# Supplementary material for: Differences in Antioxidant and Lipid Handling Protein Expression Influence How Cells Expressing Distinct Mutant TP53 Subtypes Maintain Iron Homeostasis
Source: Cells. 2022 Jun 29;11(13):2064. doi: 10.3390/cells11132064 (PMC9265551; doi:10.3390/cells11132064)
Supplement: Supplementary file 1 [file cells-11-02064-s001.zip]

Archive with 4 entries (4 files):
- Supplemental Figure S1.png
- Table S1 1846_TMT_KeyTable_ForPublication.xlsx
- Table S2 1846_MS_ProgrammingForPublication.xlsx
- Table S3. Proteomics Raw Data File.xlsx
