# Supplementary material for: Differences in Antioxidant and Lipid Handling Protein Expression Influence How Cells Expressing Distinct Mutant TP53 Subtypes Maintain Iron Homeostasis
Source: Cells. 2022 Jun 29;11(13):2064. doi: 10.3390/cells11132064 (PMC9265551; doi:10.3390/cells11132064)
Supplement: Supplementary file 1 [file cells-11-02064-s001.zip › Table S1 1846_TMT_KeyTable_ForPublication.xlsx]

## Sheet: 1846_StdCurves
	Plate One
						Conc'n
		rep1	rep2	rep3	avg	(ug/ml)
						500
		66385	65691	65741	65939	250
		30654	34175	33142	32657	125
		16103	16731	15441	16091.7	62.5
		7805	8274	7757	7945.33	31.3
		4014	4212	3978	4068	15.6
		1799	1927	2012	1912.67	7.8
		10	-16	6	0	0
	Plate Two
						Conc'n
		rep1	rep2	rep3	average	(ug/ml)
						500
		68417	64599	70805	67940.3	250
		35013	35192	32423	34209.3	125
		18444	17346	13441	16410.3	62.5
		9335	9577	8676	9196	31.3
		4490	4501	4642	4544.33	15.6
		2211	2313	2322	2282	7.8
		5	-5	-1	-0.333333	0

## Sheet: TMT_Key_Table
	TMT REAGENT KEY_1
	TMT run 1	TMT reagent
	1_1	126	H1299 Control 2
	1_2	127N	H1299 DFO 2
	1_3	127C	WTP53 Control 1
	1_4	128N	WTP53 DFO 1
	1_5	128C	175H Control 1
	1_6	129N	175H DFO1
	1_7	129C	R282W Control 1
	1_8	130N	R282W DFO 1
	TMT run 2
	2_1	126	H1299 Control 3
	2_2	127N	H1299 DFO 3
	2_3	127C	WTP53 Control 2
	2_4	128N	WTP53 DFO 2
	2_5	128C	175H Control 2
	2_6	129N	175H DFO2
	2_7	129C	R282W Control 2
	2_8	130N	R282W DFO 2
	TMT run 3
	3_1	126	H1299 Control 4
	3_2	127N	H1299 DFO 4
	3_3	127C	WTP53 Control 3
	3_4	128N	WTP53 DFO 3
	3_5	128C	175H Control 3
	3_6	129N	175H DFO 3
	3_7	129C	R282W Control 3
	3_8	130N	282W DFO 3
	TMT run 4
	4_1	126	H1299 Control 5
	4_2	127N	H1299 DFO 5
	4_3	127C	WTP53 Control 4
	4_4	128N	WTP53 DFO 4
	4_5	128C	175H Control 4
	4_6	129N	175H DFO 4
	4_7	129C	282W Control 4
	4_8	130N	R282W DFO 4
	TMT REAGENT KEY_2
	TMT run 5
	5_1	126	H1299 Control 6
	5_2	127N	H1299 DFO 1
	5_3	127C	WTP53 Control 5
	5_4	128N	WTP53 DFO 5
	5_5	128C	175H Control 5
	5_6	129N	175H DFO 5
	5_7	129C	R282W Control 5
	5_8	130N	R282W DFO 5
	TMT run 6
	6_1	126	R249S Control 1
	6_2	127N	R249S DFO 1
	6_3	127C	245S Control 1
	6_4	128N	245S DFO 1
	6_5	128C	248Q Control 1
	6_6	129N	248Q DFO 1
	6_7	129C	273H Control 1
	6_8	130N	273H DFO 1
	TMT run 7
	7_1	126	249S Control 2
	7_2	127N	R249S DFO 2
	7_3	127C	245S Control 2
	7_4	128N	245S DFO 2
	7_5	128C	248Q Control 2
	7_6	129N	248Q DFO 2
	7_7	129C	273H Control 2
	7_8	130N	273H DFO 2
	TMT REAGENT KEY_3
	TMT run 8
	8_1	126	249S Control 3
	8_2	127N	R249S DFO 3
	8_3	127C	245S Control 3
	8_4	128N	245S DFO 3
	8_5	128C	248Q Control 3
	8_6	129N	248Q DFO 3
	8_7	129C	273H Control 3
	8_8	130N	273H DFO 3
	TMT run 9
	9_1	126	R249S Control 4
	9_2	127N	R249S DFO 4
	9_3	127C	245S Control 4
	9_4	128N	245S DFO 4
	9_5	128C	248Q Control 4
	9_6	129N	248Q DFO 4
	9_7	129C	273H Control 4
	9_8	130N	273H DFO 4
	TMT run 10
	10_1	126	R249S Control 5
	10_2	127N	R249S DFO 5
	10_3	127C	245S Control 5
	10_4	128N	245S DFO 5
	10_5	128C	248Q Control 5
	10_6	129N	248Q DFO 5
	10_7	129C	273H Control 5
	10_8	130N	273H DFO 5
