# Supplementary material for: Differences in Antioxidant and Lipid Handling Protein Expression Influence How Cells Expressing Distinct Mutant TP53 Subtypes Maintain Iron Homeostasis
Source: Cells. 2022 Jun 29;11(13):2064. doi: 10.3390/cells11132064 (PMC9265551; doi:10.3390/cells11132064)
Supplement: Supplementary file 1 [file cells-11-02064-s001.zip › Table S2 1846_MS_ProgrammingForPublication.xlsx]

## Sheet: Sheet1
Orbitrap Fusion Method Summary
Global Settings
	Use Static Source Gasses
	Use Ion Source Settings from Tune = Not Checked
	Method Duration (min)= 195
	Ion Source Type = NSI
	Spray Voltage = Static
	Spray Voltage: Positive Ion (V) = 1900
	Spray Voltage: Negative Ion (V) = 600
	Gas Mode = Static
	Infusion Mode (LC)= False
	Sweep Gas (Arb) = 0
	Ion Transfer Tube Temp (°C) = 300
	APPI Lamp = Not in use
	FAIMS Mode = Not Installed
	Application Mode = Peptide
	Pressure Mode = Standard
	Default Charge State = 2
	Advanced Peak Determination = True
Experiment 1
	Experiment Name = TMT SPS MS3
	Start Time (min) = 17
	End Time (min) = 195
	Cycle Time (sec) = 3
		Scan MasterScan
			Desired minimum points across the peak = 6
			MSn Level = 1
			Use Wide Quad Isolation = True
			Detector Type = Orbitrap
			Orbitrap Resolution = 120K
			Mass Range = Normal
			Scan Range (m/z) = 375-1400
			Maximum Injection Time (ms) = 50
			AGC Target = 500000
			Normalized AGC Target = 125%
			Microscans = 1
			Maximum Injection Time Type = Auto
			RF Lens (%) = 60
			Use ETD Internal Calibration = False
			DataType = Profile
			Polarity = Positive
			Source Fragmentation = False
			Scan Description =
			Enhanced Resolution Mode = Off
		Filter MIPS
			Relax Restrictions when too few Precursors are Found = True
			MIPS Mode = Peptide
		Filter ChargeState
			Include charge state(s) = 2-6
			Include undetermined charge states = False
		Filter DynamicExclusion
			Exclude after n times = 1
			Exclusion duration (s) = 70
			Mass Tolerance = ppm
			Mass tolerance low = 10
			Mass tolerance high = 10
			Use Common Settings = False
			Exclude isotopes = True
			Perform dependent scan on single charge state per precursor only = True
		Filter IntensityThreshold
			Maximum Intensity = 1E+20
			Minimum Intensity = 5000
			Relative Intensity Threshold = 0
			Intensity Filter Type = IntensityThreshold
		Filter PrecursorSelectionRange
			Mass Range = 375-1400
		Data Dependent Properties
			Data Dependent Mode= Cycle Time
Scan Event 1
		Scan ddMSnScan
			Desired minimum points across the peak = 6
			MSn Level = 2
			Isolation Mode = Quadrupole
			Enable Intelligent Product Acquisition for MS2 Isolation = False
			Isolation Window = 0.8
			Isolation Offset = Off
			Reported Mass = Original Mass
			Multi-notch Isolation = False
			Scan Range Mode = Auto
			Scan Priority= 1
			Collision Energy Mode = Fixed
			ActivationType = CID
			Collision Energy (%) = 35
			Activation Time (ms) = 10
			Activation Q = 0.25
			Multistage Activation = False
			Detector Type = IonTrap
			Ion Trap Scan Rate = Rapid
			Maximum Injection Time (ms) = 35
			AGC Target = 10000
			Inject ions for all available parallelizable time = False
			Normalized AGC Target = 100%
			Microscans = 1
			Maximum Injection Time Type = Custom
			Use ETD Internal Calibration = False
			DataType = Centroid
			Polarity = Positive
			Source Fragmentation = False
			Scan Description =
			Time Mode = Unscheduled
			Enhanced Resolution Mode = Off
		Filter PrecursorSelectionRangeMSn
			Mass Range = 375-1400
			Range relative to parent mass (%) = 0-1000
			Mass Tolerance Unit = mz
		Filter PrecursorIonExclusion
			Mass Tolerance is ppm
			Low 25
			High 25
		Filter IsobaricTagExclusion
			Exclusion Mass Tolerance is Unknown
			Low 0
			High 0
			Reagant Tag Type = TMT
		Data Dependent Properties
			Data Dependent Mode= Scans Per Outcome
		Scan ddMSnScan
			Desired minimum points across the peak = 6
			MSn Level = 3
			Isolation Mode = Quadrupole
			Isolation Offset = Off
			Isolation Window = 1.2
			Enable Intelligent Product Acquisition for MS2 Isolation = False
			Reported Mass = Original Mass
			MS2 Isolation Window (m/z) = 2
			Multi-notch Isolation = True
			Number of Notches = 10
			Scan Range Mode = Define m/z range
			Scan Priority= 1
			Collision Energy Mode = Fixed
			ActivationType = HCD
			Collision Energy (%) = 55
			Detector Type = Orbitrap
			Orbitrap Resolution = 60K
			Scan Range (m/z) = 100-500
			Maximum Injection Time (ms) = 150
			AGC Target = 100000
			Inject ions for all available parallelizable time = False
			Normalized AGC Target = 200%
			Microscans = 1
			Maximum Injection Time Type = Custom
			Use ETD Internal Calibration = False
			DataType = Centroid
			Polarity = Positive
			Source Fragmentation = False
			Scan Description =
			Time Mode = Unscheduled
			Enhanced Resolution Mode = Off
