# Supplementary material for: Differences in Antioxidant and Lipid Handling Protein Expression Influence How Cells Expressing Distinct Mutant TP53 Subtypes Maintain Iron Homeostasis
Source: Cells. 2022 Jun 29;11(13):2064. doi: 10.3390/cells11132064 (PMC9265551; doi:10.3390/cells11132064)
Supplement: Supplementary file 1 [file cells-11-02064-s001.zip › Table S3. Proteomics Raw Data File.xlsx]

## Sheet: All raw data in all cell types 
H1299_Control_2	H1299_DFO_2	WTP53__Control_1	WTP53__DFO_1	R175H_Control_1	R175H_DFO1	R282W_Control_1	R282W_DFO_1	H1299_Control_3	H1299_DFO_3	WTP53__Control_2	WTP53__DFO_2	R175H_Control_2	R175H_DFO2	R282W_Control_2	R282W_DFO_2	H1299_Control_4	H1299_DFO_4	WTP53__Control_3	WTP53_DFO_3	R175H_Control_3	R175H_DFO_3	R282W_Control_3	R282W_DFO_3	H1299_Control_5	H1299_DFO_5	WTP53__Control_4	WTP53_DFO_4	R175H_Control_4	R175H_DFO_4	R282W_Control_4	R282W_DFO_4	H1299_Control_6	H1299_DFO_1	WTP53__Control_5	WTP53__DFO_5	R175H_DFO_5	R175H_Control_5	R282W_Control_5	R282W_DFO_5	R249S_Control_1_	R249S_DFO__1	G245S_Control_1	G245S_DFO_1	R248Q_Control_1	R248Q_DFO_1	R273H_Control_1	R273H_DFO_1	R249S_Control_2	R249S_DFO__2
#!{Type}E	E	E	E	E	E	E	E	E	E	E	E	E	E	E	E	E	E	E	E	E	E	E	E	E	E	E	E	E	E	E	E	E	E	E	E	E	E	E	E	E	E	E	E	E	E	E	E	E	E
#!{C:New grouping}H1299_Control	H1299_DFO	WTP53_Control	WTP53_DFO	R175H_Control	R175H_DFO	R282W_Control	R282W_DFO	H1299_Control	H1299_DFO	WTP53_Control	WTP53_DFO	R175H_Control	R175H_DFO	R282W_Control	R282W_DFO	H1299_Control	H1299_DFO	WTP53_Control	WTP53_DFO	R175H_Control	R175H_DFO	R282W_Control	R282W_DFO	H1299_Control	H1299_DFO	WTP53_Control	WTP53_DFO	R175H_Control	R175H_DFO	R282W_Control	R282W_DFO	H1299_Control	H1299_DFO	WTP53_Control	WTP53_DFO	R175H_DFO	R175H_Control	R282W_Control	R282W_DFO	R249S_Control	R249S_DFO	G245S_Control	G245S_DFO	R248Q_Control	R248Q_DFO	R273H_Control	R273H_DFO	R249S_Control	R249S_DFO
0.068547	0.130996	0.0260026	0.132886	-0.119498	0.0549404	0.0792584	0.304915	-0.0619563	-0.0386205	-0.0336204	0.181474	-0.145041	0.0406209	0.224143	0.288115	0.00287038	0.111416	-0.139731	0.183934	0.0509523	0.0265937	-0.00376313	0.578609	-0.112802	-0.074352	-0.160264	0.123062	-0.212083	0.0126193	0.0940417	0.132393	-0.133617	0.0333128	-0.0671905	0.152187	0.144433	-0.157077	-0.00903793	0.306629	-0.193739	0.0913422	-0.325404	-0.0493864	-0.285755	0.0578674	-0.125618	-0.113569	-0.123245	0.19189
0.55904	-0.919497	0.17247	0.175867	-0.0706531	-0.324843	0.381591	1.63846	-0.301785	-0.588567	-0.403508	-0.571169	-0.264961	-0.855517	-0.984822	-0.526322	NaN	NaN	NaN	NaN	NaN	NaN	NaN	NaN	NaN	NaN	NaN	NaN	NaN	NaN	NaN	NaN	NaN	NaN	NaN	NaN	NaN	NaN	NaN	NaN	NaN	NaN	NaN	NaN	NaN	NaN	NaN	NaN	0.968857	0.399412
0.233251	0.00225003	0.67678	-0.00319151	-0.0207157	-0.301505	0.494239	0.0212625	0.452796	-0.0246663	0.602405	-0.0870203	-0.0656683	-0.451381	-0.154935	-0.24365	0.446841	-0.143753	1.07895	0.0293494	-0.30698	-0.302601	0.891559	-0.507882	0.455855	-0.0587225	0.607769	0.0234669	0.626302	-0.0890668	0.103112	-0.0661874	0.520797	0.0483114	0.441705	-0.108612	-0.210476	-0.0324103	0.583762	-0.0378445	0.619442	-0.258649	0.491328	-0.117401	0.652993	-0.426611	-0.041534	-0.0934049	0.594395	-0.141723
0.203045	-0.279935	0.107842	-0.180583	0.14647	-0.066219	0.10351	-0.158233	0.190333	-0.329292	0.180646	-0.139666	0.151144	0.00677888	0.346559	-0.153175	0.202372	-0.286842	0.0348837	-0.0948713	0.396335	-0.061199	0.144969	-0.0894637	0.0516361	-0.419283	0.0613347	-0.24059	-0.0360243	-0.220318	0.123943	-0.252335	0.0959056	-0.317043	0.0816627	-0.150146	-0.0932775	0.134131	0.130705	-0.210251	0.154512	-0.173929	0.0631789	-0.329875	-0.0617682	-0.225696	0.0413246	-0.29563	0.228852	-0.0870699
0.0505961	0.460465	0.165604	0.301353	-0.091836	-0.0685783	0.246828	-0.451776	-0.283058	0.293554	0.109774	-0.1001	-0.515533	0.0332549	-0.239511	0.0858514	-0.858965	-0.30109	0.442156	-0.0262308	-0.724181	-0.261155	0.102701	-0.690754	0.537162	0.786417	0.518911	0.221669	0.824173	-0.508132	0.325036	0.433969	0.375267	0.382422	0.146927	0.106851	0.338122	0.201169	0.107375	0.0780431	0.0314138	-0.153747	-0.00642879	-0.0328288	0.279222	-1.05013	-0.324652	0.47817	0.0477924	0.0225318
-0.0840129	1.73484	-0.253463	-0.330172	-0.253342	-0.0165153	-0.0452511	-0.722412	NaN	NaN	NaN	NaN	NaN	NaN	NaN	NaN	NaN	NaN	NaN	NaN	NaN	NaN	NaN	NaN	NaN	NaN	NaN	NaN	NaN	NaN	NaN	NaN	NaN	NaN	NaN	NaN	NaN	NaN	NaN	NaN	NaN	NaN	NaN	NaN	NaN	NaN	NaN	NaN	NaN	NaN
-0.16297	-0.0925266	-0.000801914	0.151919	0.166283	0.276281	0.103176	0.0144282	-0.237687	-0.141903	-0.186308	0.183146	-0.0143837	0.606885	0.580234	0.845282	NaN	NaN	NaN	NaN	NaN	NaN	NaN	NaN	0.0898985	0.146167	0.207788	0.245426	0.269285	0.151659	0.017322	0.280713	-0.23037	-0.33779	-0.316942	-0.0321633	-0.11665	0.170164	-0.415223	-0.459221	-0.436913	-0.0091975	-0.200064	0.201319	-0.267359	0.487465	-0.388243	0.12303	-0.0313025	0.265978
-0.150479	0.0675657	-0.171178	0.0638365	-0.0800621	0.142435	-0.119281	0.181963	-0.263494	0.00242704	-0.290423	-0.00327341	-0.0777904	-0.0628605	0.0779562	0.0716189	-0.0989028	-0.0135541	-0.275358	0.163125	0.0144583	0.0969322	-0.134618	0.446488	-0.0841927	-0.0268467	-0.0984202	0.0920172	-0.126538	0.247098	0.0226171	0.156723	-0.345197	0.0758382	-0.139396	0.0598696	0.129267	-0.059183	-0.129851	0.131118	-0.122141	0.0304812	0.0253719	0.134214	-0.197728	0.0349244	0.0645462	-0.0530718	-0.195487	0.0873316
-0.438662	-0.156163	0.796799	0.182557	-0.276352	-0.260544	0.350899	0.0178962	-0.111403	-0.0801486	0.442077	0.0632573	-0.0970129	-0.46809	-1.00087	0.0307098	-0.279982	-0.000712803	1.21971	0.173725	0.248805	-0.294942	0.926646	0.307988	-0.0724609	0.164638	0.54138	0.280997	0.713459	0.236301	-0.134955	0.208841	0.128387	0.130544	0.488865	-0.125998	0.277132	-0.00674121	0.44861	-0.0663194	0.490309	0.0653102	0.286365	0.220984	1.07967	-0.156131	-0.188562	0.420227	0.42562	0.00764045
-0.0437466	0.00872185	-0.203647	0.165178	-0.0259981	0.254236	-0.0461133	0.489819	-0.151014	0.0375809	-0.237263	0.175607	-0.0393997	0.297309	0.00816131	0.206027	-0.29846	0.103518	-0.349352	0.358969	0.247226	0.25177	-0.212977	0.390265	-0.441827	-0.0951915	-0.394909	0.0483653	-0.402919	0.164421	-0.100669	0.0453111	-0.102768	0.0958492	-0.167367	0.15467	0.303345	-0.0999824	-0.0270489	0.248862	-0.254002	0.0436259	-0.242076	-0.100886	-0.467305	-0.190997	-0.416634	-0.239592	-0.237303	0.167038
0.0736093	0.0478485	0.321165	-0.0747781	0.267471	0.0246362	0.308019	0.0946467	0.216398	-0.0333331	0.275519	0.0310183	0.503553	-0.0717847	0.366047	-0.0163844	0.102878	-0.0337155	0.28543	0.00131848	1.5145	0.105749	0.206248	0.98253	0.327604	0.324026	0.286614	0.51353	0.315061	0.352656	0.642962	0.0851681	0.058648	-0.159006	0.194632	-0.0655931	-0.483988	0.233826	0.129642	-0.113938	0.0744071	-0.381992	0.205633	-0.443589	0.0931402	-0.400389	-0.0955873	-0.710777	-0.0265652	-0.142785
0.311806	-0.143257	0.0456809	-0.0394236	0.147289	0.0758393	-0.0136439	-0.133795	0.279101	-0.0954627	0.0512867	-0.027612	0.0925967	0.100766	0.182894	-0.0662217	0.343562	-0.0818844	-0.0536171	0.232213	0.157477	0.12266	-0.0358196	0.0191883	0.277928	-0.231569	-0.0189756	0.0640272	-0.00537967	-0.107948	0.0463568	-0.0426269	0.24048	-0.14334	0.0324448	0.00451573	-0.0862671	0.126309	0.00833545	-0.0781003	-0.0642748	-0.095	0.0975333	-0.110622	-0.142882	0.0254075	0.0652712	-0.106181	-0.0415615	-0.124631
-0.20373	0.00612583	-0.259859	0.0815769	0.155455	0.228746	-0.138594	0.114133	-0.270609	-0.228819	-0.00727174	-0.0862842	-0.127464	0.281766	0.221862	0.341497	NaN	NaN	NaN	NaN	NaN	NaN	NaN	NaN	NaN	NaN	NaN	NaN	NaN	NaN	NaN	NaN	-0.197405	-0.00586774	0.0199748	0.105253	0.347929	0.0211003	0.0150849	0.171631	-0.708567	-0.421714	-0.812027	-0.277496	-1.08916	-0.395088	-0.582178	-0.391815	-0.226798	-0.112012
0.0364678	-0.149213	0.453692	-0.355749	0.0672799	-0.452482	0.411104	-0.440026	NaN	NaN	NaN	NaN	NaN	NaN	NaN	NaN	NaN	NaN	NaN	NaN	NaN	NaN	NaN	NaN	0.0154294	0.0571101	0.26649	-0.105761	0.694713	0.087881	-0.125001	-0.156813	-0.455179	-0.0195729	-0.25708	-0.350292	-0.103383	0.00835227	-0.476397	-0.032754	NaN	NaN	NaN	NaN	NaN	NaN	NaN	NaN	NaN	NaN
-0.224254	-0.602895	-0.138826	0.0175023	-0.141763	0.159077	-0.356505	-0.161622	-0.361301	-0.159245	0.255461	0.491002	0.322406	0.362671	-0.0711633	-0.318858	0.148161	-0.147722	-0.0212276	0.451856	0.649516	0.423066	-0.22199	0.305579	NaN	NaN	NaN	NaN	NaN	NaN	NaN	NaN	-0.376878	-0.244174	-0.105805	0.172309	0.432838	0.0444557	-0.224589	-0.067348	-0.475252	-0.56062	-0.189931	-0.259889	-0.270914	-0.124495	-0.315325	-0.273381	NaN	NaN
NaN	NaN	NaN	NaN	NaN	NaN	NaN	NaN	-0.186907	0.106581	-0.196935	-0.118004	-0.313841	0.189662	0.257581	0.126778	-0.0941718	0.170694	-0.0986201	0.445552	0.0965842	0.234754	0.148616	0.281623	NaN	NaN	NaN	NaN	NaN	NaN	NaN	NaN	-0.141355	0.0194915	0.0766	0.210222	0.388753	0.00908879	0.115249	-0.0730483	0.461153	1.01823	0.55497	0.441061	0.397366	0.75178	0.475429	0.531937	-0.46831	-0.0732255
0.116053	0.117303	-0.0524084	-0.0324125	-0.108099	-0.26517	0.0402728	0.198661	-0.154776	0.270381	-0.205366	0.0279083	-0.107173	-0.698213	-0.782416	-1.30918	0.650816	0.463	0.172706	0.859421	-1.98149	0.48284	-0.170991	-3.39225	0.100635	0.140375	0.232977	-0.0950975	-0.177434	-0.181682	0.257727	0.329762	0.168106	0.228943	0.112459	0.0244858	0.078452	-0.381184	0.0205972	0.0737412	NaN	NaN	NaN	NaN	NaN	NaN	NaN	NaN	-0.124909	0.132156
0.122465	0.261734	0.162799	-0.0422737	0.0720663	0.0650592	-0.0768737	-0.130782	0.0559352	0.113153	-0.178927	-0.166645	-0.0722771	-0.144499	-0.558669	-0.249594	-0.395858	-0.189101	-0.426278	-0.205019	-0.335705	-0.166853	-0.7071	-0.484663	-0.188964	-0.0945146	-0.234636	-0.1159	-0.0887905	-0.112978	-0.432495	-0.117099	0.15513	0.00437243	-0.0895458	-0.169507	-0.280653	-0.0282088	-0.192211	-0.757081	-0.413505	0.0742402	0.194616	-0.217468	-0.17895	-0.174705	-0.286228	-0.361465	-0.0943794	0.0513428
NaN	NaN	NaN	NaN	NaN	NaN	NaN	NaN	NaN	NaN	NaN	NaN	NaN	NaN	NaN	NaN	NaN	NaN	NaN	NaN	NaN	NaN	NaN	NaN	0.707554	0.868783	0.356588	0.344974	0.254594	0.573251	0.835377	0.759696	NaN	NaN	NaN	NaN	NaN	NaN	NaN	NaN	NaN	NaN	NaN	NaN	NaN	NaN	NaN	NaN	-0.771307	-0.275596
NaN	NaN	NaN	NaN	NaN	NaN	NaN	NaN	0.109113	0.288036	-0.119548	0.130892	0.28495	-0.174719	-0.238209	0.462885	NaN	NaN	NaN	NaN	NaN	NaN	NaN	NaN	NaN	NaN	NaN	NaN	NaN	NaN	NaN	NaN	0.665197	-0.307122	0.65023	-0.348632	-0.485675	0.0453474	0.853976	-0.433758	NaN	NaN	NaN	NaN	NaN	NaN	NaN	NaN	0.231907	0.382587
-0.150795	-0.453756	-0.461117	-0.347024	-0.11965	-0.380811	-0.359258	-0.367428	0.120673	0.033326	0.145301	-0.1422	0.318215	0.177752	0.109214	-0.140086	0.615358	0.0160668	0.29659	0.218452	1.02714	-0.0361784	0.0982725	-0.456185	0.379433	0.474527	0.6914	0.15076	0.54473	0.187996	0.104322	-0.185944	0.231046	-0.174844	-0.0519843	-0.398775	-0.244249	-0.130595	-0.241637	-1.0067	NaN	NaN	NaN	NaN	NaN	NaN	NaN	NaN	0.156773	-0.0374854
-0.158158	0.51282	0.256288	0.206765	0.0844239	0.356452	0.0886039	-0.170449	-0.339519	0.504613	0.164225	0.0472808	0.00187304	0.092018	-0.127796	0.0154573	-0.42958	0.284554	0.300722	-0.159616	0.43371	0.137026	0.136972	0.638851	-0.424411	-0.117868	-0.28689	-0.132432	-0.320333	-0.381762	-0.486953	-0.707437	-0.207035	0.464545	0.407272	-0.0414137	-0.211872	-0.227791	-0.100693	-0.0395059	0.743514	0.859704	0.598338	0.525092	0.993151	0.695768	0.493429	0.932915	0.0366553	0.263341
-0.670503	0.0755843	-0.194251	0.420388	0.1086	0.750681	-0.210305	0.462975	-0.730102	0.0893621	-0.23429	0.481234	0.145255	0.852844	-0.0460523	0.50861	-0.565159	-0.00290952	-0.358497	0.103082	0.345776	0.744928	-0.204317	0.587282	-0.658928	-0.117492	-0.261162	0.211594	-0.091746	0.237418	-0.153816	0.380351	-0.808069	-0.0754101	-0.223421	0.40695	0.376459	0.0709707	-0.254646	0.371869	-0.277436	0.395599	-0.168962	0.198009	-0.561294	0.160033	-0.401617	-0.564728	-0.2875	0.44197
0.508312	0.295369	-0.190262	-0.121856	-0.206904	-0.367698	-0.0038585	-0.148849	0.434598	0.215656	-0.196657	-0.111683	-0.302242	-0.494375	0.175672	-0.102699	0.49366	0.426428	-0.221848	-0.670283	-1.4273	-0.389513	0.0520405	-1.30349	0.533606	0.290989	-0.231518	-0.701769	-0.397467	-0.697898	0.0743642	-0.0568935	0.324649	0.32908	-0.199319	-0.159488	-0.618205	-0.210686	-0.01361	-0.0181156	-0.247758	-0.484327	0.102976	-0.112988	-0.00924282	0.0294436	0.146308	0.163637	-0.191673	-0.26764
-0.0913123	-0.116018	0.0799621	0.118712	0.0931164	0.111278	0.0339338	-0.0435939	0.00511724	-0.0725521	0.169586	0.148774	0.112696	0.123901	-0.19595	0.0415901	-0.159631	-0.122038	0.030592	0.0691515	0.191175	-0.0342609	0.239485	-0.029794	0.00326462	-0.0154438	0.15221	0.348411	0.290546	0.245855	-0.0742182	0.0784228	0.163169	0.0237908	0.192665	0.0657831	0.211114	0.126497	0.108233	0.0100636	-0.0518821	-0.143654	0.00301817	0.0995569	0.170462	-0.0511945	-0.136561	0.057183	0.00545342	-0.0261502
-0.129447	0.412054	0.033641	0.458481	-0.26629	-0.110819	-0.0199223	0.342705	0.0256918	0.337792	-0.019176	0.207459	-0.216031	-0.148983	-0.38722	0.201241	-0.164636	0.347679	0.364565	0.388457	-0.103784	-0.148862	0.187452	0.274725	0.123403	0.46673	0.175366	0.532032	0.281437	0.4195	0.0674947	0.610746	0.296236	0.494327	0.00365301	0.211303	0.425784	-0.482506	0.0136666	0.35598	0.285788	0.545019	0.00928207	0.360451	0.560293	0.00519929	-0.3339	0.706193	0.451761	0.477366
NaN	NaN	NaN	NaN	NaN	NaN	NaN	NaN	-0.154141	0.0697685	0.228906	0.0833008	0.00441985	-0.150187	0.00944645	0.000609571	0.160525	0.279287	0.1834	0.278697	-1.94066	-0.225036	-0.118679	-0.618622	NaN	NaN	NaN	NaN	NaN	NaN	NaN	NaN	NaN	NaN	NaN	NaN	NaN	NaN	NaN	NaN	NaN	NaN	NaN	NaN	NaN	NaN	NaN	NaN	-0.0390299	-0.135465
-0.143049	0.415889	0.151667	0.290785	-0.252511	0.31108	-1.20686	-0.722725	-0.350135	0.608846	0.098769	0.498433	-0.0669538	-0.142056	-0.4888	-0.0197668	0.278387	0.684298	0.544393	-0.25214	-2.06351	0.552443	-0.112555	-1.19358	NaN	NaN	NaN	NaN	NaN	NaN	NaN	NaN	NaN	NaN	NaN	NaN	NaN	NaN	NaN	NaN	0.670604	0.637121	0.304635	0.595313	0.266997	0.354835	0.663961	-0.0109388	-0.321053	-0.129233
-0.0641198	-0.00166329	0.269479	0.105147	-0.0188767	0.0527119	-0.0459285	0.148233	-1.03614	-1.08067	-0.109325	-0.356035	-0.149155	-0.218303	-0.534451	-0.528344	NaN	NaN	NaN	NaN	NaN	NaN	NaN	NaN	-0.411396	-0.659224	-0.184779	-0.200557	0.185361	0.0712917	-0.408966	-0.14184	0.0383664	0.0999559	0.308082	-0.0769015	0.259085	0.0989888	-0.280766	0.362307	-0.0721629	-0.359486	-0.226352	0.0443124	0.0870397	-0.67216	-0.234245	-0.228281	-0.213404	-0.383742
NaN	NaN	NaN	NaN	NaN	NaN	NaN	NaN	NaN	NaN	NaN	NaN	NaN	NaN	NaN	NaN	NaN	NaN	NaN	NaN	NaN	NaN	NaN	NaN	NaN	NaN	NaN	NaN	NaN	NaN	NaN	NaN	NaN	NaN	NaN	NaN	NaN	NaN	NaN	NaN	NaN	NaN	NaN	NaN	NaN	NaN	NaN	NaN	NaN	NaN
NaN	NaN	NaN	NaN	NaN	NaN	NaN	NaN	NaN	NaN	NaN	NaN	NaN	NaN	NaN	NaN	-0.409743	-0.663665	-0.48656	-0.349319	-2.91746	-0.353204	-0.363329	-1.02567	NaN	NaN	NaN	NaN	NaN	NaN	NaN	NaN	NaN	NaN	NaN	NaN	NaN	NaN	NaN	NaN	NaN	NaN	NaN	NaN	NaN	NaN	NaN	NaN	NaN	NaN
0.254581	0.481312	0.634447	-0.0158298	0.197708	0.214888	0.91318	-0.197694	0.345078	-0.259858	0.106501	-0.285279	0.0763559	-0.167667	0.404855	0.286637	-0.713618	0.0357804	0.296844	-0.0883889	-0.202666	-0.269128	0.32986	0.328506	NaN	NaN	NaN	NaN	NaN	NaN	NaN	NaN	NaN	NaN	NaN	NaN	NaN	NaN	NaN	NaN	NaN	NaN	NaN	NaN	NaN	NaN	NaN	NaN	NaN	NaN
-0.172856	-0.0454257	-0.0428253	0.0963817	0.0403618	-0.044871	-0.120318	0.159479	NaN	NaN	NaN	NaN	NaN	NaN	NaN	NaN	NaN	NaN	NaN	NaN	NaN	NaN	NaN	NaN	-1.58762	-0.816667	-0.939308	-1.51062	-0.966045	-0.851947	-1.60828	-1.38782	-0.211525	-0.168543	-0.168106	-0.167837	-0.326972	-0.143267	-0.220133	-0.204116	-0.0146513	-0.0751164	0.266091	-0.188781	0.466477	-0.0263397	-0.132545	-0.496473	NaN	NaN
NaN	NaN	NaN	NaN	NaN	NaN	NaN	NaN	0.662131	-0.849983	0.3344	-0.453238	0.308151	0.694939	0.538557	-0.0393362	0.138564	0.188625	0.0929511	-0.370849	0.358536	-0.11328	0.256727	0.0483496	1.30695	NaN	1.47084	-0.0709805	0.946709	1.06093	1.31138	-0.195221	0.662706	-0.430887	0.434397	-0.124917	0.0162751	0.333579	0.373057	-0.0860489	0.0608555	-0.834134	0.233883	-0.597589	-0.318804	-1.14737	0.152362	-0.569131	-0.0296475	-0.17928
-0.280238	-0.499405	-0.295173	-0.0548599	8.32676e-05	0.189769	0.166273	0.314475	0.292879	0.148033	0.1488	-0.101979	0.130426	-0.00138916	0.095504	-0.424457	0.381569	0.0236988	0.111372	-0.207839	0.593541	0.325058	0.271653	-0.189361	-0.315746	-0.224886	-0.776151	-0.677586	-0.910008	-0.425317	-0.544197	-1.62435	0.30345	0.00679113	-0.00182897	-0.46407	-0.446676	0.313281	0.00125616	-0.584669	0.32946	-0.368824	0.294806	-0.824827	0.0377117	-0.348373	0.121549	-0.105498	0.184021	-0.2083
0.418728	-0.182018	0.261281	0.0201677	0.222406	-0.195348	0.177766	-0.199869	0.338644	-0.25085	0.195252	-0.0635344	0.145488	-0.225315	0.0859329	-0.11321	0.451791	-0.0942692	0.259906	-0.437851	0.0809096	-0.216511	0.403986	-0.235022	0.502527	-0.0390212	0.295538	-0.0388262	0.263707	-0.0522477	0.119196	-0.163051	0.596783	-0.174567	0.31118	0.0169585	-0.0857989	0.236909	0.231478	-0.268896	0.437204	-0.147181	0.298956	0.0031356	-0.180444	-0.334218	0.152542	0.118423	0.531064	-0.164495
-0.0491405	0.0630975	0.0288194	0.147873	-0.0640011	0.0360524	-0.149408	0.241706	-0.0492009	0.120392	-0.029625	0.112043	-0.00210118	0.16153	-0.0521907	0.217449	0.163698	0.0896818	0.106436	0.13064	0.154859	0.00938981	-0.0188021	0.328541	0.624563	0.73904	0.5777	1.11877	0.500489	0.869783	0.581833	0.88757	0.018707	-0.00741156	-0.109942	0.0782045	0.0523713	-0.221699	-0.0465198	0.20869	0.139847	0.358503	0.261972	0.116724	0.374219	0.164271	0.0522079	0.285255	0.0560892	0.249321
0.182356	0.125375	0.0579939	0.090333	0.147478	0.271714	-0.0211329	0.111678	-0.158822	0.194802	-0.089646	-0.11658	0.0486041	0.412551	0.367699	0.196527	0.00267613	-0.280634	-0.0675688	0.305061	0.749222	0.343221	-0.108336	0.63705	0.202216	-0.2873	0.0251862	0.513571	-0.0431922	0.348445	0.308977	0.570524	-0.109517	0.0546878	0.0852608	-0.0650204	0.339935	-0.123006	-0.080829	0.217113	-0.199654	-0.269319	-0.0210767	-0.0441786	-0.197906	0.208952	0.114437	0.0753953	-0.0659173	-0.0567151
0.439371	0.637292	0.73884	0.279271	0.467534	0.137003	-0.511533	-0.739625	-0.328929	0.32997	-0.0310379	0.0444533	0.392185	-0.354515	-0.353982	0.300101	0.239171	0.81029	0.563162	0.270279	-2.18314	0.350097	0.113161	-0.816899	-0.0136575	0.736881	-0.0260378	-0.0851968	0.087848	0.260475	-0.120645	0.0317194	-0.0413745	0.164314	0.241041	0.0551615	0.046859	0.419351	-0.089694	0.440407	-0.177758	0.554332	-0.235521	-0.2817	-0.114961	-0.0706442	0.0802653	0.0231791	0.175713	0.0522979
-0.114839	3.39576	-0.0736446	0.100411	0.0222364	0.170358	-0.163173	0.239138	NaN	NaN	NaN	NaN	NaN	NaN	NaN	NaN	NaN	NaN	NaN	NaN	NaN	NaN	NaN	NaN	NaN	NaN	NaN	NaN	NaN	NaN	NaN	NaN	NaN	NaN	NaN	NaN	NaN	NaN	NaN	NaN	NaN	NaN	NaN	NaN	NaN	NaN	NaN	NaN	NaN	NaN
0.458687	0.63232	-0.0215228	0.242807	-0.168094	-0.0328306	-0.0857119	0.136812	0.455236	0.886866	0.128755	0.350158	-0.0695283	0.0234705	-0.359436	0.0312983	0.589676	0.891722	0.103929	0.0164971	-1.4068	0.206372	-0.0864634	-1.21345	0.544533	0.991862	0.143691	-0.0297223	-0.171391	0.108438	0.127265	0.571523	0.561481	0.866774	-0.00829684	0.302923	-0.209116	-0.285828	0.0130457	0.225906	-0.0436344	0.425091	0.0669372	0.105328	-0.0904038	0.110844	-0.121972	-0.229925	0.12206	0.351311
-0.113332	0.0579627	0.0147954	-0.141374	-0.248941	-0.0675436	-0.269636	-0.50607	-0.277561	0.353548	0.115661	0.124648	0.00264723	0.268344	0.109249	-0.0934038	-0.109775	0.138467	0.214002	-0.0923725	0.0761409	-0.163229	0.0520405	0.419033	-0.445595	-0.196544	0.0757669	-0.20194	0.0996481	0.0369913	-0.0765964	-0.0708568	NaN	NaN	NaN	NaN	NaN	NaN	NaN	NaN	NaN	NaN	NaN	NaN	NaN	NaN	NaN	NaN	NaN	NaN
-0.179079	0.181867	0.0448162	0.118485	-0.209725	-0.353048	0.200117	0.102879	-0.0912816	0.229048	0.102125	0.210679	-0.152096	0.0320304	-0.335965	0.122887	0.0709238	0.193766	0.318544	0.130547	-0.0348877	0.00837531	0.42307	0.215226	-0.0175121	0.183688	0.250617	0.205679	0.488124	0.108853	0.205894	0.559367	0.136025	0.307685	0.125164	0.0332733	0.197176	-0.183009	0.144784	0.216491	0.206304	0.411244	0.248519	0.0540088	0.623741	0.0588507	-0.22038	0.385753	0.426432	0.349891
NaN	NaN	NaN	NaN	NaN	NaN	NaN	NaN	NaN	NaN	NaN	NaN	NaN	NaN	NaN	NaN	0.30169	-0.00963899	0.196642	-0.0940018	0.658059	-0.134523	0.174117	-0.154875	NaN	NaN	NaN	NaN	NaN	NaN	NaN	NaN	NaN	NaN	NaN	NaN	NaN	NaN	NaN	NaN	NaN	NaN	NaN	NaN	NaN	NaN	NaN	NaN	-0.350828	0.203335
NaN	NaN	NaN	NaN	NaN	NaN	NaN	NaN	NaN	NaN	NaN	NaN	NaN	NaN	NaN	NaN	NaN	NaN	NaN	NaN	NaN	NaN	NaN	NaN	NaN	NaN	NaN	NaN	NaN	NaN	NaN	NaN	-0.00221189	-0.736183	-0.329708	-0.505722	-0.851078	-0.471375	-0.181172	-1.72852	NaN	NaN	NaN	NaN	NaN	NaN	NaN	NaN	NaN	NaN
0.0328212	-0.0102335	-0.0952395	0.09543	0.0819543	0.0916719	0.00621767	-0.126844	0.0437239	0.0996264	-0.121278	0.0559055	0.0928392	0.0416353	0.174392	-0.057401	0.182286	0.0637631	-0.23318	0.153751	0.274355	0.236228	-0.0180498	0.138692	-0.0217095	0.0482205	-0.0668114	0.000655734	0.0385962	0.0396569	0.143424	-0.0246843	0.0311579	0.151919	-0.161465	-0.0368079	-0.259376	0.109875	-0.0296664	0.0271132	-0.10497	-0.09248	0.00218271	-0.0220502	-0.314165	0.117648	0.0741127	0.0299004	-0.12964	-0.0849383
-0.164743	0.0437143	0.0933696	0.379537	0.00213981	-0.00124654	0.29183	0.294906	0.0742154	0.0859363	0.250934	0.116021	0.0160967	-0.223169	-0.492273	0.126227	-0.0967693	0.0678419	0.616603	0.0987384	-0.400052	-0.310048	0.491934	-0.0567036	0.360322	0.392968	0.547316	0.286708	0.903703	0.386898	0.322468	0.683648	0.43664	0.419938	0.384698	0.0587691	0.193426	-0.0657472	0.265145	0.150763	0.42616	0.256366	0.544156	0.354887	0.925294	0.372148	0.0955854	0.900794	0.551812	0.0890877
-0.502387	0.663973	0.12797	0.723361	-0.546841	-0.235454	-0.019136	0.263348	-0.149159	0.690675	0.146052	0.36805	-0.53886	-0.714769	-1.65269	0.276276	-0.312642	0.537852	0.658685	0.0628536	-4.1548	-0.425251	0.109213	-0.974678	-0.0297156	0.977798	0.494601	0.460719	0.407342	0.398985	0.0799074	0.73192	0.370794	0.884996	0.253197	0.169786	0.390548	-0.61075	-0.0641339	0.426592	0.050885	0.443951	-0.116487	0.726572	0.817663	0.199769	-0.847036	0.805186	0.582082	0.402069
0.777686	0.223948	0.683583	0.445251	0.450558	0.37467	0.688879	0.106845	-0.244675	-0.0306966	-0.186505	0.0272998	-0.151271	0.239706	-0.0312084	0.0909723	NaN	NaN	NaN	NaN	NaN	NaN	NaN	NaN	NaN	NaN	NaN	NaN	NaN	NaN	NaN	NaN	NaN	NaN	NaN	NaN	NaN	NaN	NaN	NaN	NaN	NaN	NaN	NaN	NaN	NaN	NaN	NaN	-0.353852	-0.134285
0.22907	-0.126099	0.378274	0.0281689	0.0932472	0.0132207	-0.0933945	-0.0429101	0.218572	0.0368789	-0.0664958	-0.0476847	-0.00634605	0.070152	0.177019	-0.134355	NaN	NaN	NaN	NaN	NaN	NaN	NaN	NaN	NaN	NaN	NaN	NaN	NaN	NaN	NaN	NaN	NaN	NaN	NaN	NaN	NaN	NaN	NaN	NaN	-0.390244	-0.358362	-0.373852	-0.513522	-0.620322	-0.474626	-0.33199	-0.72164	NaN	NaN
0.000593086	-0.032802	0.0111428	0.0600064	-0.0344763	0.0611621	-0.00367897	-0.0275632	-0.0859053	-0.0807099	-0.108952	0.00765528	0.00290516	-0.0122541	-0.0352948	0.0192196	0.05449	-0.115021	-0.0936688	0.422852	0.16009	0.0579816	0.0174529	0.194459	-0.020017	-0.0857734	-0.0173355	0.160453	-0.0717389	0.16705	-0.0163849	1.67228e-05	-0.16482	-0.144699	-0.118611	-0.0316305	0.0354837	0.00338954	-0.0521713	0.00581269	-0.0770265	0.0163009	-0.0413459	0.103433	-0.102713	0.146968	0.0449182	0.388485	-0.0761634	-0.0610463
NaN	NaN	NaN	NaN	NaN	NaN	NaN	NaN	0.466406	-0.041896	0.342498	0.0670585	0.484074	-0.157806	0.426098	0.093479	0.206718	-0.253238	0.157631	-0.0753764	-1.88688	-0.0967041	0.773407	-0.459301	0.182322	-0.284525	0.203186	-0.558208	0.0336645	-0.209382	0.29995	-0.644597	0.351914	-0.0715293	0.0701091	0.0689917	-0.250113	0.343723	0.527811	-0.0081481	-0.077095	-0.140806	-0.0531138	-0.144052	-0.156313	-0.253478	0.102333	0.0770742	0.263377	-0.0165905
NaN	NaN	NaN	NaN	NaN	NaN	NaN	NaN	0.137525	0.118786	-0.066677	0.419341	0.22827	0.373701	0.448288	0.238185	0.208318	0.266552	-0.0693088	0.00149642	1.40336	0.366975	0.00646597	0.393791	0.179405	0.131828	0.382331	0.145968	0.589655	0.673875	0.442125	-0.124092	-0.180136	0.308107	0.0559055	-0.146622	0.245406	0.235499	0.00268671	0.0873428	-0.650405	-0.317834	0.807028	-0.428866	-0.937971	0.206339	-0.230001	-0.139195	0.00187878	-0.0527195
0.0645873	-0.530791	0.667088	-0.0534762	0.131708	-0.303179	0.574608	-0.249151	-0.120994	-0.438881	0.618852	-0.0839621	-0.0188613	-0.202843	0.508262	-0.267616	0.124404	-0.401093	0.701361	0.286627	-0.0394488	-0.206662	0.409468	-0.470415	-0.217707	-0.467233	0.593775	-0.067041	-0.140132	-0.211117	0.423836	-0.493014	-0.0559585	-0.469177	0.495125	-0.0154448	-0.204296	0.109472	0.340806	-0.355369	0.036264	-0.0346561	0.0483907	0.121662	-0.234663	0.295449	-0.187113	-0.216515	0.22848	-0.349209
0.328413	-0.174421	0.0519067	-0.199628	0.26428	0.00257636	0.156027	-0.155591	0.225808	0.0829678	0.132231	0.0810261	0.280834	0.0906072	0.272361	-0.0817622	0.00911677	-0.0789691	-0.068656	-0.279716	0.721921	-0.0178745	0.0387703	0.321972	-0.0868479	-0.298809	-0.0295106	-0.340143	0.0150106	-0.338453	0.0688647	-0.288568	0.101345	-0.153184	0.0175112	-0.0360061	-0.0833665	0.235911	0.193279	-0.0811828	NaN	NaN	NaN	NaN	NaN	NaN	NaN	NaN	0.100015	0.00248216
-0.302201	-0.118406	-0.298128	0.288116	0.0165576	0.323235	-0.386222	0.230034	-0.0676713	0.0596162	0.0604048	0.0868435	0.0770911	0.0639345	0.0354322	0.219516	NaN	NaN	NaN	NaN	NaN	NaN	NaN	NaN	NaN	NaN	NaN	NaN	NaN	NaN	NaN	NaN	NaN	NaN	NaN	NaN	NaN	NaN	NaN	NaN	-0.263002	0.176611	0.0357524	0.449787	0.109324	0.545354	-0.164988	-0.159678	-0.526238	-0.0503451
-0.0561335	0.131914	-0.0230199	0.0409747	-0.0736603	0.0474089	0.078637	0.0804626	0.0622757	0.167477	0.0724296	0.0527784	-0.0330058	0.169274	-0.13885	0.0145317	0.0415564	0.129063	0.0138101	0.16891	-0.281937	0.106413	0.175691	-0.0642193	0.0189913	0.0337977	0.0116775	0.0706638	-0.00372183	0.0584581	-0.0594252	0.0448316	0.118775	0.130488	0.0185133	0.0251262	0.123961	-0.0559386	0.0651232	0.0245884	-0.00617754	-0.0333101	-0.0442723	0.0216319	-0.00248882	0.0348192	-0.0544475	-0.0425774	0.121	0.0510426
NaN	NaN	NaN	NaN	NaN	NaN	NaN	NaN	0.141597	-0.0304642	-0.00598598	0.106327	0.227498	0.374249	0.493453	0.159863	-0.298281	0.219279	0.264028	0.134402	-0.0241832	-0.0852889	-0.141014	0.0433503	NaN	NaN	NaN	NaN	NaN	NaN	NaN	NaN	0.0701844	-0.0947759	-0.243444	0.188065	0.151837	-0.0719386	-0.119179	-0.261572	NaN	NaN	NaN	NaN	NaN	NaN	NaN	NaN	-0.244816	-0.424198
0.256279	-0.435041	0.214235	-0.473375	0.0741885	-0.370327	0.288365	-0.2867	0.747938	-0.145422	0.497597	-0.385853	0.488986	-0.0270249	0.533652	-0.416054	0.073329	0.103352	0.355056	-0.376456	2.31721	-0.26532	-0.0110026	2.18208	0.538762	0.206041	0.297311	-0.613158	-0.006508	0.0581547	0.237913	-0.142581	0.405667	-0.11374	0.298702	-0.235723	-0.146449	0.265038	0.441287	-0.135349	-0.0667707	-0.219886	0.0606518	-0.147677	0.0253341	-0.272511	0.188884	-0.183411	0.660119	-0.282804
0.170986	0.0760485	0.099647	0.130101	0.134317	0.060896	0.0159288	-0.0228368	0.154916	0.0803877	0.083996	0.104394	0.182485	0.209765	0.22733	0.131511	0.0921988	0.153285	-0.113203	0.110198	0.424243	0.0414477	0.0159842	0.242484	0.025445	-0.21228	-0.0895092	-0.128257	-0.0813581	-0.0373686	-0.0992032	-0.0213089	0.0773518	0.0321711	0.179648	0.130566	0.113017	0.131777	0.158673	0.100009	-0.114117	-0.124367	0.0325568	-0.0646975	-0.286354	-0.0677796	0.0938517	-0.0913043	-0.0610976	0.0492121
NaN	NaN	NaN	NaN	NaN	NaN	NaN	NaN	NaN	NaN	NaN	NaN	NaN	NaN	NaN	NaN	NaN	NaN	NaN	NaN	NaN	NaN	NaN	NaN	NaN	NaN	NaN	NaN	NaN	NaN	NaN	NaN	NaN	NaN	NaN	NaN	NaN	NaN	NaN	NaN	2.15107	3.12661	1.97861	1.52438	0.490817	1.71505	1.76409	1.27618	-0.886009	0.048337
-0.496346	-0.727289	0.321444	-0.518076	-0.772192	-0.766287	-0.860292	-2.26073	0.206855	-0.325675	0.268902	0.0310183	0.361583	-0.129898	0.413104	-0.217005	0.232813	-0.27492	0.0498215	0.192669	0.296636	0.123691	0.134591	-0.2889	0.0714755	-0.165158	0.0484049	0.176145	0.192667	-0.175575	0.0689299	-0.260906	-0.0264502	-0.233764	0.234342	-0.0489162	-0.0300258	-0.147167	0.137775	-0.046886	0.133338	-0.4194	-0.28442	-0.537148	0.0018584	-0.0551642	-0.0119273	-0.122448	-0.0678431	-0.160443
NaN	NaN	NaN	NaN	NaN	NaN	NaN	NaN	NaN	NaN	NaN	NaN	NaN	NaN	NaN	NaN	NaN	NaN	NaN	NaN	NaN	NaN	NaN	NaN	NaN	NaN	NaN	NaN	NaN	NaN	NaN	NaN	-0.299863	-0.306133	-0.0523823	-0.313521	-0.0343261	-0.586719	0.31054	-0.419975	NaN	NaN	NaN	NaN	NaN	NaN	NaN	NaN	NaN	NaN
NaN	NaN	NaN	NaN	NaN	NaN	NaN	NaN	NaN	NaN	NaN	NaN	NaN	NaN	NaN	NaN	NaN	NaN	NaN	NaN	NaN	NaN	NaN	NaN	NaN	NaN	NaN	NaN	NaN	NaN	NaN	NaN	NaN	NaN	NaN	NaN	NaN	NaN	NaN	NaN	NaN	NaN	NaN	NaN	NaN	NaN	NaN	NaN	NaN	NaN
0.38167	0.752921	-0.173977	-0.0884352	-0.234998	-0.408628	-0.633326	-0.17376	0.298792	1.11891	-0.0707038	0.202014	-0.0755076	-0.453209	-0.550625	0.432567	NaN	NaN	NaN	NaN	NaN	NaN	NaN	NaN	0.259033	0.173837	0.294878	-0.175025	0.368086	-0.115941	0.160751	0.31552	0.530613	0.509736	0.182357	-0.158295	-0.120897	-0.101736	0.122778	0.260722	0.368428	0.328786	0.464556	0.378061	0.767892	0.095173	-0.247529	0.320046	0.489074	0.318321
-0.00273309	-0.057114	0.109605	-0.0255422	0.152414	0.090977	0.034633	0.0505715	-0.0529606	-0.0929125	0.0335855	-0.0461017	0.0697219	0.0469395	0.0485459	-0.142259	-0.0458887	-0.0888358	0.0469132	-0.033455	0.289919	0.0999194	0.0148658	0.143413	-0.155896	-0.162543	0.0677166	-0.0777151	0.0776427	-0.0697385	-0.0717361	-0.171384	-0.0795433	-0.202269	0.0841228	-0.0557805	0.0808176	0.158558	0.0300983	0.0492484	0.0658565	-0.113343	0.0221033	-0.163294	-0.000132429	-0.0087029	-0.00387573	-0.0750309	-0.103156	-0.190179
-0.391809	0.232673	-0.00940605	-0.293432	-0.217857	0.133071	-0.452776	-0.100588	-0.26232	0.015504	-0.36166	-0.173706	-0.190293	-0.359274	-0.974323	-0.0144263	-0.141818	0.1992	0.129435	0.74833	0.497383	0.0143503	-0.0112631	0.28743	-0.178003	0.171051	-0.269721	0.306037	-0.17221	0.275014	-0.406562	-0.355538	-0.0245064	0.174427	-0.063374	-0.0366474	0.455019	-0.0455632	-0.224415	0.0478243	NaN	NaN	NaN	NaN	NaN	NaN	NaN	NaN	0.108481	-0.145442
-0.352641	-0.285292	-0.243371	-0.250412	-0.0774832	-0.37468	-0.0211329	-0.228458	0.101988	0.29213	-0.580014	-0.291071	0.121336	-0.0309441	0.0451957	-0.387022	NaN	NaN	NaN	NaN	NaN	NaN	NaN	NaN	-0.080912	-0.0232699	-0.213534	-0.61923	-0.344721	-0.301133	-0.00790121	-0.619513	NaN	NaN	NaN	NaN	NaN	NaN	NaN	NaN	NaN	NaN	NaN	NaN	NaN	NaN	NaN	NaN	0.505148	0.101057
0.0954022	-0.183406	-0.254203	0.104103	-0.0256075	0.13428	-0.32634	0.212389	0.0501971	-0.148235	-0.189421	0.101744	-0.0542847	0.0938579	-0.217058	0.0530007	0.0462258	-0.0433987	-0.2798	-0.126811	0.350904	0.13523	-0.142903	0.4064	0.210452	-0.0508217	-0.464137	0.017624	-0.295661	-0.161199	-0.27214	0.42381	0.156559	-0.198032	-0.321082	0.162725	-0.122785	-0.112498	-0.254005	0.223261	0.197898	0.392969	0.157391	0.0344843	-0.785973	-0.357182	-0.277551	0.0262977	0.157947	0.311841
NaN	NaN	NaN	NaN	NaN	NaN	NaN	NaN	-0.331492	0.023995	-0.136673	-0.119034	-0.0644178	0.25871	0.0950412	-0.155592	NaN	NaN	NaN	NaN	NaN	NaN	NaN	NaN	NaN	NaN	NaN	NaN	NaN	NaN	NaN	NaN	NaN	NaN	NaN	NaN	NaN	NaN	NaN	NaN	NaN	NaN	NaN	NaN	NaN	NaN	NaN	NaN	NaN	NaN
0.0294135	0.189872	-0.146148	-0.0165036	-0.0248265	0.149237	0.025575	0.258681	-0.040326	0.173273	-0.107461	0.00917875	-0.0500973	0.123403	0.159385	0.146527	0.0302687	0.12825	-0.229528	-0.0427331	-0.073759	0.0722262	-0.18572	0.117031	-0.0801875	0.0477746	-0.128996	0.00162321	-0.14546	0.0883019	0.0490698	0.109285	-0.0933993	0.191484	-0.0940177	0.0346734	0.106913	-0.0106489	0.000391148	0.163995	-0.103245	0.0575646	-0.133638	0.0844906	-0.270664	0.0554148	-0.0557452	-0.0975439	-0.138566	0.117968
-0.151111	0.401104	-0.125433	0.317344	0.0946853	0.607981	-0.399384	0.349119	-0.132659	-0.069644	-0.0998042	0.0968741	-0.0892587	0.197984	-0.0429147	0.115845	NaN	NaN	NaN	NaN	NaN	NaN	NaN	NaN	NaN	NaN	NaN	NaN	NaN	NaN	NaN	NaN	NaN	NaN	NaN	NaN	NaN	NaN	NaN	NaN	NaN	NaN	NaN	NaN	NaN	NaN	NaN	NaN	NaN	NaN
0.223062	-0.0507653	-0.0230594	-0.143038	0.0553112	-0.121919	0.0256338	-0.119514	0.18568	0.140553	0.14217	-0.13141	-0.0539157	-0.0361576	0.223459	-0.171078	0.28063	0.146471	-0.0747594	-0.32297	0.290317	0.0820308	0.0678424	-0.052222	0.0541346	0.000427912	0.0223572	-0.418915	-0.121963	-0.123692	0.0985202	-0.141801	0.0198377	-0.012053	0.0911432	-0.112974	-0.23318	0.0448274	0.0476738	-0.369105	0.15881	-0.170774	0.0356534	-0.154727	0.0159742	-0.238651	0.062134	-0.254813	-0.0126032	-0.241188
0.0296926	-0.267612	0.146804	-0.200433	0.0547403	-0.161043	-0.216462	-1.30195	-0.102226	-0.0744276	0.194164	-0.0871366	0.041935	-0.275777	0.239107	-0.0537561	-0.120201	0.180773	-0.0783318	0.0598286	0.223003	-0.243808	-0.0877672	0.145023	-0.0225263	0.229725	0.0971219	0.27337	0.0394969	0.0798095	0.102348	-0.0725653	-0.177686	-0.172937	-0.0019113	-0.128617	-0.079477	-0.140955	-0.0561685	0.12215	-0.10728	-0.278326	-0.311582	-0.0275938	0.122098	-0.0403106	-0.0848073	0.357489	-0.135413	-0.15678
0.296036	0.0438197	-0.246083	-0.342437	-0.181601	-0.426715	0.137648	-0.288319	NaN	NaN	NaN	NaN	NaN	NaN	NaN	NaN	NaN	NaN	NaN	NaN	NaN	NaN	NaN	NaN	NaN	NaN	NaN	NaN	NaN	NaN	NaN	NaN	0.0354189	0.173664	-0.328674	-0.127677	-0.899245	-0.362371	0.234551	0.179227	NaN	NaN	NaN	NaN	NaN	NaN	NaN	NaN	NaN	NaN
-0.108717	-0.076588	-0.136009	0.136911	0.00196561	0.254494	-0.0556945	0.203691	-0.1483	-0.100129	-0.0287071	0.145842	0.104155	0.426318	0.136145	0.25306	0.10161	-0.00267183	-0.195522	0.191867	0.41114	0.253655	-0.113044	0.420397	-0.077796	-0.105694	-0.11266	0.107732	-0.0389076	0.016658	-0.0396765	0.152023	-0.125296	-0.149975	-0.0921747	0.132041	0.215907	0.170051	0.0135484	0.221702	-0.388597	-0.0984622	-0.0636261	0.0393324	-0.160384	0.142597	-0.09492	-0.257206	-0.213982	0.0509334
-0.649893	0.19261	0.346284	0.223022	-0.247284	-0.306532	-0.141817	0.0404685	-0.33139	-0.0288772	0.234239	-0.0797531	-0.569265	-0.687617	-1.06817	-0.812508	-0.186935	0.168507	0.618811	0.194583	-0.357296	-0.270482	0.546359	-0.0112021	0.0586324	0.553313	0.25179	0.323399	0.289653	0.544683	0.0034015	0.120512	0.182398	0.261819	0.223201	-0.235753	0.0544684	-0.494877	-0.271982	-0.00623243	NaN	NaN	NaN	NaN	NaN	NaN	NaN	NaN	0.548556	0.321539
-0.0337965	-0.0355853	-0.0622176	-0.113295	0.139235	0.0142899	0.00669284	-0.0526101	-0.0133248	-0.148193	-0.0342932	-0.171116	-0.00414109	-0.126111	0.10133	-0.0879973	-0.0285259	-0.165334	-0.0464595	-0.0717335	-0.0195996	0.0286965	0.0366306	-0.141121	-0.119065	-0.297321	-0.226347	-0.234674	-0.0580142	-0.117911	0.0401841	0.00382844	0.0926856	-0.146365	0.0846401	-0.0567289	0.0598954	0.133083	0.0150258	-0.0151648	-0.111467	-0.267794	-0.114371	0.0131452	0.043723	-0.0242375	-0.00873726	-0.217796	-0.174057	-0.297817
-0.137537	-0.114841	-0.270396	-0.536169	-0.122419	0.211935	-0.165045	-0.370856	-0.227721	0.345811	-0.409744	-0.10433	-0.326426	-0.398526	-0.353982	0.070983	-0.376224	0.0116328	-0.448466	-0.390935	1.46265	-0.135383	-0.0263481	1.19051	NaN	NaN	NaN	NaN	NaN	NaN	NaN	NaN	NaN	NaN	NaN	NaN	NaN	NaN	NaN	NaN	NaN	NaN	NaN	NaN	NaN	NaN	NaN	NaN	NaN	NaN
0.0515127	0.213226	-0.120743	-0.0169648	0.014625	0.0221477	-0.0586744	0.123125	-0.092455	0.0372115	-0.0448526	0.0166276	-0.0578115	0.144218	0.016645	0.0219199	-0.0360838	0.0677005	-0.0517885	0.247174	-0.932748	-0.0422966	-0.162037	-0.180057	-0.0981554	-0.0104433	-0.197851	-0.0731705	-0.216224	-0.119111	-0.175087	-0.0214524	-0.102324	0.157056	-0.0119981	0.0716973	0.0407252	-0.0540274	-0.00205752	0.0782345	-0.272137	-0.00498973	-0.233402	0.0343185	-0.289797	-0.232708	-0.253819	-0.250397	-0.156758	0.0981536
0.0304056	0.0270312	-0.10097	0.10283	-0.0285933	0.129551	-0.145574	-0.118381	-0.117893	0.117249	-0.137054	0.0921585	-0.054184	0.220197	-0.0909558	0.189807	-0.0770935	-0.0423908	-0.132096	0.235243	0.138421	0.0731967	-0.225006	0.120187	-0.203882	0.0671283	-0.0649116	0.227595	-0.185567	0.0740448	-0.000595718	0.15723	-0.171364	0.0617724	-0.190122	0.110887	0.228563	-0.124342	-0.0745613	0.0817319	-0.302942	-0.00582051	-0.138599	0.0836099	-0.104771	0.0798566	-0.0279618	0.230859	-0.212032	0.0536067
NaN	NaN	NaN	NaN	NaN	NaN	NaN	NaN	0.0292923	-0.331581	-0.0962869	0.051934	-0.0240752	0.239034	0.38548	0.098417	NaN	NaN	NaN	NaN	NaN	NaN	NaN	NaN	0.289625	-0.24554	0.0504555	0.987294	0.389993	0.822745	0.41901	1.51611	0.22806	-0.107203	0.131687	0.256073	0.463916	0.162993	-0.0343655	-0.17549	NaN	NaN	NaN	NaN	NaN	NaN	NaN	NaN	0.0431725	-0.0255455
0.333522	-0.483356	0.596208	-0.108826	0.348335	-0.386203	0.481688	-0.23057	0.291947	-0.310594	0.309048	-0.290892	0.182627	-0.0376997	0.38513	0.0570518	0.255148	-0.305553	0.586232	-0.0918299	-1.26561	-0.386708	0.652558	-1.18192	0.681656	0.0343606	0.743115	0.338885	0.476864	-0.148685	0.897937	0.31515	0.487403	0.124298	0.411752	0.0468599	-0.0108764	0.238491	0.509311	0.263275	0.660625	-0.0541882	0.625902	-0.411287	0.134006	-0.624858	0.305933	0.31584	0.123805	-0.199471
-0.0590325	0.123405	-0.0483911	0.0294408	0.0361836	0.132227	-0.0225868	0.110362	-0.0590223	0.270349	-0.0453523	0.154292	0.021868	0.223419	0.0821297	0.208371	0.0114824	0.20862	-0.0429295	0.112907	0.274986	0.147723	-0.0597911	0.075076	0.0484709	0.150768	-0.0441485	0.217511	0.00417613	0.137683	0.0234921	0.101137	-0.0633227	0.127058	-0.0852622	0.0629167	0.107568	-0.0356806	-0.127404	0.0193261	-0.167567	-0.0597597	-0.050905	0.0878488	-0.190447	0.122937	-0.0675009	0.105879	-0.242086	0.0226154
0.0698142	-0.14545	0.515218	0.0288221	0.295226	-0.127973	0.0174034	-0.286237	-0.186953	-0.012222	0.330746	0.034371	0.266133	-0.282414	0.307019	0.256224	0.00548839	-0.65365	0.529071	0.10014	0.140659	-0.361748	0.361704	0.105168	NaN	NaN	NaN	NaN	NaN	NaN	NaN	NaN	0.292525	-0.163302	0.364645	-0.245607	-0.0260378	0.103396	0.411911	0.0156454	0.443292	0.128273	0.263536	0.200891	0.619167	0.251793	0.631933	0.554396	0.252536	-0.281635
-0.0865988	0.0465069	-0.169956	0.0504203	-0.0771888	0.181987	-0.17869	0.125647	-0.0419203	0.1567	-0.0663509	0.062908	0.0334051	0.268829	0.0927606	0.12169	-0.00540286	-0.00743201	-0.238921	-0.0575975	0.116325	0.203568	-0.224667	0.16063	-0.164552	-0.0677839	-0.236345	-0.0537323	-0.206771	0.0409112	-0.184111	0.00777072	-0.144236	0.163683	-0.114716	0.138969	0.188531	-0.0644641	-0.0721435	0.173732	-0.224949	-0.00873217	-0.088978	-0.0716203	-0.392418	0.0394059	-0.169998	-0.12897	-0.182768	0.0744412
0.705449	0.0472173	0.0853475	0.213163	0.17007	0.333014	NaN	1.06455	NaN	NaN	NaN	NaN	NaN	NaN	NaN	NaN	-0.656169	-0.159727	-0.250471	-0.622082	1.03821	-0.346743	-0.265082	0.92049	NaN	NaN	NaN	NaN	NaN	NaN	NaN	NaN	NaN	-0.731327	-0.456295	0.0700596	0.195019	0.298231	0.0224202	-0.603151	NaN	NaN	NaN	NaN	NaN	NaN	NaN	NaN	0.103964	-0.435936
NaN	NaN	NaN	NaN	NaN	NaN	NaN	NaN	NaN	NaN	NaN	NaN	NaN	NaN	NaN	NaN	NaN	NaN	NaN	NaN	NaN	NaN	NaN	NaN	NaN	NaN	NaN	NaN	NaN	NaN	NaN	NaN	NaN	NaN	NaN	NaN	NaN	NaN	NaN	NaN	NaN	NaN	NaN	NaN	NaN	NaN	NaN	NaN	-0.203	-0.0887234
NaN	NaN	NaN	NaN	NaN	NaN	NaN	NaN	NaN	NaN	NaN	NaN	NaN	NaN	NaN	NaN	-0.137747	0.560564	0.0344787	0.646378	0.542215	0.35524	0.178433	0.528506	NaN	NaN	NaN	NaN	NaN	NaN	NaN	NaN	NaN	NaN	NaN	NaN	NaN	NaN	NaN	NaN	-0.0247845	-0.474789	-0.289991	-0.650299	-0.552806	-0.936312	-0.246894	-0.967714	NaN	NaN
0.125805	-0.258349	0.345948	-0.319454	0.145776	-0.19316	0.232425	-0.988014	NaN	NaN	NaN	NaN	NaN	NaN	NaN	NaN	NaN	NaN	NaN	NaN	NaN	NaN	NaN	NaN	NaN	NaN	NaN	NaN	NaN	NaN	NaN	NaN	NaN	NaN	NaN	NaN	NaN	NaN	NaN	NaN	NaN	NaN	NaN	NaN	NaN	NaN	NaN	NaN	NaN	NaN
NaN	NaN	NaN	NaN	NaN	NaN	NaN	NaN	NaN	NaN	NaN	NaN	NaN	NaN	NaN	NaN	NaN	NaN	NaN	NaN	NaN	NaN	NaN	NaN	NaN	NaN	NaN	NaN	NaN	NaN	NaN	NaN	NaN	NaN	NaN	NaN	NaN	NaN	NaN	NaN	NaN	NaN	NaN	NaN	NaN	NaN	NaN	NaN	NaN	NaN
NaN	NaN	NaN	NaN	NaN	NaN	NaN	NaN	NaN	NaN	NaN	NaN	NaN	NaN	NaN	NaN	NaN	NaN	NaN	NaN	NaN	NaN	NaN	NaN	0.669327	0.803802	-0.118317	0.750735	0.244809	0.123497	1.19437	1.13619	NaN	NaN	NaN	NaN	NaN	NaN	NaN	NaN	-0.465669	0.100295	0.0937113	0.332818	-0.658974	0.22607	-0.669734	0.184182	NaN	NaN
0.152308	-0.0672738	-0.0453052	0.088619	-0.0120716	-0.0326097	0.0248714	0.307062	0.0963919	-0.0321693	-0.136027	0.143531	-0.0632022	-0.0132228	0.017284	0.152669	0.0144699	0.122896	-0.19485	-0.0799429	-0.905041	-0.0674958	-0.0459872	-0.0737396	0.128563	0.145854	-0.0710585	-0.0239532	0.0816773	0.0473953	0.0260805	0.365176	-0.0593706	-0.0816089	-0.0721124	0.0808436	-0.085955	-0.0489957	-0.115683	0.094664	0.0822725	-0.0774264	-0.0539826	-0.0737983	-0.219432	-0.0874937	0.0888478	-0.100011	-0.0321944	0.140776
-0.330938	0.192325	-0.0701378	0.160448	-0.296089	0.304277	-0.193012	0.346885	-0.239515	0.0124997	-0.0364202	0.0635366	-0.135214	0.306116	-0.104876	0.206491	-0.374206	-0.245379	0.318987	-0.0838764	-0.12491	0.0481432	0.154721	0.380524	-0.362434	-0.0412728	0.159028	0.0329905	-0.205361	0.0637312	0.323452	0.317847	-0.231378	-0.0947431	0.16849	0.118445	0.0956452	-0.177045	-0.105918	0.177134	-0.28141	0.126646	-0.429028	-0.313454	-0.186879	-0.373472	-0.553447	-0.396598	0.0965804	0.345445
0.0330997	-0.239807	-0.103177	0.059064	-0.0616328	0.0978528	-0.00212436	0.0389009	-0.10262	-0.161534	0.0488811	-0.171403	-0.00556745	-0.0457794	0.169633	0.216989	-0.0937567	-0.0839883	-0.0537247	0.277059	0.395464	-0.256148	0.0696593	0.4531	0.010972	-0.122063	-0.181387	0.161556	-0.0388737	0.229829	0.107658	0.0386517	0.252393	-0.530452	0.288589	0.0444105	-0.716548	-0.00761446	0.348491	-0.0964788	-0.357873	-0.444591	-0.0308647	-0.208908	-0.0933816	-0.0436763	0.164851	-0.12434	-0.116236	-0.420786
0.587316	-0.370365	0.281371	-0.260291	0.605985	-0.243465	0.504329	-0.0251498	0.561506	-0.542329	0.521097	-0.568894	0.455968	-0.17552	0.582775	-0.832652	0.336995	-0.260216	0.102256	-0.611815	0.0854336	-0.467954	0.243801	-0.101919	0.561589	-0.371049	0.296538	-0.168547	0.617432	-0.0967869	0.429764	-0.0442294	-0.0261261	-0.449234	0.0662898	-0.0634673	-0.130362	0.162262	0.0751583	-0.308692	0.371062	-0.248318	0.273622	-0.300351	-0.28251	-0.487865	0.289821	-0.412646	-0.00827143	-0.594403
-0.284974	-0.00490529	-0.209512	-0.243752	-0.047612	-0.0127762	0.242951	0.171649	0.0793961	0.0685394	-0.034187	-0.0104952	0.0356447	-0.109485	0.22564	0.00670671	0.11123	-0.236585	-0.238595	-0.152865	-0.30329	-0.0472803	-0.333964	-0.123034	-0.0569139	-0.130838	-0.10859	-0.359512	-0.24445	-0.347031	0.0505564	-0.221887	-0.0645538	-0.121041	-0.129161	-0.0732775	-0.0735232	0.0445053	-0.0959641	-0.130693	-0.0102335	0.124503	0.103849	0.143265	-0.214801	0.172853	0.0247347	-0.0547011	-0.110135	-0.0700746
-0.245749	-0.147346	0.622376	0.094839	-0.116205	-0.0192633	0.0906227	-0.111401	-0.0550348	-0.152865	0.329618	-0.0183815	-0.0168658	-0.0581583	-0.350099	0.00790305	-0.0385289	-0.112519	0.663844	0.0154399	0.205702	-0.1025	0.456596	0.0822799	0.0862832	0.00910085	0.377697	0.331	0.345243	0.28185	-0.00347237	0.223595	0.128183	0.00259405	0.36424	-0.0226808	0.0867558	-0.0154192	0.334193	0.0959887	0.258134	0.0211072	0.157505	0.15342	0.319336	-0.0335472	-0.000971226	0.208952	0.217935	-0.0877612
-0.15199	-0.369909	0.291391	-0.0455276	-0.138034	-0.452609	0.139003	-0.0652491	0.0997444	-0.233939	0.123335	-0.0801387	-0.035156	-0.413629	-0.241488	-0.0246173	-0.0972373	-0.107623	0.517744	-0.0821239	0.352401	-0.298871	0.479942	0.134888	0.695132	0.139382	0.592887	0.157694	0.545274	-0.0456036	0.323261	-0.148445	0.133241	-0.25587	0.133313	-0.196131	-0.266787	0.0389196	0.152135	-0.441856	0.780843	0.0561605	0.40243	0.128387	0.92434	0.0189688	0.220126	0.184417	0.452331	-0.209444
0.260962	0.250308	0.220642	0.161514	0.0141416	-0.00177141	0.318728	0.317293	0.242379	0.349774	0.25879	-0.0174211	0.0867978	0.000990976	0.259393	0.217851	0.325672	0.276891	0.474561	-0.40816	0.306217	0.0588638	0.457584	0.249873	0.0126266	0.106868	0.250148	-0.397346	0.148384	-0.352499	0.395961	0.277976	0.556252	0.51523	0.368176	0.150966	-0.331997	-0.0602483	0.550892	0.270548	0.304027	0.433479	0.303053	-0.117567	0.443222	-0.243491	-0.0851386	-0.278152	0.547405	0.530129
0.0561175	0.272598	0.098814	0.296136	-0.0149238	0.033011	-0.0391069	-0.193027	-0.0768454	0.0340298	-0.136559	0.101676	-0.141366	0.193793	0.0594627	0.293166	-0.417905	0.0962142	-0.0502486	0.304525	0.00382984	-0.12633	-0.182381	0.347127	-0.282828	0.147104	0.0520725	0.356317	-0.0701072	0.217929	-0.0631004	0.048561	-0.0965268	0.361163	0.0362745	0.317175	0.143608	-0.0571877	0.160276	0.285245	-0.145287	-0.114397	-0.318904	-0.251074	-0.0302776	-0.143854	-0.136634	-0.0199513	-0.0128547	0.136305
-0.0378853	0.180165	0.0354211	0.0176063	-0.100749	0.1372	-0.171347	0.267528	-0.279985	0.118926	-0.123688	0.455816	-0.135214	1.12321	0.0894759	0.756983	-0.116296	0.104841	0.0104166	-0.0300462	0.247548	0.217154	-0.161206	0.343415	-0.582664	-0.213817	-0.40408	-0.0244903	-0.266942	-0.169256	-0.165505	-0.0162249	-0.188817	0.0602994	-0.218657	0.281469	0.408296	-0.100393	-0.0711712	0.199866	-0.49022	0.0453727	-0.422554	0.0718842	-0.316676	0.10933	-0.2002	-0.103703	-0.154571	0.0994743
0.162809	0.246509	-0.179765	0.0715997	-0.00400367	0.133015	-0.149011	0.083239	0.126773	0.298958	-0.207641	0.0194021	-0.0675632	-0.0211239	0.077704	0.039414	0.0658693	0.113143	-0.317211	-0.0134819	0.0623716	0.112185	-0.145187	0.266982	0.119268	0.102178	-0.18351	-0.0538237	-0.113714	-0.103671	0.0950986	0.100676	0.0283517	0.379543	-0.0791069	0.111128	-0.0273859	0.0235661	-0.0535335	0.148107	-0.244364	0.126356	-0.0164511	-0.105225	-0.448895	0.0820473	-0.0936343	-0.0632941	-0.10738	0.173674
-0.404449	-0.532087	-0.546535	-0.463572	-0.215708	-0.470532	-0.0743585	-0.0259217	0.202007	-0.265089	-0.0811315	0.0425772	-0.0573407	-0.154503	-0.132791	-0.332421	0.598084	0.245124	-0.381684	0.138986	-0.375787	0.227565	0.28298	-0.780144	0.188034	-0.248036	-0.0654667	-0.485422	0.0507088	-0.241042	-0.202881	-0.311059	-0.0177882	-0.112145	-0.0488033	-0.221219	-0.223156	0.110301	-0.0838306	-0.167781	0.310318	0.0360716	0.353001	-0.0316658	0.258263	0.0517629	0.528924	-0.0914466	0.0647854	-0.52239
0.240664	0.143624	0.0144881	-0.335782	0.0455425	-0.119438	0.238608	0.158121	0.247163	0.0934197	-0.0176345	-0.0914838	0.0407106	0.0599749	-0.033114	0.0463851	0.0110964	0.215301	-0.0538683	0.0341801	-0.139334	-0.157678	0.123901	-0.229066	-0.562638	-0.49795	-0.457067	-0.508611	-0.545032	-0.572513	-0.593448	-0.921209	0.0334922	0.255654	-0.0504213	-0.0501029	0.07343	-0.0978205	0.107984	-0.0211017	-0.277751	-0.555817	-0.016092	-0.306573	0.225557	-0.0660674	-0.0519943	-0.0161302	0.0121745	-0.341949
0.0518791	-0.0316623	0.145788	0.0175023	-0.06025	-0.00325448	-0.029635	0.0338172	0.101608	0.0331036	0.206538	0.0334445	0.0254595	-0.00155635	-0.0341651	0.0149616	0.0740221	0.0214515	0.0877234	0.0502484	0.206033	-0.0765443	0.0960381	0.230513	0.120392	0.132406	0.127398	-0.0147646	0.130651	0.148789	0.0392525	0.0121228	0.129405	0.116834	0.106331	0.0450423	0.166034	0.0971028	0.191006	0.00126061	0.089525	0.0620957	0.0270907	0.133007	0.167494	0.0433683	-0.198074	0.0250839	0.154339	0.0737426
-0.115902	-0.102414	-0.176035	0.00745423	-0.184492	0.0514623	-0.125972	-0.179438	-0.322592	-0.195349	-0.175642	0.0328382	-0.152311	-0.0342751	-0.0679706	0.00577542	-0.238204	-0.0116699	-0.419281	0.216919	-1.12885	0.0236179	-0.397085	-0.507882	1.06898	1.14942	1.33466	1.45206	1.13015	1.48759	1.28692	1.3062	-0.200364	-0.09009	-0.141754	0.109632	-0.20125	-0.12808	-0.167499	0.10184	0.716454	1.04065	1.04748	1.24272	0.778292	1.36909	1.02697	1.18383	-0.119177	0.0294216
-0.0769506	0.135704	-0.0409482	0.103026	0.0130703	0.0478266	0.0168137	0.222336	-0.098467	0.151008	-0.0022741	0.115685	-0.0264425	0.00553172	0.0954329	0.200108	-0.253251	0.220577	0.0866171	-0.138952	-0.0463894	0.0689863	-0.163447	0.0554309	-0.103651	0.41643	-0.0759655	0.012281	-0.0347034	-0.00446747	0.0450316	-0.00600373	0.0364745	0.433475	0.0658445	0.160255	0.236073	0.0493534	-0.198841	0.22019	0.262171	0.303287	0.125449	0.262246	0.453707	0.361981	0.15621	0.396474	0.0184953	0.144287
-0.0525179	-0.218745	-1.3458	-0.11717	-0.379807	0.420674	-0.801598	-0.149164	-0.332827	0.0972533	-0.167344	-0.182374	-0.436717	-0.244329	0.17301	-0.105212	-0.490439	-0.227601	-0.0278731	-0.138476	-0.345599	0.00712321	-0.397595	-0.470107	-0.0397248	-0.00826828	0.136825	0.12193	-0.167006	-0.187605	-0.134993	-0.716642	-0.707553	-0.401522	-0.427017	-0.156813	1.18217	-0.189667	-0.639487	0.14312	0.361103	0.571962	0.163904	0.427998	0.850791	1.01617	0.72852	0.808699	-0.370273	-0.246648
NaN	NaN	NaN	NaN	NaN	NaN	NaN	NaN	NaN	NaN	NaN	NaN	NaN	NaN	NaN	NaN	NaN	NaN	NaN	NaN	NaN	NaN	NaN	NaN	NaN	NaN	NaN	NaN	NaN	NaN	NaN	NaN	NaN	NaN	NaN	NaN	NaN	NaN	NaN	NaN	NaN	NaN	NaN	NaN	NaN	NaN	NaN	NaN	0.277021	-0.0530423
NaN	NaN	NaN	NaN	NaN	NaN	NaN	NaN	-0.154141	-0.403691	-0.063131	-0.259064	-0.113171	-0.174154	-0.0456598	0.0213276	0.0371088	0.0504265	0.0102106	0.123881	1.72621	0.423244	-0.174085	0.735086	NaN	NaN	NaN	NaN	NaN	NaN	NaN	NaN	0.00268898	-0.0411367	0.108445	0.175751	0.0834567	0.12223	-0.0753472	0.112752	-0.0575122	-0.00736114	-0.025304	-0.0385188	0.195734	-0.0124848	0.278336	0.13725	-0.183865	-0.149107
-0.122159	-0.0094125	-0.107392	0.0780595	0.0541357	0.145143	-0.0315854	0.242427	-0.208653	-0.0404133	-0.0902719	-0.0420016	-0.0545195	0.141571	0.0728308	0.0117845	-0.162512	0.065464	-0.238676	0.139148	0.202023	0.144679	-0.186087	0.199544	-0.232891	-0.152612	-0.101982	-0.0043091	-0.0324368	-0.12872	-0.199265	-0.156419	-0.248481	-0.232535	-0.135022	0.0754123	0.0267344	-0.0638497	-0.0288441	-0.075146	-0.126561	0.0830695	-0.141646	-0.0459475	-0.0873495	-0.0282436	-0.0182836	-0.020561	-0.145443	0.0781972
-0.0292347	-0.0187999	0.122706	0.00175591	0.0903012	-0.0412801	-0.0154522	-0.0881407	0.021078	-0.0269827	-0.0263096	-0.00965024	0.0799367	0.12895	-0.0458953	-0.0730923	-0.0775552	-0.25589	0.130983	-0.0587901	0.174347	-0.000106161	0.041911	-0.205635	-0.0326685	-0.141859	0.0776997	-0.0818082	0.16369	0.00235479	-0.075587	-0.0531853	0.0301296	0.00495448	-0.0177341	-0.125543	-0.00874443	0.00384836	-0.0425492	-0.0946891	-0.00202444	-0.115531	-0.0620628	-0.117143	0.0164347	-0.0254071	0.0620486	0.0390304	0.138799	-0.0602203
0.387853	0.199633	0.13102	0.0950689	-0.247781	-0.0323258	0.103343	0.038993	0.794712	0.342615	-0.258541	-0.581177	-0.35296	-0.572005	-0.0300431	0.217133	0.296513	-0.00457403	-0.117547	-0.513266	0.573028	-0.499352	0.139144	0.555153	0.46004	0.21431	-0.198268	-0.555489	0.202667	-0.466694	0.0248373	-0.101128	0.55337	0.230725	0.00212022	-0.27457	-0.23401	-0.12295	0.173409	0.0610348	-0.175822	-0.774617	0.182329	-0.131873	0.799317	0.0225278	0.41677	0.336246	-0.320703	-0.24648
-0.209501	-0.0512722	-0.233941	-0.0830013	-0.293693	0.204272	0.0588952	-0.0556609	NaN	NaN	NaN	NaN	NaN	NaN	NaN	NaN	NaN	NaN	NaN	NaN	NaN	NaN	NaN	NaN	NaN	NaN	NaN	NaN	NaN	NaN	NaN	NaN	NaN	NaN	NaN	NaN	NaN	NaN	NaN	NaN	NaN	NaN	NaN	NaN	NaN	NaN	NaN	NaN	NaN	NaN
-0.357378	-0.00935787	-0.0706674	0.0371175	-0.172727	-0.205128	-0.125712	-0.00913082	0.0682774	0.192415	0.0717386	0.0838861	-0.102761	0.0111771	-0.0564556	0.0591052	-0.229741	-0.0495529	0.058611	-0.0531802	0.112026	-0.0504831	0.0258209	0.126843	-0.0639657	-0.0799448	0.269968	0.0964973	-0.0390774	0.126731	0.0568823	0.0899574	0.0208419	0.0325317	-0.0263395	-0.0216487	0.00145651	-0.193841	-0.127045	-0.00278483	0.339263	0.182844	0.0216536	-0.0215504	0.483804	0.00907806	0.0300966	0.383195	0.322312	0.284814
-0.0945871	0.21088	-0.201995	0.102993	-0.131906	0.210496	-0.164376	0.285137	NaN	NaN	NaN	NaN	NaN	NaN	NaN	NaN	-0.382042	0.126594	-0.54841	0.41105	-0.104866	0.0510361	-0.382443	0.132374	NaN	NaN	NaN	NaN	NaN	NaN	NaN	NaN	NaN	NaN	NaN	NaN	NaN	NaN	NaN	NaN	NaN	NaN	NaN	NaN	NaN	NaN	NaN	NaN	-0.183192	0.0503598
-0.00355789	0.0554017	-0.272315	-0.139055	-0.0983565	0.0655308	-0.00799268	-0.00731967	0.0468457	-0.0579517	-0.0852357	-0.143973	0.0313517	0.143387	0.218663	0.0895604	0.179111	0.0720785	-0.247554	-0.256573	-0.372277	0.140611	0.00903597	0.111112	0.10144	-0.128695	-0.179299	-0.192153	-0.192085	0.0226042	-0.026938	0.0148887	-0.0463948	0.114508	-0.138792	-0.0483771	0.0565058	-0.0256053	0.002359	-0.0716211	-0.116042	-0.124738	-0.190538	0.0702036	-0.090321	0.151438	-0.0064725	0.0442865	-0.201028	-0.019254
0.149486	0.215101	0.970818	-0.855137	0.283237	NaN	-0.904845	0.316532	-0.0490742	0.33006	-0.170455	0.458872	-0.292752	-0.345628	-0.425833	0.277517	NaN	NaN	NaN	NaN	NaN	NaN	NaN	NaN	-0.404243	-0.315815	-0.985058	-0.451324	-0.546431	-0.416753	-0.52031	0.048356	NaN	NaN	NaN	NaN	NaN	NaN	NaN	NaN	-0.955366	-0.37876	-0.893651	-0.303804	-1.04627	0.0274886	-1.11495	-0.87789	-0.324951	0.309127
-0.443346	0.225228	0.0312892	0.622843	-0.249314	-0.287697	0.0162239	0.0998746	-0.0777058	0.386673	0.351879	0.302586	-0.419287	-0.34139	-1.18869	0.376705	-0.158708	0.243047	0.507202	0.374564	-0.180418	-0.258019	0.524431	0.298506	-0.476182	0.581121	0.553988	0.311107	0.634288	0.396328	0.0498628	0.460845	0.39028	0.717854	0.514742	0.0693643	0.307438	-0.278464	0.0311794	0.277927	0.0559206	0.508828	0.0411365	0.178116	0.853657	0.0205103	-0.465506	0.523249	0.741624	0.435458
NaN	NaN	NaN	NaN	NaN	NaN	NaN	NaN	NaN	NaN	NaN	NaN	NaN	NaN	NaN	NaN	NaN	NaN	NaN	NaN	NaN	NaN	NaN	NaN	NaN	NaN	NaN	NaN	NaN	NaN	NaN	NaN	NaN	NaN	NaN	NaN	NaN	NaN	NaN	NaN	0.47621	0.768328	0.601552	-0.160047	0.260533	0.137544	-0.0682958	-0.0196128	0.0254317	0.0421967
-0.118443	0.105831	0.588385	-0.0691379	-0.199275	-0.358257	0.10944	-2.1462	-0.0779211	-0.0840423	0.23794	-0.179066	-0.321371	-0.482309	-0.680523	0.114272	-0.209978	0.0553709	0.928695	-0.220476	-0.396757	-0.710884	0.367424	-0.167261	0.0804628	0.356413	0.551647	-0.195509	0.273311	0.159528	-0.000629975	0.161439	0.387996	0.221581	0.300841	-0.435064	0.144965	-0.554537	0.338046	-0.0727141	0.281584	0.177343	0.11401	0.136301	0.667481	0.0274533	-0.0731685	0.276348	0.252588	-0.452755
NaN	NaN	NaN	NaN	NaN	NaN	NaN	NaN	NaN	-0.937839	0.161567	0.437424	-0.720762	0.716748	0.331314	0.410722	NaN	NaN	NaN	NaN	NaN	NaN	NaN	NaN	NaN	NaN	NaN	NaN	NaN	NaN	NaN	NaN	NaN	NaN	NaN	NaN	NaN	NaN	NaN	NaN	NaN	NaN	NaN	NaN	NaN	NaN	NaN	NaN	NaN	NaN
0.0379177	-0.378046	0.348205	-0.320242	0.140944	-0.268176	0.176605	-0.151374	NaN	NaN	NaN	NaN	NaN	NaN	NaN	NaN	0.363088	-0.235189	0.713828	0.718197	0.533268	-0.375762	0.32355	-0.132659	0.00267002	-0.972916	0.906802	-0.275749	0.175825	-0.672085	0.554524	-0.763149	0.113724	-0.425841	0.548945	-0.237104	-0.213303	0.204566	0.432645	-0.23553	NaN	NaN	NaN	NaN	NaN	NaN	NaN	NaN	0.117902	-0.34281
0.186368	0.0233451	-0.273065	-0.189114	-0.495923	-0.216264	-0.150467	-0.161092	-0.0477249	0.202304	-0.264761	-0.0595366	-0.169468	-0.114448	0.576209	0.211057	-0.223596	0.185187	-0.366987	-0.350455	-0.436058	-0.443226	-0.084784	0.718851	-0.443446	-0.199056	-0.566901	-0.268132	-0.825698	-0.542338	-0.00217029	-0.00984156	-0.0880777	-0.033095	0.0297337	-0.187617	-0.528937	-0.502965	0.124258	0.322952	-0.206592	0.43402	-0.45171	0.181653	-0.666962	-0.0164947	-0.00786221	0.325547	-0.130663	0.459684
0.0791634	0.103531	-0.0786341	0.0373225	0.169605	0.117689	0.0177571	0.230438	0.119997	0.220676	-0.0156049	0.0771233	0.165762	0.164365	0.0727946	0.264534	0.0181718	0.106632	-0.104629	0.0337326	0.3755	0.105654	0.0120499	0.424877	-0.0192319	-0.0838483	-0.231944	-0.127263	0.0751036	-0.0308195	-0.0750466	0.0505075	0.16223	0.163711	-0.049002	0.14294	0.123799	0.134829	0.10249	0.287116	0.0833576	0.154515	0.0187021	0.278852	-0.119451	0.190386	0.0369613	0.226155	0.122289	0.0321074
NaN	NaN	NaN	NaN	NaN	NaN	NaN	NaN	NaN	NaN	NaN	NaN	NaN	NaN	NaN	NaN	NaN	NaN	NaN	NaN	NaN	NaN	NaN	NaN	NaN	NaN	NaN	NaN	NaN	NaN	NaN	NaN	NaN	NaN	NaN	NaN	NaN	NaN	NaN	NaN	NaN	NaN	NaN	NaN	NaN	NaN	NaN	NaN	NaN	NaN
0.251686	0.140915	0.0242489	0.00857024	0.141672	0.128987	0.0512561	0.104996	0.184389	0.0118228	-0.113061	0.0152565	0.104876	0.198239	0.202262	0.109667	0.0484375	-0.14608	-0.301917	0.303453	0.463079	-0.063686	-0.0890034	0.103223	-0.159951	-0.353899	-0.507541	-0.149807	-0.263446	-0.279406	-0.217837	-0.297183	-0.130896	0.0161521	-0.0898085	0.026483	0.10885	0.180754	-0.04461	-0.0255926	-0.134013	0.0138677	0.0173996	-0.0116082	-0.279492	-0.16253	0.065591	0.0186369	-0.057461	-0.0134465
NaN	NaN	NaN	NaN	NaN	NaN	NaN	NaN	NaN	NaN	NaN	NaN	NaN	NaN	NaN	NaN	NaN	NaN	NaN	NaN	NaN	NaN	NaN	NaN	0.230777	0.898176	-0.355113	-0.531499	-0.413709	-0.653334	-0.0662835	-0.0309895	NaN	NaN	NaN	NaN	NaN	NaN	NaN	NaN	-0.0243875	-0.437056	-0.0236786	-0.0385361	0.216055	-0.150737	-0.146353	-0.155134	-0.0445153	-0.0283986
0.0979776	0.271833	0.0422188	-0.0377666	-0.0225216	0.0346077	-0.0205274	-0.0487813	0.242655	0.25981	0.0964738	-0.115472	0.0282818	0.0148184	-0.0285682	-0.025841	0.16604	0.29841	0.132497	-0.0306442	0.296918	-0.166624	0.169328	0.098909	0.046655	0.358908	0.15143	-0.338398	0.0499746	-0.151343	0.157045	0.0842683	0.187074	0.221371	0.0198937	-0.202265	-0.229141	-0.00666424	-0.0085275	-0.270358	0.251137	0.127002	-0.00459559	-0.116002	0.098418	-0.114426	-0.0563714	-0.0565753	0.356741	-0.0382114
0.514109	-0.0775054	0.365262	0.102862	0.49559	0.00939531	0.349308	0.195767	0.307846	-0.114344	0.383513	-0.158722	0.245433	-0.0662662	0.49321	-0.274589	0.250864	-0.463864	0.274154	-0.174793	0.36855	-0.287407	0.289389	-0.208151	0.875376	-0.0623583	0.198644	-0.432948	0.308458	-0.20537	0.210778	0.138346	0.215971	-0.252388	0.345755	-0.164328	-0.107211	0.29336	0.416704	-0.204715	-0.0682703	-0.340158	-0.180903	0.0193726	-0.0929125	-0.266665	-0.0630667	-0.438888	0.127661	-0.201226
-0.0271043	0.101885	0.0557189	0.139747	0.0820531	0.162223	0.0203483	0.209851	-0.254662	0.00997868	-0.0474956	0.105513	-0.0720732	0.222131	-0.167737	0.148336	-0.157948	0.0735725	-0.184874	0.0751805	0.00483394	0.1003	-0.0860862	0.13946	-0.110228	-0.0309033	-0.0871342	-0.0776531	-0.0310854	-0.0405324	-0.224414	-0.110674	-0.147018	0.0904611	-0.0810784	0.205347	0.248108	-0.0529666	0.118881	0.192885	-0.33773	-0.131949	-0.259399	0.0481102	-0.101603	-0.0685706	-0.271372	-0.0731677	-0.189824	0.0355335
-0.128339	0.0387216	0.210016	0.380588	0.0663807	0.327101	-0.205411	-0.00979886	-0.0546114	-0.048587	0.132042	0.265369	0.066023	0.290907	-0.341014	-0.00950896	-0.0707983	-0.00954942	0.219743	0.589338	-0.125781	0.20277	-0.0280595	-0.0692517	-0.210105	-0.147976	0.0995736	0.352967	0.0887806	0.137922	-0.396668	-0.0722681	-0.0259316	0.0176405	0.22252	0.369353	0.390459	0.0852044	-0.0706697	0.00937499	-0.212082	-0.0649963	-0.209389	0.0960513	-0.108782	0.0543773	-0.194343	-0.038936	0.0616536	-0.0115919
-0.148127	0.0115289	-0.327912	-0.0615786	-1.91288	-0.239709	-1.99262	-0.155696	-0.48402	-0.13119	-0.969425	-0.204191	-2.1146	-0.0465554	-1.83606	0.067449	NaN	NaN	NaN	NaN	NaN	NaN	NaN	NaN	NaN	NaN	NaN	NaN	NaN	NaN	NaN	NaN	-0.221399	0.270738	-0.0860189	-0.117717	0.32541	-0.175832	0.164543	0.0894074	NaN	NaN	NaN	NaN	NaN	NaN	NaN	NaN	-0.118162	0.0238678
0.50086	-0.504563	0.592456	-0.520137	0.280425	-0.687131	0.358785	-0.76827	-0.00172499	-0.654726	0.474306	-0.960508	-0.250091	-1.07587	-0.0390801	-0.69235	0.3541	-0.372371	0.702275	-0.519747	0.230244	-0.940124	0.557638	-0.81197	0.595225	0.16415	0.601525	-0.21455	0.424781	-0.131053	0.40001	-0.27606	0.553587	-0.315397	0.820773	-0.527758	-0.479102	0.292797	0.613677	-0.78632	0.453272	-1.45153	0.225186	-0.975795	0.362938	-1.94839	-0.616887	-1.22828	0.404916	-0.675025
NaN	NaN	NaN	NaN	NaN	NaN	NaN	NaN	NaN	NaN	NaN	NaN	NaN	NaN	NaN	NaN	NaN	NaN	NaN	NaN	NaN	NaN	NaN	NaN	NaN	NaN	NaN	NaN	NaN	NaN	NaN	NaN	NaN	NaN	NaN	NaN	NaN	NaN	NaN	NaN	NaN	NaN	NaN	NaN	NaN	NaN	NaN	NaN	0.626683	-0.174803
NaN	NaN	NaN	NaN	NaN	NaN	NaN	NaN	-0.45126	-0.152485	-0.0582964	-0.269669	-0.0578787	-0.383089	-1.23226	-0.599288	NaN	NaN	NaN	NaN	NaN	NaN	NaN	NaN	NaN	NaN	NaN	NaN	NaN	NaN	NaN	NaN	NaN	NaN	NaN	NaN	NaN	NaN	NaN	NaN	NaN	NaN	NaN	NaN	NaN	NaN	NaN	NaN	NaN	NaN
-0.121298	0.290688	0.121101	0.217211	0.0012688	0.223684	-0.159969	-0.039399	-0.632498	-0.555143	0.223821	0.193202	-0.100646	0.262056	0.047111	0.0114533	NaN	NaN	NaN	NaN	NaN	NaN	NaN	NaN	NaN	NaN	NaN	NaN	NaN	NaN	NaN	NaN	NaN	NaN	NaN	NaN	NaN	NaN	NaN	NaN	-0.104084	-0.14988	-0.128748	0.405874	0.0905185	-0.00260761	0.134449	0.54305	NaN	NaN
0.0131945	-0.0972876	0.801904	-0.293518	-0.144922	-0.442765	0.475822	0.213534	NaN	NaN	NaN	NaN	NaN	NaN	NaN	NaN	NaN	NaN	NaN	NaN	NaN	NaN	NaN	NaN	NaN	NaN	NaN	NaN	NaN	NaN	NaN	NaN	NaN	NaN	NaN	NaN	NaN	NaN	NaN	NaN	NaN	NaN	NaN	NaN	NaN	NaN	NaN	NaN	NaN	NaN
0.148972	0.0585371	-0.0543811	-0.18552	0.0969375	0.014748	0.0394021	-0.12933	0.20144	0.0326217	-0.0549508	-0.155021	0.0647571	0.0913912	0.161563	-0.0855851	0.212101	0.0612079	-0.095736	-0.315475	0.389061	0.0124288	0.085727	0.0646916	0.128181	0.131986	-0.0792952	-0.390176	8.37962e-05	-0.164883	0.12786	-0.0645233	0.180349	0.108249	0.00802349	-0.141064	0.0445511	0.0894856	0.138968	-0.0637514	0.0302889	-0.0258554	-0.0110734	-0.193297	0.127981	-0.17357	0.069805	-0.0573396	0.0914418	0.0987348
0.389956	0.090621	0.346589	-0.0270423	0.321034	-0.0275707	0.193453	-0.35938	0.285605	-0.058307	0.259195	-0.0799458	0.260318	-0.120699	0.248518	-0.219259	0.336995	-0.0154707	0.167699	-0.330601	0.246319	-0.0479132	0.038613	-0.2249	0.311515	-0.0821087	0.174674	-0.474782	-0.0484464	-0.253476	0.159925	-0.185141	0.0739389	-0.0643127	0.229087	-0.0455769	-0.243762	0.28382	0.20852	-0.114219	0.279317	-0.229044	0.238019	-0.10623	-0.0186732	-0.0658981	0.380785	-0.166671	0.151705	-0.238182
0.236559	1.1453	0.25671	0.111523	0.625132	-0.371763	0.218286	-0.2478	0.766873	1.24009	0.640227	0.538974	0.832583	0.0784005	0.793886	0.260218	0.741378	1.51805	0.881046	-0.613762	-1.70029	0.188122	0.282103	-0.974766	NaN	NaN	NaN	NaN	NaN	NaN	NaN	NaN	-0.18715	0.1494	0.323878	-0.0252246	0.019151	-0.0235001	-0.0892495	0.192126	0.0955645	0.464227	0.0561941	-0.533703	0.376812	0.0790916	-0.206801	-0.264408	0.433464	-0.0574214
0.495302	-0.394995	-0.0592639	-0.613524	0.449153	-0.491627	0.170785	-0.669847	0.117895	-0.371496	-0.0748877	-0.0227855	0.0942623	-1.05777	0.29752	-0.264523	1.01023	-0.571831	0.306324	-0.602201	0.959069	-0.579753	0.386797	-0.979671	-0.579544	-1.05285	-0.689119	-1.21448	-0.797161	-1.39364	-0.936558	-1.16448	NaN	NaN	NaN	NaN	NaN	NaN	NaN	NaN	-0.0626661	-0.301601	0.0242001	0.00768486	-0.266799	0.0426184	-0.0767397	0.924318	-0.648647	-0.151995
NaN	NaN	NaN	NaN	NaN	NaN	NaN	NaN	-0.253155	0.189891	0.172382	0.0711276	-0.00475681	0.0678037	-0.106062	0.45961	NaN	NaN	NaN	NaN	NaN	NaN	NaN	NaN	NaN	NaN	NaN	NaN	NaN	NaN	NaN	NaN	-0.956683	-0.704734	-0.528121	0.273362	-0.0631627	-0.478762	-0.556078	-0.217688	-0.0453564	-0.949141	-0.32461	-1.19783	-0.314261	-1.20389	-0.620586	1.98851	-0.189469	0.581087
-0.111381	-0.141547	-0.0312425	0.0362969	-0.0394509	0.0448398	-0.0121388	0.078848	-0.156366	-0.119732	-0.0478889	0.085228	-0.081717	-0.063995	0.10218	0.0105582	0.144911	-0.120941	-0.081547	0.0916134	0.22068	0.0376739	0.0085223	0.359906	-0.115059	-0.1546	-0.0987789	0.167367	-0.172396	0.0425221	-0.0142075	0.287446	-0.171507	-0.130196	-0.0474989	0.122521	0.117876	-0.018936	0.0531207	0.218876	-0.14884	-0.085773	-0.191465	0.0202432	-0.216423	-0.0638313	-0.0183062	-0.213143	-0.0905917	0.074844
NaN	NaN	NaN	NaN	NaN	NaN	NaN	NaN	0.514953	0.359383	-0.0567485	0.17777	-0.598368	0.207055	0.267125	-1.08374	NaN	NaN	NaN	NaN	NaN	NaN	NaN	NaN	NaN	NaN	NaN	NaN	NaN	NaN	NaN	NaN	NaN	NaN	NaN	NaN	NaN	NaN	NaN	NaN	NaN	NaN	NaN	NaN	NaN	NaN	NaN	NaN	NaN	NaN
-0.0999035	-0.353146	-0.0551871	-0.168314	0.283953	0.147595	-0.0876762	-0.182554	-0.248546	-0.140398	-0.135229	-0.177043	0.112786	-0.0522152	0.125272	-0.14451	0.147898	-0.0635508	-0.0544425	0.0243524	1.54945	0.021139	-0.0604309	0.907029	-0.295788	-0.40525	-0.197243	-0.14766	-0.0188449	-0.222773	-0.109902	-0.248762	-0.22062	-0.263339	0.0490557	-0.247029	0.101824	0.311964	0.0352333	-0.148093	-0.243003	-0.300251	0.0564869	-0.124378	-0.224441	-0.0235983	0.118778	-0.298092	-0.518807	-0.291122
-0.203074	0.0337914	-0.119057	0.0473351	-0.115676	-0.0215784	-0.253185	-0.0452558	-0.164021	0.0224278	-0.0527963	0.0614054	-0.141794	0.0117156	-0.0804223	0.100537	-0.130916	0.193118	-0.270429	0.303824	0.147981	-0.0105557	-0.36088	0.208966	-0.304849	0.0308113	-0.214376	0.158562	-0.306124	0.127213	-0.2702	-0.195099	-0.347625	0.091096	-0.120786	0.12878	0.226352	-0.170703	-0.195283	0.0754142	-0.181049	0.0393682	-0.388852	-0.0825255	-0.129717	0.0961985	-0.0761046	-0.0477115	-0.205298	0.177456
-0.170895	0.0441625	-0.193763	0.0308833	-0.267297	0.107762	-0.0913586	0.190295	-0.0470507	0.0674904	-0.0591252	0.202775	-0.0690536	0.327268	-0.115343	0.0528719	-0.118775	-0.0582008	-0.0194746	0.457188	-0.131362	0.288364	0.156461	0.167459	-0.0870693	0.03616	0.066117	0.199432	-0.195638	0.0991303	-0.151041	0.173146	-0.0306707	0.00360614	-0.0433098	0.192816	0.0578909	-0.155254	-0.0757247	0.0651262	-0.120632	-0.0165171	-0.0571987	0.221945	0.104567	0.182873	0.14314	0.369301	-0.176309	-0.00414041
0.0925551	0.0865565	0.0762503	0.208162	0.189717	0.269413	-0.0807812	-0.00551055	-0.306315	0.198178	-0.332097	-0.0340976	0.0431898	0.154533	-0.345694	-0.0228515	-0.0867687	0.160757	-0.0841465	0.1918	-0.203986	0.436503	0.172255	0.223976	-0.330167	-0.96429	0.73006	0.603813	-0.156285	-0.0173036	0.597151	-0.213421	-0.140021	-0.00840046	-0.150282	-0.124662	0.146135	-0.174822	0.0125428	0.0419451	-0.180262	0.700033	-0.208012	0.583693	0.524265	0.769064	0.178357	0.122263	-0.037334	0.137411
-0.167691	-0.23846	0.173881	0.062057	-0.128165	0.121068	0.359203	-0.00104545	0.0940635	-0.160601	-0.0327355	-0.108611	-0.0393333	-0.0106127	0.141602	-0.254846	0.437069	0.0544862	-0.0122398	-0.185059	0.307059	0.0723557	0.273525	-0.0786174	NaN	NaN	NaN	NaN	NaN	NaN	NaN	NaN	0.306027	0.0403535	-0.0238277	-0.230851	-0.650293	-0.0296427	0.210507	-0.139669	-0.230993	-0.113554	-0.225551	-0.114936	-0.295152	0.164031	-0.240002	-0.101516	0.0451371	-0.310986
0.00835599	0.0173953	0.340014	0.439961	0.225333	0.116551	0.377095	0.374128	NaN	NaN	NaN	NaN	NaN	NaN	NaN	NaN	NaN	NaN	NaN	NaN	NaN	NaN	NaN	NaN	NaN	NaN	NaN	NaN	NaN	NaN	NaN	NaN	NaN	NaN	NaN	NaN	NaN	NaN	NaN	NaN	NaN	NaN	NaN	NaN	NaN	NaN	NaN	NaN	NaN	NaN
NaN	NaN	NaN	NaN	NaN	NaN	NaN	NaN	0.182234	0.00178337	0.224591	-0.189554	0.211626	-0.15911	0.287116	-0.295467	NaN	NaN	NaN	NaN	NaN	NaN	NaN	NaN	1.00741	0.0358228	0.61528	-0.166702	0.654628	-0.255706	0.624892	0.0726207	0.236217	-0.26452	0.151527	-0.200796	-0.672479	0.281761	0.0647239	-0.533441	NaN	NaN	NaN	NaN	NaN	NaN	NaN	NaN	0.638462	-0.419083
-0.207197	0.232742	-0.0292221	0.191583	-0.0317635	0.266339	-0.140632	-0.0552671	-0.107225	0.0902529	0.0067059	0.331288	0.0072836	0.332782	0.345152	0.256252	-0.139246	0.0367634	-0.206489	0.152217	-0.0591045	0.114387	-0.271462	0.151045	-0.0623783	0.276671	0.116337	0.251256	0.0271274	0.154689	0.0417464	0.22011	-0.336208	0.085806	-0.354566	0.14478	-0.162257	-0.303632	-0.412798	0.126681	-0.0956029	0.0521039	-0.274813	0.15174	-0.286039	0.155944	0.0553883	-0.000478138	-0.114076	0.112641
-0.211442	0.275296	-0.213285	0.150213	-0.289253	0.2734	-0.414416	0.125734	-0.442811	0.0672733	-0.38135	0.185426	-0.42383	0.259687	-0.0718426	0.320493	-0.451288	0.108284	0.0111027	0.262788	0.113728	0.038668	-0.217401	0.312975	NaN	NaN	NaN	NaN	NaN	NaN	NaN	NaN	-0.775177	0.112889	-0.106543	0.130233	-0.166311	-0.340592	-0.24259	0.166648	-0.571309	-0.320142	-0.68393	-0.0779312	-0.446954	0.320436	-0.31233	-0.0921941	-0.47761	0.116455
0.0138217	0.657543	-0.623339	0.0945434	-0.47255	0.0170054	-0.121162	0.406598	0.0534226	0.521778	0.00873589	-0.0425275	-0.367225	0.235421	0.0793248	0.177455	0.0366349	0.410367	-0.263774	-0.392505	-0.719485	0.255452	-0.192606	-1.83555	NaN	NaN	NaN	NaN	NaN	NaN	NaN	NaN	-0.0346102	0.495374	-0.763305	-0.0443938	-0.0816538	-0.477588	-0.0282353	-0.00142541	-0.602541	-0.387077	-0.378197	0.0571121	-0.408742	0.0753968	-0.250286	-0.00435849	-0.419147	-0.144785
-0.037138	0.0940121	-0.0665582	0.21398	-0.0299461	0.305026	-0.122395	0.216882	-0.334317	-0.14274	-0.0805461	0.182954	0.0328368	0.27664	-0.0729223	0.145228	-0.0570751	0.016741	-0.202904	0.278025	0.165116	0.355719	-0.225422	-0.0372618	-0.287838	-0.0482869	-0.105523	0.190101	-0.0587713	0.22729	-0.0414703	0.0473988	-0.163714	0.0439654	-0.147606	0.286157	0.339796	-0.0562839	-0.00184831	0.143303	-0.16562	0.0188023	-0.37599	0.00662068	-0.0414437	0.213762	-0.213122	-0.00697364	-0.249958	0.0900447
-0.0525506	-0.54361	0.355561	0.264837	0.284469	-0.0204517	-0.0835605	-0.589332	-0.201368	-0.594281	0.522325	0.487024	0.34606	0.0144464	0.195868	-0.402789	0.221139	-0.641066	0.627676	0.424863	0.590385	-0.248125	-0.251369	-0.424671	-0.159419	-0.75478	0.507976	-0.07524	0.117215	-0.175129	-0.0451353	-0.745147	-0.22705	-0.609419	0.521273	0.234792	-0.325128	0.503754	-0.0797877	-0.596673	0.374127	-0.440918	0.227896	-0.34724	-0.11625	-0.426055	0.0855933	-0.0679073	-0.0806053	-0.209411
-0.570326	-0.371139	-0.301662	0.00787281	-0.494154	-0.505835	-0.374881	-0.272089	-0.205359	-0.253108	-0.463296	0.0340859	-0.320563	0.235527	-0.147881	-0.0189204	-0.620448	-0.217569	-0.16963	-0.127812	-1.04571	0.04788	-0.144223	-0.884036	NaN	NaN	NaN	NaN	NaN	NaN	NaN	NaN	-0.152067	-0.0819993	-0.118998	0.33815	-0.00407723	-0.356699	-0.25148	0.00192409	0.141459	0.261981	-0.054562	-0.0488946	-0.113169	0.120113	-0.179869	0.156014	-0.380176	0.759213
-0.175821	-0.185816	-0.16538	-0.237289	-0.214332	-0.338506	0.1693	0.207308	-0.0103238	-0.261402	0.00184291	-0.0657094	-0.311153	-0.311756	-0.383892	-0.286477	NaN	NaN	NaN	NaN	NaN	NaN	NaN	NaN	NaN	NaN	NaN	NaN	NaN	NaN	NaN	NaN	NaN	NaN	NaN	NaN	NaN	NaN	NaN	NaN	NaN	NaN	NaN	NaN	NaN	NaN	NaN	NaN	NaN	NaN
1.53101	0.535707	-0.360464	-0.108864	0.781067	0.0449295	0.356736	-1.51014	NaN	NaN	NaN	NaN	NaN	NaN	NaN	NaN	1.89862	0.845777	-0.135699	0.190195	0.990346	0.349484	-0.142332	-0.588072	NaN	NaN	NaN	NaN	NaN	NaN	NaN	NaN	NaN	NaN	NaN	NaN	NaN	NaN	NaN	NaN	NaN	NaN	NaN	NaN	NaN	NaN	NaN	NaN	NaN	NaN
0.20299	0.143526	-0.161947	-0.0710156	-0.246167	-0.244889	-0.0776291	0.0651415	0.249703	0.308819	-0.0926676	-0.0241576	-0.233929	-0.265854	0.161087	0.0358018	0.39424	0.398068	-0.177857	-0.134503	-0.0466762	-0.241714	-0.0454871	0.181768	0.338059	0.289434	-0.0680989	-0.221649	-0.306451	-0.0140041	0.0944261	-0.126057	0.240076	0.309522	0.0685932	0.0247932	0.056817	-0.197616	-0.121548	0.0598161	-0.163725	-0.000599219	-0.280225	-0.155407	-0.244836	-0.0331245	-0.32295	-0.621807	-0.195522	0.0836794
NaN	NaN	NaN	NaN	NaN	NaN	NaN	NaN	NaN	NaN	NaN	NaN	NaN	NaN	NaN	NaN	NaN	NaN	NaN	NaN	NaN	NaN	NaN	NaN	0.0178147	-0.732348	-0.745258	-0.281551	-0.512418	-0.392883	-0.172348	-0.470412	0.183071	-0.207619	-0.0768199	0.114984	-0.407259	0.232283	-0.409266	-0.212358	0.862414	1.45252	0.699847	0.936704	0.088257	-0.189459	0.761656	1.5175	0.148391	0.451764
0.458364	0.13355	0.157661	-0.151193	0.382106	0.0975069	0.0421285	-0.152954	0.300746	-0.0344589	0.122445	-0.185731	0.197129	-0.00147278	0.134414	-0.427868	0.325749	-0.0962645	-0.00410493	-0.148034	-0.0917801	0.0489985	-0.0770975	-0.480436	0.382864	0.12574	-0.000198472	-0.193159	0.116026	-0.0932445	-0.0241534	-0.146527	0.334022	0.0816296	0.0193524	-0.147661	-0.0667619	0.283106	0.00604886	-0.295907	0.141302	-0.286171	0.137997	-0.326337	-0.0305683	-0.0513621	0.143625	-0.356881	0.261195	-0.16117
0.00618285	0.045322	0.012605	-0.0149436	0.0163506	0.021145	-0.0101544	0.159819	0.0196708	0.140416	0.097347	0.0262254	-0.00232771	0.0826254	0.183697	0.100506	0.0210977	0.120062	0.00639553	0.0414453	-0.00217452	-0.0655007	0.000537348	0.0170355	-0.0768531	-0.0390804	0.102386	-0.0204076	-0.103381	0.0542561	0.101169	0.111151	-0.115918	-0.0132623	-0.0383723	-0.0362732	-0.0588064	0.0332624	0.00346099	-0.0101245	-0.081241	0.0464575	-0.0814972	-0.122843	-0.0694846	-0.145184	-0.117029	-0.193877	0.0715625	0.0887952
0.231068	-0.0531604	0.240547	0.0758651	0.238285	-0.0269734	0.12479	-0.0991658	0.130279	-0.0944907	0.121873	-0.0308884	0.112547	0.193537	0.360785	-0.135602	0.137548	-0.219363	-0.10932	-0.0976196	-0.657644	-0.0191152	-0.146652	-0.518932	0.150603	0.0355417	0.0641954	0.0507184	-0.101252	-0.169108	0.0206632	-0.111705	0.230178	0.000813564	0.226885	0.0955778	0.00266051	0.279742	0.105295	0.0371682	0.105796	-0.00711658	0.0148913	-0.229757	-0.0471795	0.150937	0.039633	-0.0808823	0.175134	-0.0134465
0.322705	-0.222102	0.113304	0.0556938	0.0883667	0.156118	-0.167589	-0.609553	NaN	NaN	NaN	NaN	NaN	NaN	NaN	NaN	NaN	NaN	NaN	NaN	NaN	NaN	NaN	NaN	NaN	NaN	NaN	NaN	NaN	NaN	NaN	NaN	NaN	NaN	NaN	NaN	NaN	NaN	NaN	NaN	0.088261	-0.135047	-0.136674	0.0625515	-0.113729	0.0278586	0.105426	0.266387	NaN	NaN
0.0943946	-0.0392956	0.086517	-0.0205178	0.120906	0.0912666	-0.00152688	0.121035	-0.0660484	-0.0483518	-0.0455665	-0.0227484	0.0332788	0.0374105	0.143945	0.0672578	0.129303	-0.0402552	-0.0517526	0.178524	-0.0410915	0.0799722	0.0663316	0.0147034	-0.0709581	-0.345674	-0.131838	0.00285362	-0.113571	0.0177244	-0.223735	-0.119823	-0.0905157	-0.15983	0.023487	-0.158412	0.123664	0.0506616	0.0775925	-0.03302	-0.212434	-0.311929	-0.0963891	-0.0174381	-0.272444	-0.0948223	-0.0992862	-0.0439883	-0.0512803	-0.135154
0.0714419	-0.016626	-0.164728	0.107688	-0.0473236	0.32855	-0.373798	0.143177	-0.0634468	0.0013667	-0.0530115	-0.00272501	-0.0510343	0.326703	0.111363	0.283017	0.0117717	0.377653	-0.278583	0.00568607	-2.24833	0.240899	0.0272162	-2.1753	-0.116705	0.143535	-0.251856	-0.190009	-0.208909	-0.161434	-0.196166	0.0772173	-0.0907869	0.130207	-0.0627436	0.299327	0.174658	0.166913	0.00349081	0.208665	-0.101104	0.0726207	-0.135921	0.0363394	-0.192929	0.113138	-0.214389	-0.217175	-0.106574	0.298563
-0.0314976	0.073235	0.0282489	-0.031516	0.199775	-0.1945	-0.0399042	-0.439127	-0.277265	-0.0371023	-0.261938	0.0573788	-0.0531781	0.132154	-0.212423	0.157828	NaN	NaN	NaN	NaN	NaN	NaN	NaN	NaN	-0.705581	-0.400792	-0.299516	-0.58961	-0.115325	-0.658809	0.053624	0.4487	-0.288195	0.0054445	-0.12016	0.0599947	-0.0242123	0.101182	-0.157412	0.210039	-0.235249	0.418876	0.0709513	0.513009	0.316845	0.505418	0.213985	0.410436	0.205611	0.277342
NaN	NaN	NaN	NaN	NaN	NaN	NaN	NaN	0.509836	-0.238137	0.349872	0.281248	0.162158	-0.335003	-0.332034	-0.152581	0.559277	-0.192553	0.487465	-0.322047	0.486493	-0.00409271	0.409638	-0.0770679	0.408946	-0.019118	0.422763	0.0581774	0.214423	-0.5153	0.243036	-0.397563	0.382219	0.161624	0.262075	0.23211	-0.0746067	0.307201	0.263953	0.0301992	-0.0870561	-0.560512	0.323832	0.0179314	-0.6259	-0.430721	-0.194012	0.174627	0.481885	0.265225
0.00425883	0.0456907	-0.0888714	0.0174676	0.00926274	0.115527	-0.0234355	0.157016	0.0124529	0.0614344	-0.107647	0.0341929	0.0231404	0.163582	0.10745	0.108242	0.0911037	-0.00561535	-0.267972	0.202635	0.281515	0.123722	-0.0945105	0.260051	-0.124641	-0.0932538	-0.202696	0.00288285	-0.15268	-0.0749136	-0.0390791	0.0684138	-0.164427	0.0326218	-0.200075	0.0156959	0.0817905	-0.023552	-0.0531308	0.112566	-0.176557	-0.133017	-0.122301	-0.000527824	-0.291348	0.0777647	-0.106809	-0.107368	-0.113536	0.0531979
NaN	NaN	NaN	NaN	NaN	NaN	NaN	NaN	-0.235525	-0.166505	-0.214006	0.159854	-0.368768	0.19813	0.11502	0.157828	-0.373513	-0.1953	-0.572985	0.220485	-0.526604	0.208906	-0.248603	0.22702	-0.47031	-0.390369	-0.603471	0.191103	-0.59378	0.0645117	-0.109792	0.0409895	-0.593948	-0.0408206	-0.0791359	-0.00900532	-0.0671316	-0.352484	-0.597022	-0.0962319	-0.453148	-0.0424322	-0.129248	-0.205948	-0.604934	-0.120623	-0.42275	-0.151643	-0.0933152	0.240083
-0.00517718	0.0136846	-0.0376393	-0.056099	-0.0447665	0.0499139	-0.00715285	-0.14193	-0.110655	-0.142698	0.0155961	-0.029361	0.0227906	0.0843986	0.253694	0.0356715	-0.129905	-0.00916151	0.052324	-0.0760202	-0.0332166	-0.0739992	-0.118679	0.0269817	0.0734587	0.172355	-0.0312788	-0.0554387	-0.046397	-0.0243267	-0.171269	0.0018532	-0.218211	-0.140187	0.0221911	-0.012182	-0.0675321	-0.163387	-0.0480309	-0.23948	-0.253872	-0.083527	-0.205436	-0.0636682	-0.00127132	-0.207661	-0.27183	-0.0738002	-0.0843999	0.0249525
0.00451136	0.271427	0.182248	-0.240558	-0.528007	-0.202677	0.353844	0.70861	NaN	NaN	NaN	NaN	NaN	NaN	NaN	NaN	-0.0479481	0.114459	-0.252076	-0.496075	-0.366266	-0.209728	0.00385904	-0.378886	0.235542	0.55837	0.46931	0.333214	-0.337353	0.331622	0.383563	0.292678	-0.235082	-0.0529492	-0.523107	-0.0458459	-0.249099	0.0678535	-0.0318615	-0.486881	-0.425424	0.393692	-0.328809	-0.429804	0.136926	-0.127455	0.154407	-0.252146	NaN	NaN
NaN	NaN	NaN	NaN	NaN	NaN	NaN	NaN	NaN	NaN	NaN	NaN	NaN	NaN	NaN	NaN	NaN	NaN	NaN	NaN	NaN	NaN	NaN	NaN	NaN	NaN	NaN	NaN	NaN	NaN	NaN	NaN	NaN	NaN	NaN	NaN	NaN	NaN	NaN	NaN	NaN	NaN	NaN	NaN	NaN	NaN	NaN	NaN	NaN	NaN
0.436754	-0.21045	0.384885	0.0682586	0.570415	-0.201151	0.410341	-0.822422	0.266885	-0.0873421	0.17459	-0.226855	0.454012	0.142252	0.352498	-0.19382	0.32943	-0.37891	-0.0443547	-0.38162	0.0263394	-0.0608796	0.0515731	-0.612964	NaN	NaN	NaN	NaN	NaN	NaN	NaN	NaN	0.257194	-0.438031	-0.0773985	-0.235354	-0.138237	0.284428	0.143812	-0.475512	-0.0318826	-0.997412	0.027663	-0.650752	-0.453635	-0.390089	-0.138008	-0.766668	0.209605	-0.524667
NaN	NaN	NaN	NaN	NaN	NaN	NaN	NaN	-0.193979	0.0746378	0.0705203	-0.18457	-0.0710547	-0.440971	0.0654356	-0.214096	0.331518	-0.0608578	0.0189028	0.497214	-0.0126463	0.140518	0.0888584	0.27399	NaN	NaN	NaN	NaN	NaN	NaN	NaN	NaN	NaN	NaN	NaN	NaN	NaN	NaN	NaN	NaN	-0.332833	-0.399676	-0.223269	-0.597461	-0.426087	-0.647471	-0.321249	-0.131419	NaN	NaN
-0.0525506	-0.0523993	-0.132093	-0.00995575	0.0219616	0.0564835	0.0451967	0.159819	-0.154368	-0.0769852	-0.0387636	0.0280872	0.0245386	0.128034	0.210338	0.158098	-0.167146	-0.238787	-0.134902	-0.247781	0.318995	0.0384692	-0.0462873	0.143453	-0.086405	-0.197535	-0.0334491	-0.188671	-0.144144	-0.0805248	0.108071	0.101895	-0.0738704	0.0143578	-0.00394499	0.032611	0.114837	0.0171666	0.0618675	0.12639	-0.095348	-0.00811989	0.0802425	-0.0785944	-0.269135	0.0951562	-0.0402033	-0.250635	0.0320605	0.122107
0.816183	0.619426	-1.62747	-1.66303	-1.16086	-1.09373	0.318249	0.227284	0.401455	0.40271	-0.892664	-0.882632	-0.64227	-0.40415	-0.17893	0.0329643	0.545185	0.732665	-1.47071	-2.03664	-0.817429	-1.35629	0.238308	0.350202	0.992495	0.844278	-2.00779	-1.26789	-0.630302	-0.849953	0.575238	0.42983	0.629926	0.264355	-1.41559	-1.08935	-0.853042	-0.798742	0.211667	0.296835	0.304326	0.524111	0.529751	0.579496	0.390357	0.216145	0.427806	0.825756	0.557095	0.528542
-0.0694909	-0.0872615	0.0572484	0.0972671	0.114186	0.175037	0.289537	0.29003	0.195256	0.132862	-0.193015	-0.386283	-0.285566	0.0916654	0.312726	-0.379746	NaN	NaN	NaN	NaN	NaN	NaN	NaN	NaN	NaN	NaN	NaN	NaN	NaN	NaN	NaN	NaN	NaN	NaN	NaN	NaN	NaN	NaN	NaN	NaN	NaN	NaN	NaN	NaN	NaN	NaN	NaN	NaN	0.25217	-0.259728
0.208425	0.345412	-0.394736	0.0611161	-0.296175	-0.0770126	-0.121551	0.139568	0.103203	0.383188	-0.285018	0.0747003	-0.42422	0.0849498	0.00850162	0.192645	-0.092512	0.539342	-0.330625	0.323709	0.00393379	0.010775	-0.257032	0.233619	0.1185	0.434089	-0.130676	0.483122	-0.330313	0.355807	0.0655354	0.40565	-0.151713	0.223478	-0.349944	0.13949	0.172442	-0.39937	-0.227696	0.0472655	-0.0307083	0.299355	-0.181593	0.341552	-0.318836	0.239004	-0.0491529	0.171546	-0.256867	0.102639
0.624359	-0.314233	0.290472	-0.396254	0.428877	-0.0992748	0.419784	-0.101096	0.564817	-0.340628	0.286196	-0.375214	0.505125	-0.0560298	0.481	-0.381051	0.678757	-0.37145	0.262271	-0.256968	0.275532	-0.133478	0.413984	-0.660553	0.428447	-0.11793	0.0981396	-0.283406	0.184663	-0.382998	0.391614	-0.358661	0.329976	-0.492424	0.223859	-0.327417	-0.467629	0.39194	0.352938	-0.669403	0.328079	-0.587987	0.228697	-0.625732	-0.0967529	-0.502754	0.373796	-0.291333	0.428818	-0.337868
-0.268828	-0.218556	-0.212026	-0.131313	-0.267591	-0.144959	-0.255107	-0.136606	-0.331749	-0.6311	0.20047	-0.579704	-0.112647	-0.706706	-0.0574051	-0.280176	0.117787	-0.320877	0.0956388	0.0500517	0.587868	0.0294968	0.0215316	0.0118381	0.0962105	-0.237331	0.377589	-0.160589	0.188265	-0.265006	-0.00172514	-0.346298	-0.0197875	-0.385574	0.0655824	-0.254565	-0.304752	-0.124426	0.0115662	-0.418662	-0.0500178	-0.237716	0.170139	-0.425921	0.284818	-0.052051	0.15783	0.142312	-0.0121945	-0.203309
0.170761	0.196577	0.0241726	-0.0576311	0.018143	-0.118969	0.0981122	0.0786686	0.262982	0.0847568	0.0278288	-0.0318579	0.0879839	-0.15995	0.342215	0.0325725	0.0789561	0.120144	-0.0364981	0.0138271	0.237744	-0.143289	0.0599941	0.125294	0.0743361	0.102661	0.170263	-0.121092	0.0393362	0.173132	-0.0026841	-0.0314228	0.0855042	0.129196	-0.0261161	-0.175734	0.163936	0.201835	0.0503277	0.160305	-0.365311	-0.57716	-0.301762	-0.141222	-0.343999	-0.0661425	-0.089665	-0.087751	-0.182874	-0.118661
-0.0606823	-0.000683924	-0.0739304	0.0263449	0.0331186	0.22772	-0.00499564	0.313713	0.064617	-0.0730706	-0.142656	-0.0221185	0.0307825	0.112052	0.0621608	-0.045011	-0.364095	-0.0461205	-0.310894	0.0594622	0.325772	-0.0547529	-0.0898968	0.210312	-0.117093	-0.0910732	-0.233913	-0.146653	-0.187523	-0.0198899	-0.281877	-0.227876	-0.207219	-0.152296	-0.16469	-0.152085	-0.069691	-0.153662	-0.0763224	-0.0144645	-0.933833	-0.711347	-1.01384	-0.417395	-0.822749	-0.640118	-0.530326	-0.252703	-0.157106	0.000900052
-0.0609464	-0.139001	-0.0920106	0.01313	-0.0570166	0.0168225	0.0580357	0.149344	0.014392	-0.0522391	0.0150485	-0.133769	-0.00397907	0.048757	0.175369	-0.00762736	-0.0572775	-0.0804417	-0.163809	0.102394	0.493441	0.00162814	-0.0219142	0.300566	-0.0040061	0.023913	-0.0699442	-0.203291	0.0398828	-0.0485951	0.0883917	0.104658	-0.0679529	-0.0655988	0.0310497	-0.0348842	0.351253	0.080282	0.262585	0.207265	0.0298643	0.123364	-0.341866	-0.0516014	-0.566649	0.0250015	-0.00490498	-0.0871478	-0.122295	0.209855
-0.125228	0.108935	0.236337	0.114539	-0.0739174	0.0100693	0.0611846	-0.120338	-0.145095	-0.0495286	0.407783	-0.076287	0.0299917	-0.956581	-0.0825953	-0.29719	-0.0336928	0.0216851	0.411738	0.387971	-0.363002	0.0596475	0.411631	-0.620878	-0.362664	0.113914	0.196403	0.276377	0.14901	0.158538	0.208382	-0.368619	-0.262348	-0.23934	0.197313	-0.208967	-0.375514	0.1318	0.151597	-0.198372	0.0289932	0.0662173	-0.281581	-0.229618	0.256012	0.00373093	-0.179616	0.142978	0.421321	0.273228
NaN	NaN	NaN	NaN	NaN	NaN	NaN	NaN	NaN	NaN	NaN	NaN	NaN	NaN	NaN	NaN	NaN	NaN	NaN	NaN	NaN	NaN	NaN	NaN	NaN	NaN	NaN	NaN	NaN	NaN	NaN	NaN	0.786484	0.254392	0.93502	0.913777	0.566173	-0.0464865	0.516131	1.3875	NaN	NaN	NaN	NaN	NaN	NaN	NaN	NaN	NaN	NaN
0.425084	0.457281	0.348175	0.154725	0.024536	-0.401277	1.62301	1.14519	0.474205	-0.215021	0.122032	0.0374671	0.0322366	-0.0742442	0.375166	-0.0443908	0.249474	-0.169196	-0.0375265	-0.635979	-0.22888	-0.195749	0.235595	-0.230788	0.177984	-0.371087	-0.58572	-0.581597	-0.533839	-0.434251	-0.823429	-0.642003	0.12958	0.023428	-0.10162	-0.129956	-0.136038	0.130891	0.124504	0.0895973	-0.215704	0.0600187	0.254358	-0.372026	-0.168299	-0.31079	-0.409624	-0.470236	0.402631	0.13808
-0.0415621	0.0852247	0.049472	0.219984	0.0457453	0.212228	-0.0387391	-0.0769994	-0.209172	-0.0532224	-0.0321694	0.158253	-0.0333694	0.0410674	0.131604	0.151016	-0.145901	0.0346231	-0.0931156	0.0175286	0.229622	0.221596	-0.121804	0.282793	-0.331479	-0.162769	-0.125397	-0.0989889	-0.244841	-0.142338	-0.062029	-0.0750203	-0.289128	0.0671511	-0.0273174	0.187859	0.131363	-0.02132	-0.115489	0.165258	0.016979	0.0946975	0.0309688	0.193325	-0.0869923	0.248062	0.152783	0.140495	-0.13812	0.0538792
0.139003	0.105124	0.38322	-0.0217278	0.45405	-0.0575905	0.324696	0.409955	0.733394	0.164164	0.182385	0.180187	0.328954	0.0328876	0.645289	-0.5153	0.24349	-0.272876	0.126145	-0.239463	0.429693	-0.630047	0.176034	-0.790572	NaN	NaN	NaN	NaN	NaN	NaN	NaN	NaN	0.331647	-0.0521523	0.0953853	-0.350159	-0.0850188	0.415697	0.199893	-0.528725	-0.182598	-0.101176	-0.0899764	-0.244966	0.260511	-0.45901	-0.359399	0.0378273	0.332173	-0.318761
0.125312	0.126122	-0.00457206	-0.0689908	-0.0161226	-0.0651215	-0.0087729	-0.106699	0.0942163	0.084113	-0.025394	-0.0872141	-0.0160489	-0.116212	0.0588787	-0.13619	0.0750379	-0.0127762	-0.153968	-0.16326	0.0751195	-0.105975	-0.10288	-0.0524989	0.173579	0.0162694	0.0104305	-0.067871	-0.0991261	-0.0400452	0.0750136	-0.0334831	-0.026969	0.0851976	-0.0161523	-0.119047	-0.0655611	-0.121588	0.0246516	-0.0404857	0.0166575	-0.0592778	0.0143137	-0.159649	0.0385683	0.00748846	0.188982	-0.00922369	0.0640403	0.0440636
0.233439	-0.952204	0.678575	-0.511612	0.316139	-1.12777	0.708366	-0.358286	0.561589	-0.682757	0.696189	-0.50713	0.47534	-0.398251	0.242197	-0.484831	0.201019	-0.529278	0.853895	-0.379135	-0.99354	-0.0773697	0.633468	-0.779686	NaN	NaN	NaN	NaN	NaN	NaN	NaN	NaN	1.17212	-0.796882	1.33216	-0.82388	-0.83085	0.690173	1.12045	-0.66775	0.962276	-0.914634	1.10934	-0.750377	1.79104	-1.03806	0.409786	-0.704451	0.993905	-0.878543
-0.974904	-0.00610585	-0.260649	0.383441	-0.638463	-0.550897	0.290952	0.568436	0.150184	0.67461	0.459414	0.433674	-0.24109	-0.256945	-0.772637	0.419615	NaN	NaN	NaN	NaN	NaN	NaN	NaN	NaN	NaN	NaN	NaN	NaN	NaN	NaN	NaN	NaN	NaN	NaN	NaN	NaN	NaN	NaN	NaN	NaN	0.531484	1.05513	0.813754	1.2972	1.74694	0.941061	-0.830045	1.03649	NaN	NaN
NaN	NaN	NaN	NaN	NaN	NaN	NaN	NaN	NaN	NaN	NaN	NaN	NaN	NaN	NaN	NaN	NaN	NaN	NaN	NaN	NaN	NaN	NaN	NaN	NaN	NaN	NaN	NaN	NaN	NaN	NaN	NaN	NaN	NaN	NaN	NaN	NaN	NaN	NaN	NaN	NaN	NaN	NaN	NaN	NaN	NaN	NaN	NaN	-0.118771	-0.355746
NaN	NaN	NaN	NaN	NaN	NaN	NaN	NaN	0.980096	-0.877656	0.661815	-0.405243	0.635793	0.0665683	0.980153	-0.884185	1.00592	-1.03767	0.387393	-0.824876	1.09436	-0.6281	0.7099	-0.942515	0.476963	-0.498764	0.686672	-0.0937192	0.447547	-0.664555	0.516613	-0.480288	0.842725	-0.601423	0.198796	-0.338216	-0.839244	0.645802	0.736426	-0.705635	0.00672102	-0.434718	0.260194	-0.457648	0.00971764	-0.590506	0.307682	-0.497039	0.446694	-1.31562
0.0200787	-0.0281657	0.0491722	0.114377	-0.095782	0.0753417	-0.0361671	0.0919811	-0.0803331	0.052211	0.0982844	0.0763622	0.0145942	0.202092	0.0815548	0.0303501	-0.143321	-0.0052285	-0.111746	0.10982	-0.00499442	0.110799	-0.230301	-0.0166826	-0.182256	-0.0748982	-0.0767603	-0.189808	-0.121424	0.0992776	-0.177753	0.00453312	-0.127276	0.0185511	-0.081978	0.141287	0.111112	0.0040522	-0.118078	0.0456993	-0.375429	-0.196682	-0.104493	0.0681648	-0.0581812	0.231924	-0.317352	-0.161731	-0.339507	-0.120228
-0.106534	0.00988312	-0.0176689	0.0602418	0.0205179	0.174518	-0.143002	0.0136771	-0.295566	0.0877216	-0.0634924	0.0832664	-0.11625	0.289473	0.0796487	-0.0267254	0.0649865	0.312277	-0.0068809	-0.142347	0.0243945	0.285938	-0.0422242	0.146752	-0.149935	0.203767	-0.0599547	0.0591916	0.166726	0.333378	0.145435	-0.0434644	-0.468285	-0.0101328	-0.210574	0.143506	-0.257582	-0.117119	-0.021313	0.0177294	0.413843	0.736201	0.438364	0.898695	0.638906	1.07294	0.628273	0.598403	-0.185636	0.424941
-0.0665708	0.18961	0.0740407	0.449983	-0.143727	0.529703	0.072181	0.233908	-0.0464611	-0.0560581	-0.102661	0.268947	0.134081	0.245	0.0571251	0.145379	-0.134167	-0.239487	-0.350233	0.175304	0.452332	0.00867973	0.196669	0.556727	0.335133	0.288727	0.0767468	0.620684	0.299489	0.625217	0.160537	0.441744	0.0193038	-0.240938	0.0211105	0.0602697	0.376731	-0.0791551	0.0343885	0.0587351	-0.0101024	0.489382	0.472384	0.390676	0.507438	0.741503	0.366202	0.684746	-0.351027	-0.01785
0.217084	0.114594	0.118745	-0.0955372	0.213709	0.0151142	0.0745062	-0.185246	0.245272	0.176397	0.157944	-0.0577887	0.164869	0.15532	0.247685	-0.213786	0.185026	0.126594	0.084206	-0.118939	0.37341	0.0719349	0.0302874	0.00821519	-0.0449708	-0.0533906	0.0473783	-0.233259	-0.0113967	-0.220839	-0.000698387	-0.273581	0.0706391	0.10408	0.0228662	0.00217567	0.0188607	0.229278	0.00640549	-0.210552	-0.0816539	-0.081233	0.107079	-0.346851	-0.0344845	-0.196297	-0.0633231	-0.433962	-0.0257084	-0.153127
-0.238075	0.167853	-0.234489	0.381934	0.321034	0.345035	-0.125842	-0.831333	-0.2426	0.0528325	-0.517476	0.0808881	-0.37144	0.259059	-0.988968	-0.0678662	-0.344453	0.339361	0.266042	-0.220358	0.152143	0.282921	-0.0365482	0.108184	-0.242727	-0.073897	-0.227949	-0.105414	-0.352127	-0.0319224	-0.248059	0.0601666	-0.359377	0.234388	-0.28752	-0.0137336	0.369578	-0.422301	-0.0403992	-0.0590501	-0.0115224	-0.075809	-0.303295	-0.156202	-0.284179	-0.0990103	0.135079	-0.0158938	-0.264259	0.222129
-0.0359044	0.0135769	-0.125433	-0.101733	-0.0144656	-0.000999542	0.066038	0.0948242	-0.0151367	-0.0319367	-0.0145214	0.0159061	-0.029473	0.106672	0.264183	0.119478	-0.0403278	-0.0109528	-0.123146	0.0568706	-0.0344964	0.0350198	-0.0132175	0.140025	-0.237098	-0.180651	-0.178635	-0.207689	-0.23777	-0.0996889	-0.00611432	-0.0143319	-0.100787	0.0411901	-0.016735	0.00097806	0.0878077	-0.00781996	0.095999	0.025156	-0.159214	-0.118884	-0.160602	-0.270763	-0.125844	-0.125357	-0.0740369	-0.193648	-0.0558405	0.00476764
-0.10065	0.129555	-0.174458	-0.0137039	-0.143303	-0.0189195	-0.378212	-0.00922618	-0.232648	0.0230623	-0.0357464	-0.201377	0.13305	0.174722	0.0489136	-0.0637758	-0.237057	-0.0445602	0.0468797	-0.205254	-0.0286042	-0.0183569	0.0540019	-0.174875	-0.173696	-0.454463	-0.475584	-0.64855	-0.25992	-0.593687	0.126733	-0.18193	-0.344267	0.0517849	0.0178363	-0.0464379	-0.0831796	0.167664	-0.136331	-0.0051306	-0.835568	-0.711626	-0.665145	-0.293448	-0.552655	-0.456321	-0.386639	-0.586627	-0.10879	0.00409078
-0.935383	0.0340568	-0.782458	0.193394	-0.581134	0.261844	-0.573052	0.508196	-0.356176	0.12704	-0.530858	0.245133	-0.763946	-0.00448508	-1.18991	-0.212199	NaN	NaN	NaN	NaN	NaN	NaN	NaN	NaN	NaN	NaN	NaN	NaN	NaN	NaN	NaN	NaN	-1.22177	0.0383796	-0.775178	0.439773	0.496487	-1.23897	-0.830486	0.515384	NaN	NaN	NaN	NaN	NaN	NaN	NaN	NaN	-1.02914	0.13133
NaN	NaN	NaN	NaN	NaN	NaN	NaN	NaN	-0.0938468	-0.0463142	-0.115158	-0.0655566	-0.293781	-0.0794845	-0.109505	-0.0861168	NaN	NaN	NaN	NaN	NaN	NaN	NaN	NaN	0.0195497	-0.312949	0.0428317	-0.163806	-0.557381	0.0469113	0.29162	-0.177287	NaN	NaN	NaN	NaN	NaN	NaN	NaN	NaN	NaN	NaN	NaN	NaN	NaN	NaN	NaN	NaN	0.116925	-0.171741
-0.107932	0.379766	-0.27513	0.206765	-0.210573	0.205529	-0.257102	0.332202	-0.188346	0.326648	-0.306888	0.19368	-0.268031	0.19569	-0.107373	0.251434	-0.172561	0.358934	-0.500284	0.242814	0.11209	0.199277	-0.312828	0.375766	-0.225766	0.156312	-0.415878	0.243445	-0.384595	0.181558	-0.252819	0.342277	-0.153871	0.356802	-0.336514	0.269368	0.287747	-0.279394	-0.290917	0.324337	-0.285262	0.112416	-0.332829	0.205889	-0.372654	0.211313	-0.211003	0.285501	-0.311586	0.208828
-0.302981	-0.0676155	-0.164076	0.0726005	-0.241829	-0.0804655	-0.224806	-0.0508418	-0.287779	-0.0916998	-0.0737223	0.057519	-0.218961	0.0143637	-0.0824746	-0.0270317	-0.238548	-0.0377879	-0.19671	0.0587047	-0.275113	-0.0848919	-0.163194	-0.0548077	-0.364619	-0.104857	-0.116893	0.0205195	-0.213232	-0.195993	-0.260541	0.0390645	-0.237219	-0.0788145	-0.078991	0.00687798	-0.0961666	-0.275213	-0.169444	-0.00951378	-0.234483	0.0872461	-0.243186	0.121631	0.455727	0.360442	-0.036767	0.00162492	-0.125725	0.102086
0.0908025	-0.0114934	0.0646121	0.170797	0.148454	0.323901	0.0431712	-0.0774992	-0.0195526	-0.0690871	-0.0232833	0.102458	0.100815	0.284648	0.0879739	0.0599385	-0.0960416	0.116019	-0.0614596	0.219305	0.453246	0.290341	-0.0134457	0.272664	0.0710785	0.0558079	-0.0354224	0.315074	-0.0731986	0.217204	-0.0597817	0.0353104	0.0150892	0.0507467	-0.000127336	0.169345	0.325152	0.0994659	0.0333099	0.101141	0.0873632	0.135737	0.0941868	0.0176127	-0.379436	-0.242386	-0.0316051	0.00718496	0.0577368	0.118854
-0.0256858	-0.0954568	0.177933	-0.0355004	0.452369	-0.0144576	0.091351	0.416433	-0.234949	-0.215901	0.0560194	-0.0670465	0.146131	0.91131	0.13216	0.56013	NaN	NaN	NaN	NaN	NaN	NaN	NaN	NaN	NaN	NaN	NaN	NaN	NaN	NaN	NaN	NaN	-0.703349	-0.344448	-0.347674	-0.190261	-0.23401	-0.0637162	0.111027	-0.328066	0.127296	0.197843	0.373176	0.0958925	0.285179	0.1233	0.0344371	0.320849	NaN	NaN
-0.368328	0.21489	-0.544723	0.226443	-0.358272	0.574529	0.105119	0.212716	-0.232408	-0.0469016	0.157789	0.147226	-0.217533	0.398017	-0.0637906	0.212528	NaN	NaN	NaN	NaN	NaN	NaN	NaN	NaN	-0.825576	-0.311339	-0.644568	0.0202881	-0.697158	-0.331249	-0.452712	-0.469531	-0.341441	-0.400345	0.0606469	0.278593	0.281421	-0.415196	0.0281972	0.246088	0.209458	0.543316	-0.0601311	0.394038	0.20155	0.306458	-0.176563	0.0695835	-0.382774	0.240035
-0.0329219	0.0780584	-0.00839105	-0.0151917	0.00908938	0.0389074	-9.39875e-05	0.0892214	0.0159655	0.0295041	-0.0476744	0.207933	-0.00203648	0.0705099	0.118983	0.0713645	0.337726	0.16724	-0.183185	0.0710671	0.417967	0.221333	-0.116507	0.324248	0.142448	-0.149733	-0.095404	0.125915	-0.0460216	0.105089	0.0306073	0.176527	-0.143638	0.117883	0.160954	0.124698	0.270247	0.0926284	0.153906	0.160434	0.105978	-0.0436362	0.137951	0.198556	0.0613598	0.373396	0.346075	0.283527	-0.325186	-0.0588643
NaN	NaN	NaN	NaN	NaN	NaN	NaN	NaN	-0.37472	0.203193	0.0901509	0.255623	-0.303716	-0.103686	-0.50652	0.423406	-0.649518	0.161128	0.472021	0.385751	-0.526854	-0.0316502	0.271091	0.277334	-0.19871	0.487266	0.16569	0.174249	0.627308	0.33367	0.0442358	0.348813	0.00357824	0.272545	0.205614	0.169369	0.18915	-0.263816	-0.123627	0.412578	0.415421	1.46844	0.317353	0.434544	0.570137	0.474336	-0.103042	0.629217	0.0204016	0.297068
-0.0459671	-0.0534425	-0.13554	0.0183336	-0.0412446	0.123929	-0.0359223	0.22866	-0.113916	-0.0390101	-0.0910455	0.0331236	-0.0619538	0.00648795	0.112208	0.0961689	-0.085788	-0.011401	-0.194929	0.126682	0.11148	0.0923758	0.0289584	0.114116	-0.182087	-0.180521	-0.379171	-0.0685786	-0.282455	-0.0595257	-0.292853	0.0384797	-0.0604655	-0.0308953	-0.187309	0.0642884	0.216439	0.0211255	-0.0845266	0.107963	-0.376668	-0.0397021	-0.310449	-0.136811	-0.114513	-0.0249136	-0.165913	-0.144353	-0.356004	-0.0360927
0.299975	-0.282016	0.10095	-0.0330582	0.257701	0.0254244	0.107891	-0.00770078	-0.00311372	0.220156	-0.0883215	0.147127	0.286143	-0.0250269	0.444325	-0.0883878	-0.226665	-0.27191	0.0481842	-0.013225	1.9275	-0.27958	-0.640535	0.896982	0.0184031	-0.145679	0.114275	-0.115169	-0.0342633	-0.147169	0.178597	-0.247628	-0.0514326	-0.079334	0.172657	0.0201746	-0.149088	0.452707	0.219173	-0.396861	0.407139	0.00923088	-0.0184279	-0.209693	0.280884	-0.265455	0.0366569	-0.24996	0.144393	-0.254353
NaN	NaN	NaN	NaN	NaN	NaN	NaN	NaN	-0.328571	0.845004	0.0952437	-0.0323802	0.152627	-0.0130121	0.0532084	0.0796064	NaN	NaN	NaN	NaN	NaN	NaN	NaN	NaN	NaN	NaN	NaN	NaN	NaN	NaN	NaN	NaN	NaN	NaN	NaN	NaN	NaN	NaN	NaN	NaN	0.142658	0.135781	-0.159327	-0.446316	-0.354513	0.1768	0.166323	0.0876409	-0.3999	-0.420976
-0.241776	-0.499443	-0.104427	-0.272228	-0.495333	0.0706209	-0.939101	-0.11048	-0.0649815	0.018315	0.150858	0.0148593	-0.210375	0.119104	0.072216	-0.25186	-0.0954701	-0.0626835	-0.0668445	0.429331	0.237597	0.0695377	-0.0885912	0.205575	-0.451164	-0.333133	0.0911575	0.127071	-0.248528	-0.00978442	-0.376329	0.0354829	-0.30253	-0.122312	0.0621712	-0.112439	-0.0573062	-0.155937	-0.0957089	-0.0444714	-0.118182	-0.141719	-0.275274	-0.0718701	-0.167572	0.0210415	-0.0884312	0.0340813	-0.109261	-0.0585108
-0.0436487	-0.324374	-0.0926723	-0.077218	0.0613748	-0.0914323	-0.148085	-0.294468	-0.17604	-0.0181619	0.23106	-0.0495714	-0.00181002	-0.189593	-0.0952964	-0.334441	-0.160283	0.0345362	0.214717	0.30677	0.389697	-0.0323111	-0.0520353	0.0613697	-1.22357	-1.18209	-0.81458	-1.01032	-1.00352	-1.08613	-1.29139	-1.5049	-0.18987	-0.212953	0.00562131	0.128255	0.233874	-0.0562309	-0.110035	0.0519533	NaN	NaN	NaN	NaN	NaN	NaN	NaN	NaN	-0.317632	-0.314604
NaN	NaN	NaN	NaN	NaN	NaN	NaN	NaN	0.106918	-0.324868	-0.361394	0.0947231	-0.0584842	0.237087	-0.0427971	0.117601	NaN	NaN	NaN	NaN	NaN	NaN	NaN	NaN	-0.0888425	0.34414	-0.270698	0.193184	-0.322853	0.0941826	-0.275985	0.353661	-0.228168	-0.162167	-0.253315	-0.0379579	-0.208504	0.0770396	-0.56908	-0.383387	0.950655	0.804322	0.53912	0.543145	0.91298	0.406976	0.990836	1.01499	0.0667505	0.0943433
-0.25978	0.100998	-0.0226653	0.0996584	-0.437028	0.254313	-0.435162	0.212634	-0.288277	0.190389	-0.326664	0.21112	-0.371733	0.109306	-0.229934	0.182909	-0.0287243	0.0593029	-0.429022	0.6665	-0.101285	0.234725	-0.306902	0.123621	-0.156029	0.324072	-0.60275	0.709362	-0.481218	0.745818	-0.21129	0.896064	-0.290918	0.0808742	-0.263222	0.192474	0.291956	-0.227372	-0.054277	0.217287	-0.305056	0.169031	-0.145316	0.232863	-0.0107799	0.232245	-0.0556061	0.176135	-0.650749	0.0551049
-0.107523	5.13806	0.160823	0.452779	0.261867	0.305276	0.253551	0.0587852	NaN	NaN	NaN	NaN	NaN	NaN	NaN	NaN	NaN	NaN	NaN	NaN	NaN	NaN	NaN	NaN	NaN	NaN	NaN	NaN	NaN	NaN	NaN	NaN	NaN	NaN	NaN	NaN	NaN	NaN	NaN	NaN	0.101094	0.610836	-0.0633344	-0.48516	3.55906	-0.458047	-1.08886	0.258425	NaN	NaN
NaN	NaN	NaN	NaN	NaN	NaN	NaN	NaN	0.0873243	0.0996618	0.113616	0.554633	0.324524	0.612194	0.446782	0.259855	NaN	NaN	NaN	NaN	NaN	NaN	NaN	NaN	NaN	NaN	NaN	NaN	NaN	NaN	NaN	NaN	NaN	NaN	NaN	NaN	NaN	NaN	NaN	NaN	NaN	NaN	NaN	NaN	NaN	NaN	NaN	NaN	-0.289593	0.154615
0.150798	-0.651339	0.743342	0.075033	-0.0451264	-0.218667	0.746744	1.00996	-0.0348852	-0.877795	0.349655	-0.485924	-0.134895	-0.749655	0.125168	0.253481	-0.389029	0.0894032	1.06816	0.206831	0.2828	-0.223565	0.411242	0.644242	NaN	NaN	NaN	NaN	NaN	NaN	NaN	NaN	0.307648	-0.0991479	0.467701	-0.0287297	0.511068	-0.0136897	0.344924	0.186529	0.133615	-0.094558	0.151169	0.371778	0.135208	0.0392136	0.111921	0.259541	-0.126099	-0.2442
0.0535272	0.129406	-0.0551065	-0.0350691	-0.0425733	-0.204204	-0.0814754	0.00831511	-0.000133725	0.131685	0.0479445	0.0610207	-0.0875412	-0.493199	-0.152059	-0.0988307	0.199791	0.164174	0.215105	0.397664	0.38223	-0.285125	0.0295914	0.259865	0.0223097	0.17371	0.326286	0.216754	0.280295	0.365278	0.0946823	0.249155	0.0288822	0.143652	-0.0360083	-0.0720716	-0.0415116	-0.182806	-0.0625124	-0.119167	0.0428249	0.0979766	-0.15153	0.0070431	0.259604	-0.0260653	-0.230131	0.0760608	0.127319	0.196366
NaN	NaN	NaN	NaN	NaN	NaN	NaN	NaN	NaN	NaN	NaN	NaN	NaN	NaN	NaN	NaN	NaN	NaN	NaN	NaN	NaN	NaN	NaN	NaN	-0.130238	-0.201009	-0.502429	-0.0455634	-0.0311866	0.0749197	-0.226373	0.144338	NaN	NaN	NaN	NaN	NaN	NaN	NaN	NaN	NaN	NaN	NaN	NaN	NaN	NaN	NaN	NaN	-0.57568	0.163684
0.251447	0.170706	0.14768	-0.281618	0.143883	0.0374957	-0.0773774	-0.30146	-0.0796436	-0.00489793	0.329894	-0.0811805	0.0273945	0.0178318	0.178061	-0.275478	NaN	NaN	NaN	NaN	NaN	NaN	NaN	NaN	NaN	NaN	NaN	NaN	NaN	NaN	NaN	NaN	NaN	NaN	NaN	NaN	NaN	NaN	NaN	NaN	NaN	NaN	NaN	NaN	NaN	NaN	NaN	NaN	0.190316	0.777926
-0.0538973	-0.149515	-0.172664	0.0628631	0.0401583	0.0200808	-0.0940311	-0.171089	-0.420264	-0.0275238	-0.368477	0.0304111	-0.214905	-0.254254	-0.0241915	-0.242741	NaN	NaN	NaN	NaN	NaN	NaN	NaN	NaN	NaN	NaN	NaN	NaN	NaN	NaN	NaN	NaN	-0.417664	-0.343161	-0.202346	-0.0221248	-0.551216	-0.0854043	-0.314364	-0.0889641	-0.0775754	-0.266623	-0.427117	-0.0837483	-0.207732	-0.467405	-0.359399	0.137159	-0.259215	0.212177
0.0247536	0.385145	0.297717	0.163582	0.292438	0.190472	-0.00152688	-0.119205	NaN	NaN	NaN	NaN	NaN	NaN	NaN	NaN	0.500791	0.0394199	-0.0775655	0.344227	-0.0289584	-0.0803164	-0.0868751	-0.0736459	-0.703736	-0.842939	-0.248402	-0.231191	-0.383042	-0.320493	-0.135932	0.18954	-0.194233	0.261793	-0.351343	0.0906178	0.344181	-0.119282	-0.248924	-0.027858	NaN	NaN	NaN	NaN	NaN	NaN	NaN	NaN	NaN	NaN
0.0606469	0.224763	0.0696854	0.328726	0.0818884	0.127011	-0.51264	-0.293538	-0.258072	-0.0836806	-0.317928	0.157894	-0.202732	-0.16687	-0.158878	0.149782	-0.382422	-0.0999138	-0.265642	-0.0624535	0.509387	0.0259923	-0.50245	0.279168	-0.152945	0.102661	-0.075936	0.137538	0.15751	0.0184522	-0.139544	-0.141333	-0.157523	-0.0744066	-0.332744	0.191972	-0.0482465	-0.147365	-0.390601	0.0990928	-0.0382808	-0.0646907	0.0381999	0.0172438	0.078612	0.114333	-0.108515	0.313128	-0.108118	0.127839
NaN	NaN	NaN	NaN	NaN	NaN	NaN	NaN	NaN	NaN	NaN	NaN	NaN	NaN	NaN	NaN	NaN	NaN	NaN	NaN	NaN	NaN	NaN	NaN	NaN	NaN	NaN	NaN	NaN	NaN	NaN	NaN	NaN	NaN	NaN	NaN	NaN	NaN	NaN	NaN	NaN	NaN	NaN	NaN	NaN	NaN	NaN	NaN	NaN	NaN
-0.0122471	-0.0671884	-0.00293841	0.000319109	0.0746523	0.102284	0.17671	0.0952678	-0.166673	-0.169444	-0.104482	-0.120144	-0.00904197	0.0807712	0.0716371	-0.0551088	-0.120307	-0.183434	-0.168075	-0.138672	0.142768	0.0427694	-0.0518678	0.119081	-0.135366	-0.224987	-0.137479	-0.202582	-0.134063	-0.132639	-0.0674297	-0.118019	-0.208726	-0.192894	-0.00510046	-0.0670393	-0.00643853	-0.00861665	0.0513073	-0.0473037	-0.0604713	-0.0790199	-0.0995383	-0.0443362	0.0781955	0.0435077	0.082858	-0.175318	-0.111784	0.00488039
-0.0917508	-0.200764	0.0151793	-0.00815599	-0.0303735	-0.154986	-0.150533	0.0374239	-0.116964	-0.138184	-0.153311	0.0893491	-0.14783	-0.179345	-0.0471915	0.115537	-0.510871	-0.437688	0.221137	-0.448163	-1.31167	-0.448184	0.0158245	-0.339962	0.108172	0.126005	0.0449444	0.276159	-0.225391	0.152891	-0.0377796	0.0243367	0.00947178	0.0403535	-0.0362896	-0.00829739	0.10795	-0.00176935	0.135957	0.0488577	0.0944479	0.0514933	-0.1873	-0.146117	0.112438	-0.343328	-0.0633464	-0.150456	-0.201924	-0.511542
-0.0599231	0.136644	-0.0873456	0.264983	-0.111148	0.238034	0.0679178	0.439472	-0.205547	0.104714	-0.122934	0.134918	-0.282105	0.133296	0.0804761	0.288689	-0.0417286	0.220018	-0.219632	0.180434	0.183061	0.175946	-0.0414594	0.587726	-0.0803135	0.117982	-0.0953443	0.214556	-0.153451	0.206751	0.162738	0.29556	-0.133547	0.135421	-0.0160691	0.259016	0.17799	-0.209268	0.0751583	0.411797	-0.00772443	0.606733	-0.0327316	0.473454	-0.146142	0.661087	0.198402	0.750755	-0.266731	0.178406
-0.057187	-0.177922	0.0891453	-0.0104149	-0.0176049	0.0182851	0.171739	0.0210757	0.00426376	-0.167015	0.10425	-0.0613248	-0.0600663	0.0345192	0.0567961	0.0624037	-0.123111	-0.172634	0.171203	-0.233825	-0.154444	-0.100675	0.240388	-0.0999631	-0.110035	-0.230588	0.0190264	-0.171915	-0.0145316	-0.101156	-0.139468	-0.0484629	-0.0109729	-0.233692	0.105082	-0.106001	-0.0420868	-0.148979	0.146834	-0.012424	0.0448232	-0.161432	0.00220792	-0.0579314	0.143687	-0.297174	-0.156908	0.242733	0.181303	0.0354231
NaN	NaN	NaN	NaN	NaN	NaN	NaN	NaN	NaN	NaN	NaN	NaN	NaN	NaN	NaN	NaN	NaN	NaN	NaN	NaN	NaN	NaN	NaN	NaN	NaN	NaN	NaN	NaN	NaN	NaN	NaN	NaN	NaN	NaN	NaN	NaN	NaN	NaN	NaN	NaN	-0.244286	-0.0075814	-0.323086	-0.540798	-0.468486	-0.20447	-0.623779	0.0135841	NaN	NaN
-0.425721	-0.373496	-0.225344	-0.314736	-0.173159	-0.0456349	-0.0115371	-0.0144827	-0.245497	-0.22762	-0.147782	0.109002	0.0518491	0.125357	0.0951124	-0.0287003	NaN	NaN	NaN	NaN	NaN	NaN	NaN	NaN	-0.261138	-0.0459946	-0.192959	-0.219939	-0.209024	-0.248996	-0.244085	-0.166934	NaN	NaN	NaN	NaN	NaN	NaN	NaN	NaN	-0.178519	-0.0763222	-0.269361	-0.121476	0.0988287	-0.247985	-0.213044	-0.105714	-0.26366	0.0900447
-0.286904	0.0269779	-0.324847	-0.0185626	-0.349312	0.210016	-0.0307928	0.381205	-0.404796	-0.24621	-0.663407	0.0357241	-0.309711	0.382055	-0.0540452	0.147824	0.100839	-0.0334424	-0.148172	-0.0312424	0.755941	0.249597	-0.183664	1.14643	-0.51998	-0.241515	-0.761308	0.0649812	-0.486163	0.0168661	-0.279634	0.168311	-0.282919	0.0272935	-0.360153	0.292874	0.130047	-0.391773	-0.225078	0.191949	0.0114612	0.566236	-0.236865	0.480893	-0.0995221	0.687204	0.229935	0.134728	-0.301642	0.125092
-0.252069	0.163953	0.105032	0.317063	-0.111713	-0.182269	0.207474	0.109044	-0.132301	0.24299	0.0730874	0.0720649	-0.291406	-0.487861	-0.491043	0.201764	-0.266525	0.140997	0.560727	0.280919	-0.12026	-0.285581	0.290129	-0.00386763	0.0952907	0.600501	0.355934	0.343679	0.463455	0.366932	0.147691	0.415514	0.14512	0.304105	0.230022	-0.0240846	0.238543	-0.241652	0.0211855	0.231452	0.178812	0.378061	0.150689	0.332009	0.822441	0.137037	-0.153828	0.425832	0.291173	0.371785
-0.0516646	-0.0722949	-0.0308065	-0.0174618	0.0176951	0.0194723	-0.0949867	-0.0979477	-0.140458	0.159249	0.0515204	0.0310183	0.039265	-0.0163021	-0.0882848	-0.0472527	0.17054	-0.0450801	0.0385233	-0.0740092	-0.0391633	-0.223843	0.120755	-0.0827577	-0.0903958	-0.03055	-0.18107	-0.441648	-0.0973572	-0.115656	-0.141655	-0.240262	-0.0492244	-0.260391	-0.0881165	0.170573	0.0655549	-0.249013	-0.0427029	-0.0871529	-0.120537	-0.00748351	-0.106868	-0.0844501	0.239101	0.0466763	-0.233851	-0.066333	0.121143	-0.0298418
0.439488	0.105275	0.402455	0.219231	0.068345	-0.235454	0.27792	-0.0527085	0.319689	-0.00428921	0.190016	0.102186	-0.0980153	-0.39243	-0.235834	-0.0857268	0.244024	0.135447	0.586255	0.0458905	0.274613	-0.222691	0.293032	0.158	0.25447	0.00235656	0.218171	-0.506233	-0.194541	-0.321217	0.174543	-0.384955	0.676075	0.129674	0.549151	-0.0127866	-0.502533	-0.0257094	0.10363	-0.0943499	0.299436	0.444917	0.379936	-0.276447	0.549709	-0.2966	-0.0931821	0.0869179	0.324056	0.194463
-0.38671	0.193466	0.120424	0.153843	-0.106258	0.065855	0.227438	0.353874	NaN	NaN	NaN	NaN	NaN	NaN	NaN	NaN	NaN	NaN	NaN	NaN	NaN	NaN	NaN	NaN	-0.197035	0.0384063	0.0759258	0.085672	-0.383991	0.02739	-0.105959	0.303256	NaN	NaN	NaN	NaN	NaN	NaN	NaN	NaN	-0.263574	0.0486717	-0.0378523	0.0439338	-0.257924	-0.275943	-0.203895	0.106933	NaN	NaN
0.23508	-0.0663912	0.217609	-0.289098	0.3847	0.233345	0.162652	-0.347271	0.166625	-0.780007	0.194527	-0.28599	-0.177557	-0.350783	0.213851	-0.229835	NaN	NaN	NaN	NaN	NaN	NaN	NaN	NaN	NaN	NaN	NaN	NaN	NaN	NaN	NaN	NaN	NaN	NaN	NaN	NaN	NaN	NaN	NaN	NaN	-0.0751521	-0.0827018	-4.77845e-05	-1.4829	0.127437	-1.56323	-0.374443	0.232593	0.161072	-0.0553918
0.140094	-0.401838	0.196232	-0.693221	0.419257	-0.590104	0.535539	-0.320154	0.140007	-0.391801	0.168971	-0.699605	0.268415	-0.564391	0.454185	-0.593228	0.165086	0.357408	0.4169	0.394569	0.254289	-0.449856	0.276594	-0.547387	0.0403247	0.31073	0.266815	0.107977	0.00950505	-0.130966	0.3791	-0.30101	0.0243827	-0.407502	0.138854	-0.462489	-0.135715	0.347966	0.268841	-0.682044	0.387366	-0.643264	0.189064	-1.01924	0.172254	-0.779285	0.332127	-0.346866	0.488275	-0.259355
0.0870524	-0.011603	0.0173658	-0.0458534	0.0945546	0.0853481	-0.125386	-0.136918	0.145584	0.00140464	0.0543214	0.0270492	0.183936	-0.0702059	0.127328	-0.123471	0.0435865	-0.0652868	-0.0884403	0.0767019	0.361539	0.034588	-0.206217	0.00812673	-0.0542513	-0.116149	-0.125275	-0.100939	-0.0934376	-0.0646093	-0.137022	-0.123129	-0.0704908	-0.148816	0.0384659	0.053731	-0.0349586	0.13166	-0.0246181	-0.0902857	-0.136346	-0.119809	0.0311674	-0.0289788	-0.0213227	0.0230936	0.189099	0.0471659	-0.0461231	-0.130099
0.0767643	0.279333	-0.156575	-0.0106976	0.075447	0.104954	0.215257	0.309053	-0.0727228	0.0363982	-0.10203	-0.120263	0.00834402	-0.0700743	-0.0490789	0.120646	NaN	NaN	NaN	NaN	NaN	NaN	NaN	NaN	NaN	NaN	NaN	NaN	NaN	NaN	NaN	NaN	0.255356	0.359727	0.0843298	0.0676992	-0.728583	0.0300375	0.109672	0.248716	-1.39212	-1.18128	-1.15147	-0.832757	-1.01592	-0.488067	-0.68278	-0.870117	-0.153947	-0.0431576
NaN	NaN	NaN	NaN	NaN	NaN	NaN	NaN	NaN	NaN	NaN	NaN	NaN	NaN	NaN	NaN	NaN	NaN	NaN	NaN	NaN	NaN	NaN	NaN	-0.240191	-0.0996304	-0.267198	-0.381665	-0.367097	-0.0718119	-0.0832109	-0.262686	NaN	NaN	NaN	NaN	NaN	NaN	NaN	NaN	NaN	NaN	NaN	NaN	NaN	NaN	NaN	NaN	NaN	NaN
0.152166	0.200935	0.131268	-0.0797732	0.351456	0.403148	0.233592	0.00557937	-0.327138	-0.0341871	-0.231241	-0.207936	-0.575944	0.894024	-0.259312	1.11449	0.470546	0.413019	0.127158	0.111353	2.6978	0.238854	0.209268	2.20059	NaN	NaN	NaN	NaN	NaN	NaN	NaN	NaN	-0.21311	0.0152704	0.233293	-0.0161298	0.267758	-0.00107869	0.180589	0.374366	2.36155	2.07491	2.1028	1.41437	2.22238	0.886041	1.97453	1.46524	NaN	NaN
NaN	NaN	NaN	NaN	NaN	NaN	NaN	NaN	-0.304199	-0.165611	-0.669281	0.00845348	-0.876586	-0.100817	-0.112832	-0.0202748	NaN	NaN	NaN	NaN	NaN	NaN	NaN	NaN	NaN	NaN	NaN	NaN	NaN	NaN	NaN	NaN	NaN	NaN	NaN	NaN	NaN	NaN	NaN	NaN	-0.391609	-0.10358	-0.351316	-0.0207236	-0.300336	0.0632759	-0.201251	-0.190253	NaN	NaN
0.298355	0.23473	-0.240022	-0.144898	-0.0551307	-0.0523997	0.206751	0.259869	0.158538	0.168928	-0.39657	-0.194973	-0.14622	0.00860618	0.10865	0.123562	0.186736	0.254301	-0.417618	-0.271735	0.0561723	0.0120577	-0.0662693	0.345798	0.0342283	0.17491	-0.391499	-0.496556	-0.2135	-0.0591966	0.153974	0.0597258	-0.0428493	0.214976	-0.269424	-0.269786	-0.252563	-0.0513505	0.0263523	0.0464546	-0.0301989	0.0055252	-0.0138366	0.239421	-0.242232	-0.0969916	-0.0657023	-0.136733	-0.11101	-0.00800367
-0.0968873	0.0190059	0.00520209	0.105668	0.00342798	0.147818	-0.153119	0.107197	-0.0863814	0.0433699	-0.0287425	0.115718	-0.0386694	0.13497	-0.232166	0.00926448	0.0210019	0.0742484	0.034175	0.41764	0.171298	0.10875	-0.132562	0.0380735	-0.0670831	0.0328405	-0.0801805	0.332538	0.0493359	0.208438	-0.132966	0.0504051	-0.015663	0.110955	-0.0356991	0.111225	0.219675	-0.000132766	-0.125905	0.0216609	-0.0545368	0.254061	0.0130826	0.152886	-0.141255	0.0743736	-0.0135925	0.286515	-0.00965114	0.0975457
0.0943649	0.0650217	0.161482	0.0928345	0.350252	0.0641449	0.0826432	-0.033566	-0.03405	-0.234653	0.127014	0.0107006	0.0173422	-0.235257	-0.0688479	-0.213593	-0.264071	-0.0505965	0.28982	0.205176	0.00946439	-0.187705	-0.123034	0.210082	-1.35518	-1.13545	-0.958009	-1.05023	-0.642117	-0.663179	-1.27284	-1.87245	0.471376	0.159314	0.412041	0.192952	0.424887	0.0668048	0.299864	-0.0452758	NaN	NaN	NaN	NaN	NaN	NaN	NaN	NaN	0.0571678	0.0198003
0.55001	0.126222	0.13703	-0.088025	0.179373	0.000172785	0.171316	0.0658661	0.632637	0.124259	0.240753	0.0276936	0.300957	0.0398088	0.347754	0.10514	0.621503	0.0576231	-0.00213029	-0.38504	0.601139	-0.0406159	0.0905278	0.213884	0.367591	-0.264624	0.0464864	-0.327091	0.116087	-0.309133	0.0767007	-0.0324706	0.262989	0.0795951	0.0866819	-0.110468	-0.0748544	0.147435	0.0243582	0.00845662	-0.0142352	-0.2309	0.0736533	-0.343358	-0.152311	-0.290414	-0.00257912	-0.168133	0.12432	-0.0280814
-0.122882	0.0523118	-0.161687	0.14299	-0.0738806	0.16778	-0.0372075	0.0969528	-0.259486	0.00405407	-0.210039	0.0329453	-0.121688	0.0662891	-0.0258941	-0.0833539	-0.208853	0.0871164	-0.0829377	-0.107239	0.226361	0.0907793	-0.142047	0.0993242	-0.0979641	0.0807057	-0.0247022	-0.0215687	0.0207886	0.075994	0.060166	-0.0299066	0.0584341	0.189544	0.0673633	0.136126	0.0472005	0.102682	0.0857991	0.0894074	-0.1692	-0.063113	-0.227005	0.0309828	-0.12607	0.0965513	-0.159596	-0.0724301	-0.0393501	0.127218
-0.299549	-0.435812	0.718896	0.390361	0.169233	-0.236144	0.226368	0.14146	-0.0447356	-0.394839	0.73041	0.116291	0.105687	-0.388435	-0.550458	-0.141596	-0.224846	-0.245836	0.963059	0.154232	-1.50313	-0.237697	0.611587	-0.598812	0.219461	0.380229	1.19614	0.170499	1.04739	0.211782	0.379599	0.0667276	0.220568	-0.185255	0.778355	0.180979	0.0234396	0.0961229	0.404219	-0.080633	0.671421	0.347543	0.73073	-0.0143315	1.44609	0.0497686	-0.0703319	0.370231	0.509226	-0.0582751
-0.199543	0.1304	0.37364	0.297991	0.0289876	-0.453031	0.219363	-0.678909	0.0839813	0.449947	0.49865	0.293446	-0.0667508	-0.418364	-0.572063	0.412781	0.219302	0.479913	0.819854	0.358771	-0.945131	-0.27595	0.611777	0.0375968	0.43269	0.648272	0.981703	0.440171	0.943138	0.545134	0.386862	0.172268	0.168276	-0.0956296	-0.155649	-0.2068	-0.508629	-0.311887	-0.0766685	-0.0756938	0.645596	0.348002	0.230104	0.116755	0.332689	0.0164314	-0.000614075	0.312025	1.01614	0.509434
0.828713	-0.392138	0.247099	0.0251391	0.317232	0.280324	0.244312	-0.0577314	0.606335	-0.492183	0.250643	-0.183575	0.284711	0.0490798	0.218957	-0.147207	0.986644	0.107761	0.377236	-0.307609	0.461667	0.26511	0.171481	0.573656	NaN	NaN	NaN	NaN	NaN	NaN	NaN	NaN	-0.0865222	-0.767181	-0.223389	0.0850266	-0.597989	0.13827	-0.630635	-0.588485	0.587678	-0.0587959	0.505941	-0.134666	0.497924	0.267891	0.645971	0.205509	0.347733	0.0412349
-0.0398365	0.16548	-0.15744	-0.0357879	-0.0280597	0.10676	-0.0470994	0.0232227	-0.0491165	0.130889	-0.0860799	0.0212728	-0.0520723	0.115255	0.0967137	0.0676722	-0.121629	0.109163	-0.173172	-0.198432	-0.0336786	0.106223	-0.188073	0.108226	-0.0861203	0.0596281	-0.198396	-0.00492728	-0.158312	0.0761437	-0.0245707	0.0744342	-0.0563226	0.181409	-0.1043	0.0305967	-0.0106097	-0.0551153	-0.0491112	0.136619	-0.0290037	0.15539	-0.232001	0.156622	0.0739988	0.364913	0.0208705	0.00109116	-0.131653	0.104561
0.217982	0.207447	0.414236	0.0840274	0.328471	0.174928	0.254301	0.0138649	NaN	NaN	NaN	NaN	NaN	NaN	NaN	NaN	NaN	NaN	NaN	NaN	NaN	NaN	NaN	NaN	NaN	NaN	NaN	NaN	NaN	NaN	NaN	NaN	0.0879019	-0.0450952	0.132188	0.110984	-0.125766	0.102325	-0.15193	-0.0447097	0.336003	-0.4017	0.48411	-0.487752	0.733683	0.0912327	0.346092	-0.942913	-0.00114315	-0.106154
0.0318927	0.107926	0.018477	0.11188	0.0285088	0.283115	0.0868632	0.13819	-0.0679705	0.136247	-0.0954366	0.25831	-0.0503315	0.475133	0.238817	0.0163824	0.205074	0.181689	-0.183185	0.131872	-0.219793	0.305506	-0.0131849	-0.0274341	-0.0853299	0.0658076	-0.132634	0.104761	-0.230229	-0.0718948	-0.138678	-0.0220982	-0.0158562	0.119807	-0.121532	0.153874	0.336981	-0.0401142	0.00301435	0.0590956	-0.159892	-0.0662192	-0.265301	-0.322469	-0.457324	-0.107442	-0.122895	-0.0980442	-0.042524	0.13754
0.191228	0.200793	-0.0694049	-0.22773	0.0470289	-0.0754518	0.0195243	-0.0990641	0.260091	0.206483	0.00322416	-0.196352	0.058938	-0.154316	0.0919758	-0.169011	0.264651	0.206001	0.111564	-0.190277	0.395174	-0.0745724	0.112055	0.0467138	0.251746	0.109007	0.0829556	-0.236851	0.136135	-0.0660138	0.135383	-0.148641	0.187018	0.204959	0.0491086	-0.2115	0.0248857	0.0659994	0.0312085	-0.147198	0.13478	0.000204341	0.0688248	-0.249015	0.0910529	-0.187965	-0.0834832	-0.499586	0.0765951	0.0476531
-0.536829	-0.232028	-1.03931	-0.335473	-0.336922	-0.0758094	-0.493107	-0.197041	-0.002215	0.271355	-0.0198072	0.0660133	-0.0710208	0.0840442	-0.54008	-0.317775	-0.134274	0.643373	-0.236638	0.342501	-1.16484	0.813728	-0.609601	-0.937309	0.363591	0.5003	-0.158673	0.563662	-0.0446915	0.409507	-0.313826	-0.0295819	0.0728801	0.160112	-0.25446	-0.131412	0.116873	-0.392377	-0.353218	0.119175	-1.29358	0.0967934	-0.582033	0.90315	-0.929569	0.976274	-0.544928	-0.532393	-0.00335918	-0.0198848
0.0297857	0.0459277	-0.00940605	0.0216195	-0.0371225	0.0315934	0.284892	-0.709211	0.34681	-0.221373	-0.061289	-0.244338	-0.0176179	-0.452066	-0.142498	-0.0632173	-0.445449	0.115307	0.436063	-0.126339	0.72686	-0.106597	0.48982	0.67229	0.788274	0.635679	0.781114	-0.293548	0.945388	-0.0369095	0.272722	0.790895	0.349768	0.0533556	0.203424	-0.412793	-0.197199	-0.015135	0.393353	-0.196286	0.197879	0.0645654	0.280112	-0.036933	-0.00757744	0.127811	-0.000591843	-0.675573	0.286301	-0.0882723
-0.118718	0.32618	-0.255638	0.0444135	-0.198034	0.116267	-0.04193	0.290262	-0.170201	0.381501	-0.222457	0.0793005	-0.248287	-0.154456	-0.076888	0.10911	-0.102866	0.366635	-0.180989	0.100568	-1.91909	0.088957	-0.19497	-0.929747	-0.0267992	0.357875	-0.325104	0.000479696	-0.239642	-0.0540501	0.00728558	0.186841	0.050588	0.392806	-0.157636	0.14124	0.111656	-0.129421	-0.0625435	0.239767	0.113252	0.636526	0.044633	0.400226	0.0150784	0.363517	0.150434	0.303824	-0.108219	0.247583
-0.499252	-0.0735529	-0.643317	0.0965456	-0.451027	-0.0785751	-0.516903	0.27248	NaN	NaN	NaN	NaN	NaN	NaN	NaN	NaN	-0.271154	0.141695	-0.318676	0.11817	-0.485961	-0.00586801	-0.398617	-0.265395	-0.49617	0.495219	-0.505438	-0.205353	0.136256	0.474601	-0.208126	0.118071	-0.482357	0.297443	-0.306729	0.111201	0.19774	-0.679191	-0.430466	0.0131005	0.14199	1.03127	0.13331	1.1186	0.364064	1.13944	0.346514	1.27052	0.0475814	0.553059
-0.1589	-0.168238	-0.0693235	-0.0945258	-0.0728895	-0.116425	-0.078007	0.242427	-0.0535953	-0.018546	0.175571	0.0636414	-0.0511012	-0.228784	-0.218827	-0.0267254	-0.144127	0.107431	0.0915567	0.184024	-0.922246	-0.0484409	0.307354	-0.329078	-0.11803	-0.143832	-0.0740242	0.139057	0.15392	-0.0404784	0.387359	0.330943	0.0974832	-0.0892723	0.171902	-0.0982805	-0.153857	-0.0045094	0.0917766	0.0222298	0.64518	0.257589	0.423689	0.0951298	0.592014	0.174303	0.334411	0.14814	0.144816	0.13089
-0.332333	0.193538	0.0576212	0.297249	-0.202362	0.249703	-0.0892623	0.340386	-0.206958	-0.185569	-0.246877	-0.253225	-0.118002	-0.135712	-0.509386	-0.420965	NaN	NaN	NaN	NaN	NaN	NaN	NaN	NaN	-0.197274	-0.387954	-0.143912	-0.443443	0.199936	0.0211264	0.0219436	-0.04179	-0.256519	-0.635729	-0.272534	-0.139829	0.406101	0.0377502	0.00465143	-0.0397433	0.146934	-0.444823	0.0817533	-0.316854	0.0433464	-0.198666	0.150434	-0.683865	-0.347296	-0.415948
-0.0406177	-0.120592	0.765466	0.0676229	0.00450641	0.0138012	0.265812	-0.242519	0.0452264	-0.101309	0.406296	-0.0554362	0.0454768	-0.1149	-0.408062	-0.169161	0.0171632	-0.181718	0.66142	0.153866	0.406406	-0.101953	0.533363	0.148559	0.199417	0.259925	0.440834	0.195261	0.341804	0.206226	-0.0417167	-0.180447	0.479846	0.0930857	0.496681	-0.105889	0.109532	0.109543	0.279551	-0.260015	0.434174	0.00195588	0.256737	0.0331577	0.522609	-0.119959	-0.0589946	0.41395	0.493264	-0.0998962
0.240824	0.197193	-0.3544	0.351362	-0.13861	0.0919613	0.216695	0.428949	NaN	NaN	NaN	NaN	NaN	NaN	NaN	NaN	NaN	NaN	NaN	NaN	NaN	NaN	NaN	NaN	0.0372216	0.171051	-0.575031	-0.171617	-0.284507	0.0740699	-0.326506	0.104362	NaN	NaN	NaN	NaN	NaN	NaN	NaN	NaN	NaN	NaN	NaN	NaN	NaN	NaN	NaN	NaN	NaN	NaN
-0.0623339	0.0695357	0.0663175	-0.208718	-0.0066295	-0.215548	0.0157518	0.158885	-0.153733	0.282372	-0.329834	-0.484494	-0.191879	-0.876367	0.113931	0.312822	-0.349091	-0.508294	-0.344033	-1.32849	-0.648415	-0.847708	-0.209051	0.543021	NaN	NaN	NaN	NaN	NaN	NaN	NaN	NaN	-0.226827	0.130263	-0.189496	-0.894747	-0.801286	-0.375173	-0.0849065	0.232435	-0.396738	-0.408114	-0.605846	-0.656333	-0.669593	-1.05464	-0.734652	0.0368184	0.195115	-0.0606037
NaN	NaN	NaN	NaN	NaN	NaN	NaN	NaN	NaN	NaN	NaN	NaN	NaN	NaN	NaN	NaN	NaN	NaN	NaN	NaN	NaN	NaN	NaN	NaN	NaN	NaN	NaN	NaN	NaN	NaN	NaN	NaN	0.129202	0.413468	0.255542	0.173072	-0.185145	-0.0878193	0.3367	0.64524	NaN	NaN	NaN	NaN	NaN	NaN	NaN	NaN	0.10605	0.262775
-0.0090581	-0.0301072	-0.127381	0.0966112	0.0365577	0.100301	-0.0776291	0.164055	-0.0740956	-0.190753	-0.121955	0.120223	0.00142121	0.12937	0.0159305	0.08027	-0.0966653	0.0442869	-0.218626	-0.0714659	0.307648	0.0142492	-0.111089	0.244513	-0.133371	-0.0496581	-0.154876	-0.0170191	-0.0625286	0.124294	-0.0945583	0.131426	-0.157772	-0.0790743	-0.0614838	0.0703823	0.196432	0.0745908	-0.15658	0.0550981	-0.203094	-0.0334098	-0.0714141	0.0375969	-0.337806	-0.0844813	-0.214311	-0.0530371	-0.250885	0.0959851
-0.488909	-0.452825	-0.893598	-0.618146	-0.528309	-0.674868	-0.144716	-0.619887	0.121348	0.114975	0.0971207	0.248208	0.0448193	-0.500682	0.297427	-0.116031	NaN	NaN	NaN	NaN	NaN	NaN	NaN	NaN	NaN	NaN	NaN	NaN	NaN	NaN	NaN	NaN	0.198547	-0.0878344	-0.0548304	0.0210995	-0.500909	-0.265136	0.237161	0.151387	NaN	NaN	NaN	NaN	NaN	NaN	NaN	NaN	-0.171985	0.181477
-0.564416	-0.149696	-0.479715	0.0880252	-0.173081	0.0509563	-0.263463	-0.200632	0.354485	0.333134	0.155741	0.382116	0.193546	0.393034	0.308525	1.02857	-0.184226	0.123658	0.0963826	0.169522	0.82966	0.146494	0.0281351	0.685989	NaN	NaN	NaN	NaN	NaN	NaN	NaN	NaN	-0.704749	-0.495324	-0.175583	-0.0164725	-0.00791626	-0.203312	-0.0250129	0.0296334	NaN	NaN	NaN	NaN	NaN	NaN	NaN	NaN	-0.368663	0.103745
0.401145	-0.407631	0.335871	-0.427137	0.308723	-0.452102	0.0219359	-0.449574	0.267054	-0.200743	0.27366	-0.0334253	0.18709	-0.481143	-0.285587	-0.367241	0.256248	-0.560068	0.32405	-0.423031	0.61515	-0.49916	0.240196	-0.586468	0.495655	-0.382648	0.257828	-0.4444	0.341282	-0.295274	0.316658	-0.265317	0.182005	-0.482127	0.243754	-0.469509	-0.403442	0.43688	0.0948816	-0.711015	0.212006	-0.480857	0.309433	-0.856381	0.178554	-0.530429	0.276771	-0.581771	0.375575	-0.377996
-0.684069	-1.29483	-1.11805	-0.606512	-0.819365	-0.591776	-0.0495675	0.0674954	-0.0383147	0.0141529	-0.220037	0.0615102	0.155878	-0.0401446	-0.0278314	0.110905	-0.345503	0.0648405	-0.266141	-0.0959321	-2.15069	0.27872	0.0118257	-1.61208	-0.121623	1.93001	0.153591	-0.259993	0.119194	0.43001	0.244307	0.182332	-0.308036	-0.00945199	-0.281074	-0.289591	-0.348378	-0.0122458	-0.106914	-0.0358003	-0.584416	-0.544943	-0.598453	-0.7221	-0.0814521	-0.186022	-0.348339	-0.612229	-0.212898	-0.184768
0.462987	-0.958423	0.770114	-0.690219	0.425167	-0.745195	0.524256	-0.530643	0.973508	-1.39664	0.793916	-0.950814	0.56961	-0.906807	0.150401	-1.30282	0.772851	-0.933092	0.892953	-1.02023	0.226984	-0.804996	0.810455	-1.17467	0.719508	-0.735559	0.688648	-0.851329	0.835663	-0.844318	0.52448	-0.848072	1.01673	-1.00436	0.659116	-0.773961	-0.934614	0.522341	0.755343	-1.0851	0.956589	-0.838611	1.01735	-1.12656	0.563902	-1.08847	0.461857	-0.730423	0.888401	-0.447847
-0.269973	-0.0857607	-0.211397	0.0319128	-0.296175	-0.0739252	-0.260743	0.171733	-0.242937	-0.0605198	-0.11265	0.021093	-0.248709	0.0115913	-0.191079	-0.0196314	-0.0315045	0.0674742	0.135269	-0.0374725	-0.0224186	0.0164037	-0.0642418	0.232408	-0.466724	0.118964	-0.758188	0.204661	-0.234811	0.121321	-0.636552	0.18146	-0.168499	-0.0142242	-0.110475	0.0181171	-0.107116	-0.0908913	-0.0336017	0.139061	-0.402659	-0.166287	-0.219189	-0.0491932	-0.186349	0.142987	-0.124961	0.0416283	-0.0275496	-0.00507691
-0.414413	-0.238203	-0.276679	-0.142883	0.0626112	0.218709	-0.671118	0.146093	0.184317	-0.236573	-0.0521864	-0.144537	-0.150015	0.241402	-0.315801	-0.00437382	0.081118	-0.182357	-0.204337	0.0641446	0.0479322	-0.110339	-0.535682	-0.422344	NaN	NaN	NaN	NaN	NaN	NaN	NaN	NaN	NaN	NaN	NaN	NaN	NaN	NaN	NaN	NaN	NaN	NaN	NaN	NaN	NaN	NaN	NaN	NaN	NaN	NaN
0.0189544	0.230126	0.0445529	-0.0389911	0.0431407	0.18011	-0.0921854	-0.358408	-0.0974196	0.0629961	-0.0786088	-0.0160185	-0.0702743	0.102206	-0.0504172	-0.0822572	-0.037281	0.0646988	-0.138931	0.463995	-0.0739418	0.106855	-0.0459205	0.147756	-0.0788025	-0.0284915	-0.171321	0.0832644	-0.242611	0.0477773	-0.183451	-0.0362709	0.0017356	0.0892482	0.0583044	0.100739	-0.278903	-0.0350783	-0.113098	-0.308656	-0.29627	-0.259465	-0.255548	-0.176816	-0.637485	-0.126082	-0.138401	-0.0762274	-0.0880389	-0.00683791
0.501978	0.246418	0.102215	-0.0474834	-0.14635	0.106932	0.257	0.339188	-0.0411649	0.0682139	0.0270482	0.0859845	-0.0645868	0.164476	-0.080382	-0.0760822	NaN	NaN	NaN	NaN	NaN	NaN	NaN	NaN	0.107757	0.368091	-0.0545217	-0.217242	-0.0896695	-0.128144	0.249437	0.105611	0.214463	0.261306	0.0376913	0.42994	0.0199343	-0.0748154	-0.169209	0.442108	1.0968	0.185094	0.648651	0.813655	NaN	0.997932	1.38462	0.149225	-0.234294	0.256466
-0.37714	-0.393923	-0.644226	-0.177684	-0.189535	0.669913	-0.853376	-0.507551	-0.640612	-0.495868	-0.685824	-0.106214	-0.328534	-0.0454776	-0.377603	-0.695051	0.370666	0.360482	0.279404	0.191131	-0.20035	0.527262	0.60962	0.149883	2.48315	1.74478	2.00638	1.99624	2.09061	2.07474	2.34394	2.32896	-0.20744	0.156311	-0.307373	0.217032	-0.083055	0.0699243	-0.16884	-0.308155	0.812669	0.863054	0.681444	0.575515	0.71922	0.318709	0.476375	0.699196	-0.651385	-0.0135607
0.287166	-0.291067	0.155155	-0.141064	0.228463	-0.133613	0.31911	-0.430414	0.170616	-0.220268	0.217974	-0.120184	0.360627	-0.0835047	0.261171	-0.197646	0.365656	-0.450919	0.0757684	-0.0756982	0.752998	-0.252009	0.0891621	-0.0826163	-0.0729622	-0.354009	0.0321939	-0.255538	0.0747584	-0.418159	0.218352	-0.423634	0.139381	-0.396982	-0.0586816	-0.305221	-0.0732756	0.287844	0.0205384	-0.0864475	-0.0906996	-0.65043	-0.14159	-0.591361	-0.211682	-0.405305	0.03985	-0.420178	-0.0280579	-0.326331
-0.132427	-0.413701	-0.0419464	-0.0829643	0.187115	-0.0587466	-0.272083	-0.193027	NaN	NaN	NaN	NaN	NaN	NaN	NaN	NaN	NaN	NaN	NaN	NaN	NaN	NaN	NaN	NaN	NaN	NaN	NaN	NaN	NaN	NaN	NaN	NaN	-0.804285	-0.315894	-0.771335	-0.490336	-0.125959	-0.471729	-0.325428	0.065347	NaN	NaN	NaN	NaN	NaN	NaN	NaN	NaN	NaN	NaN
0.176318	0.286192	-0.0149224	-0.0947506	-0.0287001	-0.132227	-0.166785	0.0947354	-0.063873	0.181923	-0.32493	0.0100486	-0.140404	-0.164762	-0.308482	0.072572	0.0403749	0.0860275	-0.186132	-0.0282021	-0.11713	-0.00945947	-0.0730486	0.0431775	-0.210519	0.0904539	-0.18164	-0.122241	0.177871	0.202685	-0.242627	-0.073532	0.0620058	0.226055	-0.196802	0.0466075	-0.305769	-0.256289	-0.136954	0.135568	-0.318864	-0.267062	-0.333756	-0.0884152	-0.481358	-0.0521255	-0.101462	-0.0752772	-0.0571368	0.0831722
-0.00670287	0.0100181	0.177247	-0.0401806	0.150027	0.0977375	0.16861	0.247785	-0.259828	0.219732	-0.237141	-0.0220814	-0.140831	0.162575	-0.1438	0.13477	-0.0092147	-0.210862	-0.182204	0.147445	-0.138684	0.0546113	0.0116655	-0.32467	0.575849	0.514932	0.661259	0.707549	0.806518	0.634403	0.651129	0.789158	0.0219082	0.0558119	0.186243	0.0670773	0.439706	0.261696	0.275784	0.221256	1.21789	1.18811	1.29858	1.14762	0.984154	1.45278	1.52787	1.33336	0.0800189	0.0598888
0.152849	-0.0623552	-0.144261	-0.107352	0.0980135	0.142155	-0.00403791	0.051212	0.0925346	-0.0562158	-0.253377	-0.0301431	0.0631189	0.143236	0.150127	0.112296	0.265702	-0.140677	-0.350453	0.446038	0.58426	0.152812	-0.0327436	0.244813	-0.0221632	-0.387803	-0.303267	-0.0252366	-0.111892	-0.080497	-0.0393251	0.103277	-0.0687205	-0.152193	-0.15574	-0.0593879	0.206432	0.0522643	0.0542421	0.12869	-0.0513429	-0.17102	0.0467709	0.0834496	-0.382401	0.293311	0.114396	0.180886	-0.0659498	-0.0107937
0.0259356	0.0263374	0.0316308	0.0519773	0.0845226	0.242786	-0.0279305	0.045988	-0.104899	0.0623426	-0.0682718	0.0662572	0.0354871	0.0805738	-0.0405266	0.116955	-0.0379298	0.0781854	-0.0294598	0.358195	-0.0725169	0.162937	-0.224629	-0.0297485	-0.103011	0.0278467	-0.0854742	0.223404	-0.01851	0.157948	-0.0828486	-0.0533685	-0.120098	0.0271427	-0.0420951	0.0722922	0.102811	-0.00792272	-0.221002	0.00664656	-0.0283181	-0.0147699	-0.127113	0.0748689	-0.235881	0.036554	0.0221231	0.0849041	-0.085127	0.139056
0.52805	-0.151355	0.422364	0.0385182	0.529506	0.307221	0.136074	-0.247237	0.183563	-0.464396	0.0878418	-0.139505	0.332782	0.0196041	0.539682	0.0253044	-0.00452459	-0.658696	-0.0983981	-0.561737	0.672184	-0.102135	-0.0173304	0.223099	0.195051	-0.509675	-0.0629267	-0.157608	0.0624039	-0.302658	0.00745562	-0.322857	0.173196	-0.315129	0.232336	-0.0557264	-0.00620226	0.389504	0.0999308	-0.122747	0.0147701	-0.297765	0.133796	-0.452412	-0.291886	-0.256522	0.293466	-0.204113	-0.0918532	-0.270572
-0.191062	-0.168208	0.1474	-0.304564	-0.1156	-0.295209	0.378151	-0.0782997	0.260772	0.328279	0.366174	0.326059	0.361004	0.422678	0.207409	0.35017	0.143238	-0.498879	0.499325	-0.221159	0.00915385	-0.638285	0.792348	-0.349056	0.170591	-0.588067	0.207401	-0.334286	0.461272	-0.407541	0.128204	-0.562399	0.188024	-0.292668	0.0520482	-0.438027	-0.394059	0.17021	-0.0915372	-0.690315	0.132211	-0.470701	0.46676	-0.361803	0.899174	-0.263815	-0.0431879	-0.122266	0.261818	-0.800059
0.223957	-0.307894	0.908093	-0.0943386	0.433663	-0.807421	0.483652	-0.693137	0.364908	-0.3921	0.608589	-0.246501	0.336394	-0.843855	-0.268124	-0.615009	0.306534	-0.401367	1.01919	-0.424841	0.479661	-0.50499	0.540197	-0.285697	0.86671	0.171409	1.29173	0.0867774	1.20227	-0.352667	0.560334	-0.156497	0.76851	-0.12422	0.857944	-0.305092	-0.601777	0.298044	0.423885	-0.714707	0.830093	-0.0207835	0.635469	-0.303783	1.54914	-0.379675	0.419991	0.0284604	0.873391	-0.208692
-0.256751	0.459279	-0.369357	0.464416	-0.380669	0.443398	-0.526411	0.0208889	-0.116522	0.365077	-0.277912	0.467473	-0.330279	0.401467	-0.659646	0.21345	NaN	NaN	NaN	NaN	NaN	NaN	NaN	NaN	NaN	NaN	NaN	NaN	NaN	NaN	NaN	NaN	-0.199998	0.382493	-0.202125	0.241796	0.444598	0.00832682	-0.282761	0.215223	-0.365004	0.641981	-0.831214	0.0958447	-0.0360488	0.529761	-0.465999	-0.211247	-0.0436157	0.366814
-0.0558373	0.400074	-0.109608	0.172447	-0.0838652	0.0974492	-0.208511	0.12025	0.0761894	0.489945	0.010557	0.160834	-0.0322456	-0.0389001	0.040692	0.198217	-0.0253553	0.501184	-0.000711516	-0.0907181	0.0355507	0.0682077	-0.0292126	0.417901	-0.0502666	0.450776	-0.0877573	-0.0588271	-0.0286222	0.0632526	-0.100596	0.143762	-0.0010966	0.407943	-0.0172899	0.126847	0.0342206	-0.110676	-0.0497907	0.180043	0.237114	0.342368	0.185209	0.171861	0.332524	0.160756	-0.096064	-0.0308276	0.106369	0.321448
-0.166412	0.11183	0.132542	-0.169063	0.199744	0.0179195	-0.117597	-0.00903545	-0.103146	-0.0617462	0.123938	-0.162515	0.179321	-0.145007	0.0941508	-0.186618	-0.12815	-0.114829	0.0752107	-0.138616	-0.0699265	0.0167736	-0.0255259	-0.218415	-0.342391	-0.120747	-0.217165	-0.663948	-0.0648429	-0.213252	-0.13098	-0.883753	-0.0657526	-0.28557	-0.0241345	-0.260734	-0.339606	-0.0478594	0.015646	-0.147581	-0.0109761	-0.296748	-0.0216172	-0.188317	0.245379	-0.0859105	0.0892462	-0.511248	0.0148295	-0.0303905
NaN	NaN	NaN	NaN	NaN	NaN	NaN	NaN	NaN	NaN	NaN	NaN	NaN	NaN	NaN	NaN	NaN	NaN	NaN	NaN	NaN	NaN	NaN	NaN	NaN	NaN	NaN	NaN	NaN	NaN	NaN	NaN	NaN	NaN	NaN	NaN	NaN	NaN	NaN	NaN	NaN	NaN	NaN	NaN	NaN	NaN	NaN	NaN	NaN	NaN
-0.561049	0.492388	-0.14499	0.322065	-0.182551	0.33321	-0.245737	0.39338	-0.519761	0.526392	-0.172325	0.425521	-0.171869	0.345588	-0.0411526	0.532177	-0.738469	0.298386	-0.0781493	-0.00763566	-0.0655589	0.251656	-0.390888	0.477782	-0.685991	0.360368	-0.200159	0.273418	-0.154591	0.561189	-0.187651	0.42815	-0.632459	0.448103	-0.169586	0.228933	0.451819	-0.124927	-0.256142	0.319114	-0.0505342	0.501057	-0.31196	0.302719	-0.452289	-0.125455	-0.37294	-0.200808	-0.28465	0.23023
-0.0627306	-0.154982	-0.147566	-0.100417	-0.123901	-0.134188	0.0851204	0.258602	-0.0517767	0.0871862	-0.175954	-0.124194	-0.0568029	-0.0359435	0.0932598	0.1867	0.11069	-0.110117	-0.0378814	-0.0281243	-0.167295	-0.115858	0.13753	-0.00163895	-0.18344	-0.20386	-0.227491	-0.316127	-0.290194	-0.199857	0.0331495	-0.00175136	-0.182482	-0.192613	-0.208195	-0.116841	-0.270614	-0.252205	0.202801	0.189267	-0.148672	-0.0187598	0.050719	-0.034097	-0.0646603	-0.143139	-0.0100618	-0.0169071	-0.00482803	0.0149934
0.402846	-0.0299684	0.389453	0.157589	0.684984	0.298244	0.32969	-0.909656	NaN	NaN	NaN	NaN	NaN	NaN	NaN	NaN	NaN	NaN	NaN	NaN	NaN	NaN	NaN	NaN	NaN	NaN	NaN	NaN	NaN	NaN	NaN	NaN	NaN	NaN	NaN	NaN	NaN	NaN	NaN	NaN	NaN	NaN	NaN	NaN	NaN	NaN	NaN	NaN	NaN	NaN
NaN	NaN	NaN	NaN	NaN	NaN	NaN	NaN	-0.650435	0.0728363	-0.00470135	-0.0641065	-0.604839	-0.362169	-0.938386	0.333885	-0.340138	0.100119	-0.563299	-0.112513	0.154391	-0.0639349	-0.604485	0.396193	NaN	NaN	NaN	NaN	NaN	NaN	NaN	NaN	NaN	NaN	NaN	NaN	NaN	NaN	NaN	NaN	-0.10567	0.120971	-0.265545	0.295545	-0.614131	0.437141	0.0110538	0.268995	-0.358719	0.028479
-0.240953	-0.236793	-0.0697713	0.0772287	-0.0856409	0.0277257	0.0149842	0.233425	-0.0271778	-0.158144	0.0267087	-0.0266827	-0.160557	0.010141	-0.250553	0.11347	-0.127937	-0.0594669	0.00629224	0.344988	-0.10136	0.00424262	0.121201	0.0971215	-0.0131763	-0.0595631	-0.0212691	0.384798	0.165135	0.295984	0.314763	0.22414	0.0676051	0.107393	0.0445419	0.0967237	0.279702	-0.115651	-0.0129474	0.133858	-0.186763	-0.0346062	-0.139633	0.141004	0.0517822	0.0527157	-0.338631	0.226098	0.139931	0.101268
-0.118855	0.292465	-0.0352522	0.16142	0.239526	0.277706	-0.229206	0.231972	-0.363659	-0.100861	-0.0326647	0.009505	-0.0618526	0.467	-0.422924	-0.322947	NaN	NaN	NaN	NaN	NaN	NaN	NaN	NaN	-0.334781	0.156906	-0.045387	-0.111931	-0.363265	-0.204612	-0.275654	-0.787525	NaN	NaN	NaN	NaN	NaN	NaN	NaN	NaN	NaN	NaN	NaN	NaN	NaN	NaN	NaN	NaN	NaN	NaN
-0.0779861	-0.140888	-0.157181	-0.116143	0.00179148	0.0789672	-0.0377588	-0.047899	-0.0640009	-0.114878	-0.0248309	-0.0118189	0.109136	0.238963	0.12468	-0.0133134	0.143062	-0.110949	-0.195364	0.086564	-0.387869	0.159011	-0.0230624	-0.0791814	0.143662	-0.168554	-0.0229421	0.157168	0.0629103	0.146651	-0.0517485	-0.00593274	-0.0964247	-0.139747	-0.0979457	0.0791423	0.158044	0.116631	-0.0421189	0.0329401	0.0654835	-0.0849723	0.1573	0.0305674	-0.24407	0.0405067	0.19125	-0.0239864	-0.150138	-0.032877
-0.0249448	-0.0796869	0.10759	-0.233243	0.0250847	-0.154883	0.0684868	-0.367306	0.0722	-0.218458	-0.0555617	-0.133689	0.143705	-0.177549	0.213227	-0.0799605	-0.373576	-0.162511	-0.133233	-0.211636	1.88234	-0.125476	-0.155043	1.58417	-0.0366965	-0.533541	-0.112932	-0.151044	0.119286	0.00295895	0.075111	-0.236011	-0.228168	-0.140424	-0.293559	-0.270886	-0.193528	-0.226355	-0.0962512	-0.0324882	-0.471129	-0.549247	-0.196746	-0.228464	-0.482081	-0.00530943	-0.233353	-0.187969	0.102862	-0.106946
0.171098	-0.379955	-0.0704229	-0.298686	0.0462859	-0.172121	0.0194065	-0.021874	0.498567	-0.567172	0.29485	-0.172513	0.382726	-0.0524749	0.270817	-0.737247	0.527516	-0.461944	0.148553	-0.451326	-0.39283	-0.039077	-0.140658	-0.640648	0.29573	-0.692922	0.0966519	-0.563879	0.14901	-0.684976	0.106197	-0.338278	0.180629	-0.407135	0.40971	-0.158092	-0.584917	0.405932	0.054357	-0.508206	-0.420888	-0.564359	-0.458281	-0.784269	-0.571139	-0.536618	-0.463168	-0.745069	0.159789	-0.0246821
-0.0558702	0.00216866	0.170955	-0.0449125	0.267645	0.00205278	-0.145178	-0.423914	-0.180978	0.147828	0.146927	-0.224764	0.118868	-0.162471	-0.392153	-0.307653	-0.235797	-0.0373924	0.527681	0.0507645	0.283428	-0.234251	-0.069655	-0.136517	0.238954	0.328989	0.220761	-0.146068	0.38456	-0.00729544	-0.0371479	-0.11373	-0.0391816	0.116154	0.252805	-0.140403	0.0861465	0.149556	0.036165	-0.273915	0.487142	0.222131	0.21064	-0.471868	0.938178	0.225563	0.258838	-0.0753123	0.433694	0.0694359
-0.419484	0.304884	-0.170567	0.102111	-0.168173	0.207961	-0.520835	-0.264668	-0.290121	0.243598	-0.114297	0.172017	-0.118914	0.158653	-0.251776	-0.0971505	-0.476233	0.270343	0.0171617	0.0184586	-0.0315473	-0.406595	-0.506023	-0.00212896	-0.0270116	0.332311	-0.152391	0.232698	-0.0742768	0.340734	-0.148689	0.140624	-0.528716	0.616352	-0.324306	0.609602	0.126037	0.0430923	-0.724166	-0.0631779	1.65733	1.62352	1.26921	1.51705	1.37775	1.33688	1.33323	1.26275	-0.236899	0.174677
-0.0292024	0.054957	0.0539635	0.311958	0.113445	0.206038	-0.0862185	0.00170292	-0.39238	-0.239211	0.0232409	-0.151774	-0.47034	0.275916	-0.347483	-0.326838	NaN	NaN	NaN	NaN	NaN	NaN	NaN	NaN	-0.15086	-0.240766	0.181091	0.243024	0.246565	0.487012	-0.0419632	-0.141684	NaN	NaN	NaN	NaN	NaN	NaN	NaN	NaN	NaN	NaN	NaN	NaN	NaN	NaN	NaN	NaN	-0.100748	0.120416
0.406982	-0.0602849	0.37687	-0.288541	0.583696	-0.101821	0.455905	0.0587852	0.416076	-0.0209679	0.679785	-0.309626	0.566908	-0.395282	0.306989	-0.535589	NaN	NaN	NaN	NaN	NaN	NaN	NaN	NaN	0.789309	0.0992491	0.576914	-0.0937819	0.842776	0.0585086	0.362651	0.0446603	0.769294	0.00572006	0.750553	-0.461915	-1.36582	0.890317	0.65173	-0.484374	0.603976	-0.13315	0.728696	-0.927018	0.741906	-0.927094	0.235213	-1.12401	0.271429	-0.280088
-0.0440077	-0.13264	-0.061084	-0.0319463	0.12315	0.006082	0.0028866	-0.131613	-0.105469	-0.242258	0.0854965	-0.0934676	0.0216452	-0.0201921	0.157818	0.0224462	-0.344206	-0.293476	-0.0779304	-0.0566971	0.50719	0.115832	-0.278888	0.134888	-0.05803	-0.246668	0.0595674	-0.0824604	-0.0919574	0.0587108	-0.135068	-0.057114	-0.231602	-0.00337012	0.0975914	-0.105412	0.116764	0.0973654	-0.200212	0.0301144	-0.516715	-0.649972	-0.904911	-0.227033	-0.75639	-0.0974528	-0.375195	0.0117634	-0.289784	-0.192149
0.0375785	0.112937	-0.0966907	0.0629638	-0.000440031	0.171536	-0.0963258	0.13707	-0.03405	0.179515	-0.111753	0.102322	-0.0275288	0.235811	0.0833148	0.122304	0.0469791	0.169219	-0.207647	0.24921	0.299855	0.186329	-0.113009	0.213079	-0.0977409	0.074152	-0.151615	0.054255	-0.190386	0.0191277	-0.0470418	0.0718139	-0.14132	0.127086	-0.108463	0.136316	0.141343	0.0297371	-0.0296968	0.0932027	-0.221128	-0.0406783	-0.116075	0.0226683	-0.37584	0.0544985	-0.080084	-0.0406182	-0.15367	0.0226154
-0.0944519	0.114695	-0.299321	0.113696	-0.311245	0.10504	-0.373411	0.0327983	-0.222241	0.285145	-0.0895355	0.0478457	-0.255134	-0.124472	-0.319356	-0.140086	-0.0244154	0.215046	-0.0762893	0.0337077	0.310759	0.114292	-0.517351	0.0899079	-0.158654	0.36905	0.0115943	0.185309	0.0573625	0.120256	-0.166925	-0.0975312	0.0129774	0.291931	-0.00992536	0.118445	0.0193831	0.00316008	-0.105244	-0.066259	-0.307898	0.107047	-0.289309	0.192523	-0.217054	0.211995	-0.0264617	0.385242	-0.39264	-0.132299
0.0377019	0.205491	-0.298891	-0.0370468	-0.189495	-0.0285456	-0.0251347	0.169122	0.0625101	0.313098	-0.225891	-0.0110098	-0.225179	0.0759467	0.0882959	0.204231	0.0298401	0.321915	-0.338078	-0.0972656	0.114049	-0.036004	-0.0949934	0.296153	-0.0120343	0.0247063	-0.23457	-0.05145	-0.192538	-0.026443	-0.053167	0.0730575	-0.105984	0.301514	-0.156352	0.0359196	0.0873926	-0.269781	-0.115327	0.139873	-0.0793841	0.060369	-0.132275	0.153878	-0.308547	0.130882	-0.106352	-0.0833216	-0.0165065	0.289288
0.268392	0.170899	0.377109	-0.0409021	0.217764	-0.0752569	0.348652	-0.121265	0.426671	0.166025	0.368855	-0.027798	0.169818	-0.127479	0.100159	-0.194432	0.255352	0.215786	0.620836	-0.412965	0.274125	-0.0454533	0.529206	-0.185966	0.345979	0.306123	0.359312	-0.380633	0.49911	-0.285906	0.273232	-0.15508	0.656319	0.259587	0.45785	-0.193119	-0.398394	0.33366	0.526486	-0.284816	0.407825	-0.0675453	0.342257	-0.194792	0.388184	-0.438977	0.107808	-0.326245	0.661971	-0.0699557
0.0406285	0.138571	-0.0124158	-0.0243647	-0.0312644	0.0490495	0.0296728	-0.0267906	0.0406351	-0.0230086	0.26551	-0.298006	-0.246561	0.459945	0.534335	-0.778821	0.513892	-0.0115503	-0.369754	-0.913148	0.347196	0.0498533	-0.351371	0.440173	NaN	NaN	NaN	NaN	NaN	NaN	NaN	NaN	-0.985383	-1.26726	0.434965	0.221889	0.266389	0.352616	-0.00211729	0.28915	NaN	NaN	NaN	NaN	NaN	NaN	NaN	NaN	-0.167358	0.245294
0.144683	0.188442	-0.0820385	0.0945106	-0.14948	0.0226336	-0.0254384	0.161006	0.0735957	0.218788	-0.0839152	0.0924665	-0.183783	0.118796	0.166485	0.182468	0.0373457	0.192262	-0.142475	-0.0942191	-0.177313	-0.00341046	0.0263285	0.0603461	-0.0648066	0.0123612	-0.179868	-0.239308	-0.343085	-0.0556632	-0.101953	0.0956904	0.0592896	0.176522	-0.100149	0.0746205	0.113125	-0.166051	0.00471092	0.235456	-0.167421	-0.0160494	-0.265636	-0.0374905	-0.287648	-0.119686	-0.166164	-0.216554	-0.071375	0.0334623
0.39829	0.255395	0.548915	-0.0802179	0.491676	0.497992	0.176658	0.113344	0.175823	0.221067	0.33525	0.083714	0.383345	0.480978	0.310152	-0.0402633	NaN	NaN	NaN	NaN	NaN	NaN	NaN	NaN	NaN	NaN	NaN	NaN	NaN	NaN	NaN	NaN	-0.130199	-0.36528	0.317312	-0.0866932	0.13683	0.213078	-0.0190431	-0.28908	0.130568	-0.0649199	0.201669	0.0242381	0.581073	0.628342	0.190957	0.159667	-0.084433	-0.331234
NaN	NaN	NaN	NaN	NaN	NaN	NaN	NaN	NaN	NaN	NaN	NaN	NaN	NaN	NaN	NaN	0.151054	0.140647	-0.121377	-0.228864	-0.557703	-0.424109	0.0889799	-0.0155578	0.093058	0.176823	-0.0657004	-0.00445628	0.259075	0.0961046	-0.0480668	-0.112583	NaN	NaN	NaN	NaN	NaN	NaN	NaN	NaN	-0.727793	-0.961366	-0.88857	-0.788104	-1.29271	0.092261	-1.19184	-0.638294	-0.0863506	-0.21669
-0.0439751	-0.0237101	0.0522434	0.00602298	-0.0476481	-0.0383313	0.00930388	0.0468141	-0.0776629	-0.104771	0.101577	-0.0901627	-0.0580805	-0.0958561	0.0694279	-0.00561397	-0.140156	-0.0726885	-0.116722	-0.155301	0.248776	0.0561502	-0.125921	-0.0418343	-0.0709581	-0.131627	-0.109765	-0.140948	-0.110321	-0.134053	-0.423019	-0.110674	-0.117402	0.263894	-0.268399	-0.0841216	0.26524	-0.013045	-0.108587	-0.144354	-0.321924	-0.219064	-0.320677	-0.306006	-0.330143	-0.27377	-0.324038	-0.391114	-0.0906913	0.0737426
0.355362	0.314293	-0.132603	-0.116447	-0.0725961	0.184703	-0.0318294	0.134827	0.0657862	0.132723	-0.220481	-0.121929	-0.194649	-0.164435	0.239655	0.0873927	NaN	NaN	NaN	NaN	NaN	NaN	NaN	NaN	0.641047	0.389012	0.19728	-0.160163	-0.0978876	0.232049	0.617377	0.394697	0.335057	0.110272	-0.299453	0.0503625	-0.431168	-0.159386	-0.0593059	-0.104281	NaN	NaN	NaN	NaN	NaN	NaN	NaN	NaN	NaN	NaN
0.441867	-0.522685	0.379795	-0.157242	0.423815	-0.0224552	0.370971	0.0409293	0.276511	-0.549248	0.199084	-0.387427	0.458839	-0.0181612	0.557803	-0.160847	0.212437	-0.650017	0.166344	-0.629742	0.535594	-0.272823	-0.00947385	-0.471155	-0.119551	-0.381784	-0.0887072	-0.390714	-0.0959081	-0.403288	0.00224102	-0.324095	0.24779	-0.652927	0.324777	-0.0175538	-0.566508	0.561532	0.374209	-0.185473	0.030947	-0.163612	0.585278	-0.653286	-0.169317	-0.134871	0.605203	-0.170462	-0.171598	-0.120381
-0.0393159	0.229546	-0.410325	-0.356377	0.0683116	0.476894	-0.466315	-1.07844	0.017054	-0.0965976	-0.12414	-0.395371	-0.10613	-0.466589	-0.194643	-0.631629	0.236408	-0.12278	0.0629195	0.0324639	0.45185	-0.202193	0.0793214	-0.0492729	NaN	NaN	NaN	NaN	NaN	NaN	NaN	NaN	0.22024	-0.113673	0.0445951	-0.142876	0.141716	0.245297	0.0285484	-0.189815	-0.516622	-0.080924	-0.0836729	0.234668	-0.571754	0.203362	-0.0908048	-0.463958	-0.126065	-0.190502
0.141731	-0.0159388	0.0521686	0.183422	-0.0405986	-0.0598392	0.0901183	0.111591	0.106199	-0.0507457	0.0998669	0.161258	-0.1424	-0.151299	0.167941	0.0498096	0.117832	-0.0689829	-0.0502486	0.117232	-0.172295	-0.00764549	0.0359691	-0.0961536	0.126627	0.0948581	0.118783	0.226617	-0.0856656	0.120231	0.141224	0.338928	-0.0197875	-0.0656952	0.0530268	0.130899	-0.112352	-0.189988	-0.018378	-0.0362741	0.517041	0.367117	0.200764	0.623353	0.551529	0.36226	0.448483	0.470406	-0.0678757	0.0907621
-0.272494	0.255053	0.0115277	0.297021	-0.0769681	0.0313217	0.108278	-0.0901574	0.0896637	0.253048	0.0169641	0.0906517	-0.137416	-0.195701	-0.3485	0.0629475	0.0315061	0.269851	0.492068	0.0302471	0.214558	0.0116191	0.144443	0.184942	0.402988	0.567537	0.352111	0.308076	0.727619	0.29085	0.336998	0.43198	0.406052	0.374928	0.119191	-0.0243496	0.12477	-0.099599	-0.104249	0.0926882	0.79178	0.853654	0.498689	0.626215	1.25402	0.586009	0.426495	1.28895	0.459963	0.435375
-0.120609	0.234892	0.220709	0.256083	-0.0705799	-0.180136	0.207836	0.258443	0.0563275	0.281468	0.0847464	0.207112	-0.169505	-0.360882	-0.267208	0.232737	0.0295066	0.236192	0.545981	-0.0516492	0.0402864	-0.200941	0.346391	0.314979	0.0978818	0.341823	0.292075	0.135162	0.341882	0.112461	0.142495	0.342389	0.287709	0.364175	0.273488	0.137477	0.111765	-0.203371	0.215656	0.275233	0.239852	0.298425	0.278503	0.172163	0.401388	0.161174	-0.0667531	0.323546	0.294937	0.239915
0.546525	0.352391	0.450288	0.326379	0.0463196	0.33049	0.177291	0.744809	0.0371423	0.424461	-0.123801	0.224016	0.199804	0.219946	0.572327	0.0582072	-0.00857866	0.0316968	-0.255208	0.00766234	0.815641	-0.112765	0.102039	0.401491	NaN	NaN	NaN	NaN	NaN	NaN	NaN	NaN	0.0524001	0.326092	-0.243801	-0.0329897	0.277253	-0.199258	0.446487	0.531997	-0.128835	-0.702525	0.102999	-0.733203	0.102159	-0.523725	-0.427182	-0.730479	-0.194809	0.0659273
-0.135693	-0.0763586	0.321848	0.00431071	0.0251189	0.161423	0.0715565	-0.17408	0.456396	-0.143745	0.77026	-0.416398	0.652148	0.0113428	0.590196	-0.327173	0.383881	-1.21035	0.545649	-0.88514	1.12659	-0.891282	0.49565	-0.181721	NaN	NaN	NaN	NaN	NaN	NaN	NaN	NaN	0.263784	-0.461412	0.808595	-0.111087	0.16002	0.991589	0.63885	-0.560317	NaN	NaN	NaN	NaN	NaN	NaN	NaN	NaN	NaN	NaN
0.114124	-0.0345826	0.726724	0.905586	0.140754	0.117632	0.182821	0.40667	NaN	NaN	NaN	NaN	NaN	NaN	NaN	NaN	NaN	NaN	NaN	NaN	NaN	NaN	NaN	NaN	-0.156095	0.303207	0.0791806	-0.146101	-0.0701766	-0.561827	-0.25694	0.172551	NaN	NaN	NaN	NaN	NaN	NaN	NaN	NaN	NaN	NaN	NaN	NaN	NaN	NaN	NaN	NaN	NaN	NaN
-0.0090263	0.197644	-0.191059	0.0933934	0.0481427	0.150266	-0.288752	0.169712	-0.213279	0.012838	-0.175329	0.0886631	0.128595	0.13322	-0.0319859	0.212355	-0.00843203	0.332643	-0.039195	0.189994	-0.0601903	0.141937	-0.0520017	0.390876	-0.933352	-0.235974	-0.503735	0.274025	-0.24398	0.00427179	-0.490889	-0.472568	-0.406272	-0.0705929	-0.108759	0.184423	0.037147	-0.347599	-0.362857	0.159529	-0.132253	0.0614659	-0.270248	-0.208731	-0.102324	0.151907	-0.294001	-0.231767	-0.00489056	0.0183208
0.0498929	0.252591	0.301279	0.133813	0.191612	-0.245145	0.120351	-0.338735	0.0725102	-0.170724	0.428082	-0.405919	0.566734	-0.426085	-0.149821	0.0476783	0.292747	0.461127	0.806989	-0.882745	0.33934	0.0843432	0.690518	0.446161	0.0537328	0.153543	0.183257	-0.134266	0.371104	0.153104	0.0394522	-0.113921	0.133851	0.226922	0.33011	-0.308767	-0.453868	-0.10138	0.24949	0.028473	1.05452	0.540858	0.786661	0.301204	1.14967	0.166865	0.305175	0.257643	0.558471	0.195081
NaN	NaN	NaN	NaN	NaN	NaN	NaN	NaN	NaN	NaN	NaN	NaN	NaN	NaN	NaN	NaN	NaN	NaN	NaN	NaN	NaN	NaN	NaN	NaN	NaN	NaN	NaN	NaN	NaN	NaN	NaN	NaN	NaN	NaN	NaN	NaN	NaN	NaN	NaN	NaN	NaN	NaN	NaN	NaN	NaN	NaN	NaN	NaN	NaN	NaN
-0.193884	-0.0876947	0.0579939	0.262208	0.148486	0.297542	-0.247932	0.290262	-0.602718	-0.382873	-0.00341789	-0.311843	-0.543043	-0.0207426	-0.425628	-0.291333	-0.460692	-0.104943	-0.425535	0.01481	0.711185	-0.360655	-0.162507	0.436036	NaN	NaN	NaN	NaN	NaN	NaN	NaN	NaN	-0.0408506	0.049292	0.215285	0.476369	1.06786	-0.0599287	-0.526673	0.420239	NaN	NaN	NaN	NaN	NaN	NaN	NaN	NaN	0.233419	0.110625
-0.640833	0.713532	-0.273347	0.556192	-0.536887	0.369641	-0.00164633	0.711912	-0.4926	1.15212	-0.841436	0.77088	-0.641211	0.361664	-0.927205	0.899236	-0.543453	1.03776	0.272782	-0.134055	-0.659782	0.336285	-0.0829355	0.633957	NaN	NaN	NaN	NaN	NaN	NaN	NaN	NaN	0.0556805	1.87177	-0.233672	0.753589	0.417551	-1.71092	-0.274507	0.983112	-0.671558	0.714215	-0.342381	0.146397	-0.0683719	-0.18186	-0.656595	-0.102161	-0.0183043	1.67291
-0.0812977	-0.230784	0.00732658	0.0990036	0.0908909	0.0771556	0.0908468	0.0801937	-0.116964	-0.445166	0.0394877	-0.334897	0.317437	-0.012633	0.319416	-0.324745	-0.0688589	-0.616858	-0.10768	-0.0453838	0.0700668	-0.0409659	0.000182149	-0.332323	NaN	NaN	NaN	NaN	NaN	NaN	NaN	NaN	-0.132884	-0.418141	-0.0548304	0.0800055	-0.0723787	0.267014	-0.0628552	-0.204715	-0.446987	-0.531228	-0.336315	-0.452598	-0.0508999	-0.525095	-0.305037	-0.34712	-0.0613252	-0.309337
0.207329	-0.15686	0.0785299	-0.279361	0.0715353	-0.25527	0.278806	0.0127379	0.271723	0.0676713	0.184273	0.0201579	-0.00683288	-0.16079	0.30582	0.159414	-0.00428069	0.0196978	0.0651681	-0.204638	-0.074929	-0.339493	0.32182	-0.302773	0.313865	-0.429026	-0.0330491	-0.514802	-0.0270722	-0.637606	0.0853006	-0.537872	-0.023018	-0.602496	-0.0272894	0.0664553	-0.308462	0.0790973	-0.0173204	0.0398677	0.0621021	-0.344942	0.221036	-0.254776	0.219615	-0.299139	0.352641	-0.135925	0.148025	-0.18435
-0.275556	0.683517	-0.147136	0.516438	-0.175482	0.329361	-0.00505548	0.513452	-0.127571	0.233893	0.0694328	0.388569	0.0280918	0.195106	-0.190081	0.216759	-0.170699	0.221773	0.230154	0.252483	-0.594617	0.326768	0.0266139	-0.585066	-0.288784	0.146271	0.0849577	0.200709	0.186959	0.114262	-0.104047	0.227162	-0.177578	0.211928	0.181173	0.381088	0.148763	-0.0186253	0.183982	0.260867	-0.275598	-0.224571	-0.43368	-0.254411	-0.17188	-0.105644	-0.204871	-0.0458487	-0.0988778	0.284977
0.223957	0.0776206	0.0896922	-0.125295	0.232002	0.0295701	0.0845579	-0.192268	-0.0300476	-0.000149521	0.0159382	-0.1422	0.208191	0.0408644	0.147726	-0.266933	0.255841	0.0555991	-0.0742862	-0.131181	0.273436	-0.0915469	0.0164314	-0.0705591	0.10878	0.0620865	-0.0680403	-0.169669	0.0728115	-0.138016	0.0425102	-0.225643	0.00646465	0.0585296	-0.113321	-0.143279	0.0885823	0.0253749	-0.0749071	-0.196815	0.590071	0.178935	0.217964	-0.147376	0.317904	0.0717439	0.393288	0.19697	0.334473	-0.0249697
-0.0253958	-0.0171211	-0.232163	-0.0508945	-0.248734	-0.136017	0.242648	0.332503	0.108772	0.11515	-0.161529	-0.045951	-0.0553921	0.229379	0.144702	0.300399	0.064103	0.0647272	-0.111559	0.578623	0.373571	0.0242203	0.0914981	0.200899	-0.145974	-0.137669	-0.329518	-0.0338916	-0.268016	-0.0116406	-0.049234	-0.0170829	0.0463715	0.058264	-0.0573111	-0.0054431	0.133188	-0.000158351	0.120337	0.152868	-0.00343644	-0.0735529	-0.054483	-0.0527455	-0.0701092	0.0797546	0.0464095	-0.0359199	-0.14317	-0.134067
-0.00355789	0.0128227	-0.0764235	0.054546	0.0804375	0.139833	-0.02556	0.148831	0.0206359	0.0145283	-0.079705	0.087187	0.0479479	0.163246	0.0901192	-0.0520928	-0.0681452	-0.008893	-0.195879	0.15905	0.134029	0.0786842	-0.152097	-0.00458163	-0.138084	-0.199155	-0.317394	0.135776	-0.153157	-0.0292876	-0.204142	-0.139814	-0.015277	0.0824717	-0.161864	0.0735807	0.0830126	0.0936585	-0.0339377	-0.0339954	-0.227587	-0.114292	-0.101905	-0.0507396	-0.316386	0.130669	0.0919066	-0.0186314	-0.177084	-0.116973
-0.116485	-0.168177	0.110288	-0.0316953	-0.0202204	0.212414	0.231815	0.182966	-0.170936	-0.172432	-0.186348	0.0495035	-0.139621	0.190101	-0.0262039	-0.11256	0.0851572	-0.0783743	-0.0357183	0.0365645	0.614833	0.521656	-0.212303	0.262427	-0.143306	-0.214251	0.346675	0.110915	-0.222419	0.235429	0.0607892	-0.607563	0.0993562	-0.315053	-0.221916	0.0162114	-0.156903	0.0532005	0.00741539	0.0740979	-0.18901	-0.101332	-0.371618	-0.376625	-0.80307	-0.195556	-0.256268	-0.0751716	-0.406948	-0.00837347
0.54016	0.318484	-0.311979	-0.0166455	0.0683116	0.0237263	0.344052	0.0655039	0.217065	0.0848998	-0.111641	-0.0829183	-0.10874	-0.125792	0.36649	0.0766321	0.502405	-0.0865674	-0.272265	-0.18781	0.678013	-0.0118931	0.328677	0.740608	-0.137724	-1.01236	-0.560421	-0.951493	-0.0422049	-0.829883	-0.287876	-0.248174	0.239941	-0.197504	-0.0702396	-0.220794	-0.656398	-0.171048	0.293815	-0.0958923	0.47811	-0.015557	0.215694	0.202884	-0.149439	-0.0830726	0.432706	0.00615447	0.190125	0.157256
NaN	NaN	NaN	NaN	NaN	NaN	NaN	NaN	-0.383789	-0.87675	-0.157009	-0.348258	-0.343583	-0.641036	-1.77218	-2.08162	NaN	NaN	NaN	NaN	NaN	NaN	NaN	NaN	NaN	NaN	NaN	NaN	NaN	NaN	NaN	NaN	NaN	NaN	NaN	NaN	NaN	NaN	NaN	NaN	-1.46429	-1.63292	-1.78678	-1.03547	-1.76881	-1.59647	-1.04636	-0.564382	NaN	NaN
NaN	NaN	NaN	NaN	NaN	NaN	NaN	NaN	0.286441	-0.103263	0.0879069	-0.232588	-0.176206	-0.0547716	0.307696	-0.137622	0.402724	-0.0288075	-0.126953	-0.528459	0.130322	-0.160489	0.145728	0.13505	0.021987	-0.0945146	-0.212951	-0.333325	-0.368632	-0.224002	0.0272219	-0.0294016	0.287813	0.0869061	0.0250781	-0.0279854	-0.0121807	-0.0743043	0.23252	0.0244179	0.268197	0.00108038	0.230039	-0.188975	0.219437	-0.128672	0.33427	0.0302929	0.232119	-0.0642367
NaN	NaN	NaN	NaN	NaN	NaN	NaN	NaN	NaN	NaN	NaN	NaN	NaN	NaN	NaN	NaN	NaN	NaN	NaN	NaN	NaN	NaN	NaN	NaN	NaN	NaN	NaN	NaN	NaN	NaN	NaN	NaN	NaN	NaN	NaN	NaN	NaN	NaN	NaN	NaN	-0.958396	-0.75099	-0.903249	-0.377727	-0.65779	-0.470339	-0.990563	-0.150493	NaN	NaN
0.170001	-0.755784	0.190804	0.388915	-0.215263	-0.285477	-0.203211	-1.04076	0.13255	-0.735952	0.0933645	0.0473161	-0.184113	-0.627234	-0.712073	-0.334441	0.264934	-0.299593	0.624092	-0.419384	-0.685187	0.11316	0.483365	-0.552663	0.66914	0.739748	0.511389	-0.14844	0.127811	-0.0574973	0.0840429	-0.274649	0.634669	-0.660583	0.569716	0.0555879	-0.396922	-0.22794	0.413817	0.121673	NaN	NaN	NaN	NaN	NaN	NaN	NaN	NaN	0.861915	0.0105636
-0.17332	-0.340494	-0.118468	0.120745	0.0942932	-0.321678	0.417954	0.0827916	-0.109027	-0.0189301	-0.29309	-0.0650222	-0.186354	-0.0600286	-0.201887	-0.274064	-0.165781	-0.16135	-0.0162197	-0.0433363	0.0221049	-0.166815	0.120637	-0.313403	-0.276499	0.104806	0.0330128	-0.106171	-0.0728162	0.0246498	0.0897099	0.137382	-0.0416693	-0.167128	-0.104123	-0.105384	-0.304062	-0.06746	-0.0201322	-0.167294	0.126482	-0.0129509	0.276368	0.125604	0.360361	0.218139	0.108801	0.567165	0.0609069	-0.0237615
0.651516	0.402173	0.415283	-0.075554	0.421603	0.0675337	0.126267	-0.387995	0.376262	0.204938	0.186038	-0.0620482	0.246141	0.245035	0.263676	-0.0605326	0.435955	0.0101028	0.246069	-0.3413	0.751204	0.109948	0.0625942	-0.147218	0.2179	0.446427	0.657564	-0.467015	0.436966	-0.0622988	0.363395	-0.0661874	0.065082	-0.147215	-0.0407968	-0.29278	-1.29808	-0.0779138	0.0600365	-0.848197	0.521247	0.057939	0.0890927	-0.207672	0.300385	-0.624525	0.197916	-0.133762	0.104979	-0.241656
-0.203001	0.225786	-0.0612054	0.274408	-0.0559283	0.319409	-0.266331	-0.70825	-0.183106	0.0616524	-0.141702	0.232736	-0.0458554	0.273258	-0.0743632	0.19644	NaN	NaN	NaN	NaN	NaN	NaN	NaN	NaN	-0.103555	0.0365534	-0.0451565	0.116582	-0.0668494	0.189428	-0.343111	0.0849349	-0.075513	0.178533	-0.0893415	0.274095	0.270857	0.257341	-0.165054	0.341192	-0.537871	0.200154	-0.0116615	0.0372991	0.11662	0.014103	-0.269381	-0.112088	-0.275568	0.0910807
-0.220634	-0.0312735	0.0636845	-0.12541	-0.228321	0.0705621	-0.0751755	-0.608584	-0.308384	-0.13065	-0.0594855	-0.131929	-0.0711565	0.0650924	-0.020715	-0.0822218	-0.428532	-0.393479	-0.263068	-0.337757	0.386672	0.0194951	0.0660539	0.148479	-0.191139	-0.28123	-0.302096	-0.0961634	0.0280677	-0.0843987	0.0561918	-0.0638213	-0.237819	-0.107137	-0.211939	-0.113453	-0.0243021	-0.081776	-0.166527	0.0723409	-0.00474104	0.0949027	0.0610895	-0.154425	0.339207	-0.0406431	0.0221449	0.200025	0.269181	-0.00905635
0.163996	-0.157557	0.0532533	-0.0208735	0.0851805	-0.00963672	0.0956574	-0.03279	-0.00458554	-0.214537	0.0187749	-0.124791	-0.0661081	0.0748373	0.0450483	0.101876	0.0363504	-0.179467	-0.156701	-0.106773	0.357045	0.0336576	-0.0377413	0.145264	0.234555	-0.161769	0.0610404	0.228572	0.352043	-0.0284551	0.31545	-0.0358723	-0.0835512	-0.217198	0.0302978	-0.122788	0.0862019	-0.0621947	0.0709026	0.0131291	0.107065	-0.131896	0.397008	0.187478	-0.274164	0.336174	0.392795	-0.0968294	0.0645172	-0.280398
-0.286634	-0.118761	0.212897	0.0473691	-0.0986553	-0.287772	-0.147754	0.197339	0.0412693	0.0629961	0.290247	0.172179	-0.125701	0.0431354	-0.233283	0.178164	-0.0111245	0.152458	0.706327	0.0368376	0.152237	0.0682726	0.41396	0.143372	0.0762304	0.0928063	0.293352	0.0690425	0.294539	-0.0172504	-0.0839355	0.102685	0.19985	0.165822	0.125013	0.115489	-0.0588064	0.0377252	0.220531	0.101598	0.448211	0.328883	0.363745	0.31737	0.557623	0.110478	-0.00555414	0.300249	0.0544996	-0.118231
-0.160456	-0.168971	0.283476	0.133142	0.0738903	0.110993	0.115181	0.0314077	-0.285988	-0.252973	0.215503	0.0129442	0.0171187	0.10609	-0.0152468	0.0994773	-0.338108	-0.371489	0.235332	-0.95172	-0.173783	-0.0179434	0.208541	-0.334397	-0.202098	-0.151588	0.259905	-0.0942829	0.0581881	-0.0163715	0.0414473	0.0784562	-0.122002	-0.171621	0.0966427	0.108037	0.0027192	0.0265796	0.0526891	-0.0603746	-0.00859669	-0.157843	0.0518696	0.065004	0.162001	-0.0635122	0.0864759	0.107522	0.0434145	-0.0664861
NaN	NaN	NaN	NaN	NaN	NaN	NaN	NaN	NaN	NaN	NaN	NaN	NaN	NaN	NaN	NaN	0.0553793	0.219661	-0.0387334	-0.158224	-0.503675	0.167852	-0.0589161	0.203876	NaN	NaN	NaN	NaN	NaN	NaN	NaN	NaN	-0.513778	0.13964	-0.374055	-0.273247	-0.0952867	-0.783971	-0.134724	0.139218	NaN	NaN	NaN	NaN	NaN	NaN	NaN	NaN	-0.0546425	0.154158
-0.050779	0.0671507	0.053216	0.0855816	-0.10919	0.00826098	-0.0485799	0.246907	-0.0669023	-0.26947	-0.0790472	0.0748041	-0.0123294	-0.150187	-0.12344	-0.100155	0.0445297	0.0540864	-0.337248	0.0866359	-0.0334654	0.0970276	-0.131324	0.0474458	-0.127014	-0.143768	-0.134533	0.00802732	-0.0955196	-0.0328916	0.0217416	-0.257776	-0.30304	-0.200891	-0.12028	-0.120576	0.00594443	-0.082831	-0.184661	-0.124131	-0.326403	-0.237802	-0.21671	-0.270129	-0.163336	-0.0796516	-0.216746	-0.164124	-0.119956	-0.0936348
-0.0190309	0.300962	-0.0954881	0.16596	-0.0430044	0.174573	-0.220419	0.159649	-0.0134483	0.291293	-0.0761635	0.135483	-0.0507331	0.201148	-0.0902268	0.0969498	0.0366349	0.149468	-0.186014	0.0701702	0.0395771	0.201261	-0.0906877	0.134402	-0.126038	0.108499	-0.131073	-0.0283452	-0.0572575	0.055143	-0.1039	0.144114	0.00497458	0.334697	-0.0843605	0.181737	0.142729	-0.0540538	-0.126524	0.125331	-0.0672023	0.054075	-0.0348089	0.214034	-0.0961997	0.144678	-0.218406	0.0189335	0.0512853	0.197698
0.137622	-0.118052	0.0905669	-0.0981251	0.148926	-0.0217975	0.0521773	0.0593312	0.150992	-0.157087	0.146739	-0.0477601	0.196509	0.0613359	0.0313074	-0.148836	-0.00164974	-0.190352	0.00194912	0.0560139	0.334666	-0.0251613	-0.117557	-0.0452733	-0.137461	-0.207182	0.0844311	-0.0739424	-0.0856305	-0.124266	-0.0685051	-0.226965	0.0309398	-0.172729	0.126445	-0.0283841	-0.0120917	0.0834449	-0.0365678	-0.225973	-0.0642068	-0.233416	0.066477	-0.231769	-0.104075	-0.184184	-0.000837265	-0.187094	-0.163513	-0.218894
-0.0639213	0.037292	-0.0275999	-0.0654267	0.0684448	0.144138	-0.229835	-0.131924	0.0183026	-0.0921444	-0.0302253	0.0127634	0.062129	0.0920572	-0.030509	-0.0269977	-0.203804	0.151097	0.0115829	0.168729	0.448723	0.0556593	-0.346189	0.108514	-0.0611035	0.0848954	-0.0840231	0.283698	0.0898369	0.157807	-0.157625	-0.206554	-0.125678	0.0751965	-0.0481226	0.09255	0.236597	0.13012	-0.22934	-0.0350899	-0.292574	-0.0451927	-0.0283015	-0.00755825	-0.0123708	0.0493346	-0.0854462	0.0659191	-0.0960772	-0.0576863
-0.0247837	-0.24921	-0.0452652	-0.276979	0.0832719	-0.264837	-0.222089	-0.581509	0.159487	0.806387	0.236766	0.374313	-0.376129	0.330858	0.459782	0.0658543	NaN	NaN	NaN	NaN	NaN	NaN	NaN	NaN	NaN	NaN	NaN	NaN	NaN	NaN	NaN	NaN	0.47948	0.335963	0.670327	0.598526	0.31197	-0.0983676	0.328215	-0.55191	NaN	NaN	NaN	NaN	NaN	NaN	NaN	NaN	NaN	NaN
0.317075	-0.266304	0.149815	-0.393349	0.252615	-0.169205	0.250193	-0.278398	0.338676	-0.101756	0.0659672	-0.218171	0.201238	-0.15232	0.163194	-0.317775	0.197419	-0.120748	0.228503	-0.443447	0.526316	-0.0453129	0.103934	-0.219088	0.462053	-0.048734	0.445578	-0.231811	0.272326	-0.236135	0.278852	-0.206635	0.282066	-0.133934	0.239416	-0.301008	-0.0898932	0.276075	0.191111	-0.28545	0.239301	-0.365495	0.254081	-0.277846	0.0640598	-0.270061	0.159269	-0.371583	0.0942177	-0.244267
NaN	NaN	NaN	NaN	NaN	NaN	NaN	NaN	NaN	NaN	NaN	NaN	NaN	NaN	NaN	NaN	NaN	NaN	NaN	NaN	NaN	NaN	NaN	NaN	NaN	NaN	NaN	NaN	NaN	NaN	NaN	NaN	0.12894	-0.0116501	0.367411	-0.126083	-0.0862358	-0.14087	0.372988	-0.109787	NaN	NaN	NaN	NaN	NaN	NaN	NaN	NaN	NaN	NaN
0.0641332	-0.259846	-0.00293841	-0.255971	0.302401	0.178912	-0.10035	-0.248813	-0.0304224	-0.273727	0.00584482	-0.24676	0.283942	0.232332	-0.0532557	-0.263761	0.0708312	-0.185456	-0.116197	0.79958	0.550964	0.162329	-0.191499	-0.107373	-0.0738712	-0.231501	-0.0847336	-0.0266406	0.222859	0.113848	-0.163741	-0.339083	-0.0858803	-0.259434	0.0179175	-0.175293	0.327662	0.283799	-0.157878	-0.247755	0.172747	0.00346229	-0.00890234	0.00284759	-0.348571	-0.217653	-0.0737317	-0.111908	0.177781	0.0140413
-0.107625	-0.0923818	0.323926	0.225124	-0.0210697	-0.103676	0.0720673	-0.267974	0.0812859	0.0576864	0.204798	0.0413722	-0.0270679	-0.478174	-0.250418	0.0486798	-0.24027	-0.0942692	0.551723	-0.0324393	0.0159016	-0.450925	0.36414	-0.0472487	0.0810543	0.0395001	0.569576	0.130908	0.530545	-0.0854317	0.210571	0.0929759	0.292733	-0.0346684	0.320895	-0.0625687	-0.33422	-0.10836	0.133483	0.012442	0.439412	0.351384	0.463453	0.191245	1.10911	-0.0836435	-0.0169063	0.416829	0.638462	0.37959
-0.57216	-0.0469132	0.258138	0.171887	-0.151726	-0.285026	0.181349	-0.403835	-0.0202554	-0.00809756	0.300282	0.202712	-0.190809	0.173538	-0.85726	0.0838672	-0.080534	-0.189947	1.14548	0.456594	0.676297	0.113695	0.818206	0.551394	NaN	NaN	NaN	NaN	NaN	NaN	NaN	NaN	-0.0471181	-0.291464	-0.0224064	-0.141984	0.22177	0.07624	0.0169149	0.0389965	NaN	NaN	NaN	NaN	NaN	NaN	NaN	NaN	0.570776	-0.0352519
0.0573652	-0.176447	0.230199	-0.191795	0.140786	-0.126357	0.240276	-0.297843	-0.0100363	-0.192053	0.373108	-0.183741	0.144349	-0.0766198	0.105012	-0.402171	0.174552	-0.295367	0.326809	-0.139681	-0.141094	-0.138488	0.223419	-0.847873	-0.0374606	-0.253624	0.301396	-0.31412	0.196075	-0.244905	0.00210446	-0.382051	0.157415	-0.2355	0.310472	-0.281681	-0.255895	0.115736	0.208262	-0.343961	0.104849	-0.41914	0.0658956	-0.168664	0.30414	-0.00547173	0.105281	-0.0422678	0.154591	-0.225857
-0.0258791	-0.142657	0.0659099	-0.370681	0.261052	-0.135645	0.128889	-0.274609	-0.104548	-0.331151	0.0733505	-0.315289	0.251796	-0.186027	0.267409	-0.468886	0.0190839	0.138278	0.0911674	0.406756	0.224489	-0.189062	-0.0565964	0.0558591	-0.139888	-0.0366845	-0.0159513	-0.12157	-0.0212913	-0.283148	0.00121637	-0.580148	-0.0429477	-0.411585	0.0636678	-0.371478	-0.216136	0.236844	0.0974502	-0.480863	0.0430776	-0.369075	-0.117367	-0.109926	0.0361735	-0.116041	0.329787	0.126308	0.01341	-0.330131
-0.232077	-0.133415	-0.0252685	-0.112309	0.0310716	-0.111585	0.002827	0.169038	-0.177054	-0.260176	0.262486	0.110692	0.254372	0.00211709	0.104764	0.0261575	-0.355546	0.0724169	0.134325	0.237361	0.47976	-0.0487929	-0.0136087	0.0645213	-0.129455	0.125688	0.157026	-0.159147	0.244363	0.0735698	-0.11197	0.049859	-0.252456	-0.189595	0.210434	-0.0630315	0.0139761	-0.0106231	0.00220998	-0.202553	0.438132	0.145322	0.119414	0.183523	0.397288	0.110096	-0.159995	-0.0124875	0.0888656	0.0132006
-0.0181331	0.105604	-0.0481503	-0.1274	-0.0748355	0.198477	-0.441468	0.253442	NaN	NaN	NaN	NaN	NaN	NaN	NaN	NaN	NaN	NaN	NaN	NaN	NaN	NaN	NaN	NaN	NaN	NaN	NaN	NaN	NaN	NaN	NaN	NaN	-0.212815	-0.360458	-0.0018838	0.109825	-0.0336035	0.215809	-0.120249	-0.0856505	NaN	NaN	NaN	NaN	NaN	NaN	NaN	NaN	0.179075	0.107058
0.27445	0.0159176	0.328691	-0.0524938	0.236361	-0.0758419	0.154205	-0.0890479	0.325167	-0.00645876	0.297161	-0.0360789	0.212212	-0.200826	0.274595	-0.108089	0.191172	0.113965	0.312683	-0.166627	0.610472	-0.110339	0.151962	0.1876	0.355906	0.169027	0.328022	-0.0106206	0.28247	0.0405786	0.266538	-0.0845821	0.279525	0.0601224	0.289756	-0.0847018	-0.126986	0.224474	0.281541	-0.0714694	0.0835622	-0.26756	0.216611	-0.0374033	0.137021	-0.127985	0.115755	-0.0779185	0.0221825	-0.308671
-0.160739	-0.0326351	0.0284772	0.157023	-0.0176755	0.0819426	-0.0545785	0.0441505	0.0489362	-1.12349	0.264849	-0.332001	0.0718751	-0.254453	0.306651	-0.559215	NaN	NaN	NaN	NaN	NaN	NaN	NaN	NaN	NaN	NaN	NaN	NaN	NaN	NaN	NaN	NaN	0.147766	-0.526153	-0.240103	-0.552581	0.0358567	0.0153726	0.299912	-0.169566	NaN	NaN	NaN	NaN	NaN	NaN	NaN	NaN	0.135285	-0.502137
NaN	NaN	NaN	NaN	NaN	NaN	NaN	NaN	NaN	NaN	NaN	NaN	NaN	NaN	NaN	NaN	NaN	NaN	NaN	NaN	NaN	NaN	NaN	NaN	NaN	NaN	NaN	NaN	NaN	NaN	NaN	NaN	NaN	NaN	NaN	NaN	NaN	NaN	NaN	NaN	-2.4922	-2.89437	-2.60843	-2.37718	-3.13665	-2.00164	-2.31824	-2.9134	NaN	NaN
0.0368382	-0.586435	-0.155883	-0.455663	0.107952	-0.28161	NaN	NaN	NaN	NaN	NaN	NaN	NaN	NaN	NaN	NaN	NaN	NaN	NaN	NaN	NaN	NaN	NaN	NaN	NaN	NaN	NaN	NaN	NaN	NaN	NaN	NaN	NaN	NaN	NaN	NaN	NaN	NaN	NaN	NaN	NaN	NaN	NaN	NaN	NaN	NaN	NaN	NaN	NaN	NaN
0.339639	-0.226611	0.18924	-0.311598	0.131677	-0.314373	0.0649544	-0.169809	0.227655	-0.221992	0.0468399	-0.4986	0.015841	-0.623691	-0.0708437	-0.744336	0.413753	-0.0444073	0.417211	-0.904022	-0.432913	-0.590164	0.236034	-0.779915	0.4903	0.228447	0.485715	-0.61002	0.656139	-0.356335	0.517736	0.0741992	0.100455	-0.53619	-0.137222	-0.565559	-1.42113	-0.0172542	-0.394911	-0.932116	0.475103	-0.0021587	0.25491	-0.329064	0.695788	-0.266535	0.150293	-0.614426	0.64244	0.0427461
0.251846	0.200722	-0.00714295	0.0114609	-0.126412	-0.0628323	0.038066	0.0659567	0.187042	0.124816	0.010866	0.0565722	-0.150446	-0.0720919	0.187075	0.0116189	0.238182	0.193248	-0.101065	-0.193854	-0.0204095	-0.128411	-0.0607003	0.28283	0.126517	0.0157281	-0.0852964	-0.286016	-0.207916	-0.181204	0.00708135	0.0151335	0.0775931	0.162997	-0.0194845	0.0223318	-0.0374012	-0.162701	0.0179469	0.0535962	0.00943786	0.128339	-0.0337959	0.0246388	-0.347221	-0.0878946	-0.0357377	-0.118418	0.0119582	0.115594
NaN	NaN	NaN	NaN	NaN	NaN	NaN	NaN	NaN	NaN	NaN	NaN	NaN	NaN	NaN	NaN	NaN	NaN	NaN	NaN	NaN	NaN	NaN	NaN	NaN	NaN	NaN	NaN	NaN	NaN	NaN	NaN	NaN	NaN	NaN	NaN	NaN	NaN	NaN	NaN	NaN	NaN	NaN	NaN	NaN	NaN	NaN	NaN	NaN	NaN
0.145055	0.0872475	0.0903119	0.0533636	0.0814269	0.16393	0.196893	0.282022	-0.216923	0.164232	-0.0424994	0.197758	0.109735	0.572737	0.10745	0.338542	-0.219288	-0.0585712	-0.171731	-0.119962	0.455678	0.239805	-0.339553	0.437055	-0.256504	-0.205952	-0.208008	-0.157444	-0.245899	-0.156438	-0.145584	-0.0502914	-0.102324	-0.0462373	0.0911175	-0.0175538	0.100783	0.146835	-0.0637283	0.366032	-0.133632	-0.0465749	-0.278408	-0.188201	-0.252582	-0.0720219	-0.144601	-0.174639	-0.149136	-0.0355708
0.519861	0.039383	0.408898	-0.039748	0.593023	0.0784707	0.463411	-0.0483889	0.333507	-0.283479	0.184943	-0.343204	0.536047	-0.055943	0.59592	0.077202	0.0333127	-0.382616	0.116961	-0.106252	0.883171	0.140024	0.100534	0.256406	0.268734	0.169924	0.252447	0.0844825	0.543733	-0.235515	0.345582	-0.132396	-0.0136374	-0.0973383	0.0559055	-0.195863	0.0249723	0.0716274	0.07714	-0.365677	0.499203	-0.157272	0.481006	-0.109852	0.481323	0.164399	0.348565	0.266221	-0.153739	-0.438502
-1.38795	-0.206273	-2.00615	0.753608	-2.41155	0.730152	-2.06673	0.62331	-1.09302	0.0424865	-2.02564	0.693671	-2.30783	0.922081	-2.15267	0.463976	-1.20078	0.0739949	-1.6237	0.561425	-0.584479	0.830088	-1.97755	0.805226	-0.873728	0.490489	-1.78291	1.17871	-1.38382	0.806688	-1.28154	0.503325	-0.96089	-0.00192297	-2.15877	0.555887	0.919295	-1.60018	-2.68455	0.494011	-0.684881	-0.0756038	NaN	0.622581	NaN	0.648078	NaN	0.0841168	-1.12301	1.15477
NaN	NaN	NaN	NaN	NaN	NaN	NaN	NaN	0.227655	-0.264998	0.097444	-0.383091	0.0129621	-0.115533	-0.107332	-0.271965	NaN	NaN	NaN	NaN	NaN	NaN	NaN	NaN	0.893738	-1.20104	0.206506	-1.46876	0.323723	-1.21781	0.332768	-0.793148	NaN	NaN	NaN	NaN	NaN	NaN	NaN	NaN	-0.126419	-0.689314	-0.0123265	-0.978034	-0.437709	-0.717105	-0.329465	-0.831155	NaN	NaN
0.0921394	-0.129068	-0.0335834	-0.259493	0.0136579	-0.0340301	0.144358	-0.03279	NaN	NaN	NaN	NaN	NaN	NaN	NaN	NaN	NaN	NaN	NaN	NaN	NaN	NaN	NaN	NaN	NaN	NaN	NaN	NaN	NaN	NaN	NaN	NaN	NaN	NaN	NaN	NaN	NaN	NaN	NaN	NaN	-0.370179	-0.503491	-0.0395199	-0.0957432	-0.749458	-0.325143	-0.211287	-0.267018	NaN	NaN
0.0634669	0.0148688	-0.407338	0.277392	0.0542029	0.479485	0.293292	0.120599	NaN	NaN	NaN	NaN	NaN	NaN	NaN	NaN	NaN	NaN	NaN	NaN	NaN	NaN	NaN	NaN	NaN	NaN	NaN	NaN	NaN	NaN	NaN	NaN	NaN	NaN	NaN	NaN	NaN	NaN	NaN	NaN	NaN	NaN	NaN	NaN	NaN	NaN	NaN	NaN	NaN	NaN
NaN	NaN	NaN	NaN	NaN	NaN	NaN	NaN	NaN	NaN	NaN	NaN	NaN	NaN	NaN	NaN	-0.893414	-0.366397	0.195133	-0.718683	-0.363806	2.04585	-0.353144	-1.14151	0.967332	-0.189167	0.993252	0.746527	0.669022	0.373997	0.520289	0.167588	0.564368	0.180948	0.35963	0.502819	0.411749	0.79732	0.0823643	0.0612562	NaN	NaN	NaN	NaN	NaN	NaN	NaN	NaN	NaN	NaN
-0.268104	-0.186744	0.154249	0.287312	0.0762745	-0.0117808	0.0119694	0.0224763	-0.364867	-0.08839	0.23565	0.244456	-0.0734324	-0.111197	-0.325442	0.0151599	-0.41745	0.0158616	0.47794	0.286189	-0.803421	0.0656417	-0.0990697	-0.548818	-0.167961	0.205667	0.755904	0.5745	0.629019	0.433756	0.258499	0.35117	0.00940855	-0.106343	0.360271	0.170619	0.314952	-0.0349998	-0.0387734	0.0932298	0.34871	0.526564	0.342397	0.437054	0.796653	0.303128	0.209324	0.386417	0.109434	0.173097
0.0446851	0.0411805	0.137453	0.0561323	-0.0469632	0.0466625	-0.0937127	-0.178257	0.00868836	-0.0803491	-0.00560395	-0.168571	-0.0184685	0.0785192	0.0375459	-0.108989	0.1692	-0.0192815	-0.0534377	0.0338071	0.155701	-0.0695652	-0.0445541	-0.158247	0.063601	-0.169688	0.0019225	-0.0697791	-0.114752	-0.030685	0.157964	-0.0986282	0.0111151	-0.0856801	-0.265495	-0.166871	-0.156379	0.0384967	-0.0171694	-0.0202814	0.173247	0.175728	0.0103906	-0.105828	-0.0586931	-0.0127385	0.208224	-0.0124202	0.0786326	0.0804193
-0.117481	0.489951	-0.00251087	0.197712	-0.267129	0.0892094	-0.342516	-0.298542	-0.17213	0.144298	-0.280683	0.265369	-0.204742	0.217794	-0.3132	-0.0551782	0.150616	0.24217	-0.17563	0.511516	-1.4045	0.177721	-0.354094	-0.800999	-0.570049	0.6291	-0.29218	0.449912	-0.609528	0.446097	-0.619376	0.137511	-0.274848	0.533458	-0.146998	0.496737	-0.0945957	-0.332719	-0.415502	0.168525	0.170379	0.440403	-0.195671	0.434544	-0.267173	0.267906	0.161823	0.660506	-0.19431	0.128279
0.685255	0.841472	1.41793	0.676272	0.481593	0.458247	0.877897	0.0360377	0.250731	0.0675266	0.4824	-0.698361	-0.296913	0.291078	-0.503659	0.407175	-0.521999	0.415888	0.383609	-0.879042	1.06909	-0.961697	0.282369	0.750347	-1.29312	-0.692968	-1.32875	-1.34628	-1.5418	-1.07206	-1.74259	-1.8435	-0.0980931	-0.0101328	-0.0467621	-0.239656	0.0854537	-0.00274184	-0.111034	-0.0703772	1.86557	0.8046	0.729981	0.989641	0.193292	-0.128534	0.499185	0.998335	0.553936	0.20218
-0.327955	-0.320092	-0.152947	-0.106823	-0.0557471	-0.126255	-0.0930125	0.1331	NaN	NaN	NaN	NaN	NaN	NaN	NaN	NaN	NaN	NaN	NaN	NaN	NaN	NaN	NaN	NaN	-0.412665	-0.517284	0.0849051	-0.377657	0.0462985	-0.0916169	-0.329597	-0.251998	0.146271	0.0542735	0.114993	0.0197119	-0.28821	0.191311	0.43999	0.0290108	0.219959	-0.19078	-0.540563	0.132125	0.364325	-0.352289	-0.287616	0.0158319	0.218524	-0.227777
NaN	NaN	NaN	NaN	NaN	NaN	NaN	NaN	-0.363135	0.263605	-0.21064	0.000925772	-0.19033	-0.20169	-0.48896	0.010525	NaN	NaN	NaN	NaN	NaN	NaN	NaN	NaN	NaN	NaN	NaN	NaN	NaN	NaN	NaN	NaN	-0.173875	0.322705	-0.384722	0.338706	0.0474852	-0.265996	-0.383109	0.189596	-0.0372792	0.0864668	-0.105339	0.267756	0.0566411	0.1445	-0.0201146	0.0846522	-0.436839	0.0467496
0.0325117	0.108052	0.253427	0.402643	0.147289	0.338879	0.150554	0.877703	0.0701818	0.352034	0.308182	0.331839	0.217751	0.441555	0.0997336	0.453525	NaN	NaN	NaN	NaN	NaN	NaN	NaN	NaN	NaN	NaN	NaN	NaN	NaN	NaN	NaN	NaN	-0.459418	-0.01258	0.12378	0.373845	0.406278	-0.0257875	-0.0746556	0.148341	NaN	NaN	NaN	NaN	NaN	NaN	NaN	NaN	-0.471634	-0.115103
0.453425	0.269715	0.0534028	-0.00738026	0.298095	0.535162	-0.126689	0.0276929	0.446616	0.338602	0.0107287	-0.0521414	0.514111	0.67007	-0.0650633	0.0438275	0.0166346	0.10059	-0.251541	-0.704634	0.604751	0.270789	-0.140872	0.600752	0.416867	0.0520053	-0.233749	-0.936197	-0.00348996	-0.258065	-0.147779	0.0237806	0.310628	0.133601	0.181559	0.0846089	-0.0293354	0.45919	0.0721238	0.032573	-0.0156811	0.428586	0.166935	-0.649846	-0.432113	-0.264268	0.364436	-0.262845	0.0506535	0.302101
-0.281584	-0.0736959	-0.0312425	0.158375	-0.256756	-0.164911	0.190371	0.203361	-0.3043	0.0668027	-0.357577	-0.0253453	-0.0828457	-0.236191	-0.554698	0.309619	-0.368921	0.137524	0.371903	-0.206252	0.403416	0.0415799	0.36404	0.417568	0.954906	1.46742	1.53449	1.47736	1.94679	1.56747	1.21759	1.32692	0.148225	0.573271	0.261343	0.0186832	0.785452	0.235716	0.2583	0.518976	0.510374	0.437925	0.552049	1.21674	0.982191	0.619367	0.0314285	1.32285	0.398499	0.131613
NaN	NaN	NaN	NaN	NaN	NaN	NaN	NaN	NaN	NaN	NaN	NaN	NaN	NaN	NaN	NaN	0.0277429	-0.401759	-0.340439	-0.0317107	0.470065	0.109286	-0.13097	0.0232654	NaN	NaN	NaN	NaN	NaN	NaN	NaN	NaN	-0.152102	-0.104095	-0.16672	-0.198821	-0.137558	-0.191242	0.107319	0.121487	NaN	NaN	NaN	NaN	NaN	NaN	NaN	NaN	NaN	NaN
NaN	NaN	NaN	NaN	NaN	NaN	NaN	NaN	NaN	NaN	NaN	NaN	NaN	NaN	NaN	NaN	NaN	NaN	NaN	NaN	NaN	NaN	NaN	NaN	NaN	NaN	NaN	NaN	NaN	NaN	NaN	NaN	-0.638788	-0.139645	-0.210955	-0.136789	-0.556007	-0.00902795	-0.261605	-0.0801445	NaN	NaN	NaN	NaN	NaN	NaN	NaN	NaN	NaN	NaN
-0.0206998	0.000783885	-0.098808	-0.197615	-0.190172	-0.033083	-0.15531	-0.0815058	-0.22424	0.0934552	-0.140748	-0.111368	-0.187788	-0.0880686	0.0266481	-0.153472	-0.0209578	-0.00937039	-0.117097	0.0666989	0.582266	0.0851774	-0.237899	0.163413	0.68108	0.437604	0.292668	0.218218	-0.0531365	0.412654	0.337864	0.0891603	-0.398489	-0.0194795	-0.273297	-0.0388144	-0.013605	-0.229647	-0.219229	-0.0872143	0.0088777	0.0766892	0.0425657	0.0596716	0.264544	-0.234207	0.0565898	0.0943194	-0.268569	-0.0645917
0.0291343	0.00972107	-0.067249	-0.163985	-0.0272418	-0.083273	-0.025499	-0.097035	-0.0254751	-0.0592154	-0.0531192	-0.0834207	0.022059	-0.0142344	0.131361	-0.100155	-0.080534	-0.153613	-0.105447	-0.0664996	0.029371	-0.0894821	-0.0382719	-0.270269	-0.0866897	-0.188839	-0.0348502	-0.274542	-0.111749	-0.0490852	0.0393523	-0.2483	-0.159584	-0.109257	-0.0523255	-0.09374	0.0150533	0.0211003	-0.109327	-0.131421	-0.207719	-0.288548	-0.100272	-0.141765	-0.00960742	-0.0752922	-0.156759	-0.405772	-0.161037	-0.202657
-0.195297	-0.0213356	0.16861	-0.0469037	0.375882	0.0425357	0.0507377	-0.128708	-0.114755	-0.0214682	0.328627	-0.0400122	0.374002	-0.280536	-0.0265137	-0.606237	-0.032101	-0.0492154	0.38186	0.0253032	0.483838	0.0250564	-0.0313896	-0.533604	-1.06453	-0.773177	-0.600081	-0.79674	-0.393815	-0.70496	-0.548742	-1.19352	-0.0408833	0.154573	0.33168	-0.130356	-0.0827746	0.458074	-0.106882	-0.438721	0.740922	0.447597	0.787748	0.649236	1.1799	0.495387	0.440287	-0.115666	0.0924067	-0.0781739
-0.0563967	-0.186867	0.0816128	0.110744	0.135143	0.113504	-0.0147287	0.101908	-0.0477249	-0.172432	0.0971854	-5.90461e-05	0.0857023	0.125625	0.16557	-0.249197	-0.181245	-0.274597	-0.052111	0.21385	0.326603	0.170393	-0.0179844	0.123539	-0.222565	-0.457309	0.00987602	0.019883	-0.0358211	-0.0609803	0.0197865	-0.126829	-0.187186	-0.207299	0.0289543	0.13475	0.0863403	0.0223337	-0.106015	-0.128797	-0.441264	-0.352662	-0.187011	-0.329469	-0.179096	-0.125886	-0.138106	-0.238686	-0.147512	0.0361405
0.160063	0.0957682	-0.141733	0.324139	-0.00578868	0.317059	-0.299948	0.0430469	0.228943	-0.0245507	-0.0828157	0.506135	-0.0554593	0.296357	-0.23996	-0.0999042	-0.135449	-0.00910184	-0.107643	0.42528	-0.449747	0.24954	-0.0220126	-0.165613	0.279034	-0.167777	-0.0194283	0.457261	-0.0612176	0.331936	-0.23895	-0.00987708	0.0252587	-0.0576758	-0.216712	0.3702	0.238792	-0.0255534	-0.361974	0.348151	-0.545794	-0.117035	-0.359071	-0.679718	-0.654325	-0.428834	-0.366283	-0.193496	-0.0853584	0.167593
0.261675	-0.313828	0.0690568	-0.335827	0.170287	-0.629547	0.158648	-0.524904	0.312056	-0.24648	0.27469	-0.468201	0.171941	-0.741814	0.461495	-0.246579	0.170021	-0.227809	0.234127	-0.854671	-2.71055	-0.808985	0.387266	-2.32036	0.28826	-0.100711	0.15635	-0.513545	-0.133809	-0.72036	0.178839	-0.493362	-0.174737	-0.363381	-0.0138521	-0.344986	-0.415747	-0.115069	0.149581	-0.372429	1.62676	1.21573	1.52064	0.896782	1.33388	0.687092	1.52175	1.22081	0.314465	-0.185186
0.243233	0.0477696	0.189308	-0.156187	0.128361	-0.0850059	0.206751	-0.238935	0.0512599	-0.270019	-0.0207193	-0.420153	0.0569517	0.133258	0.276135	0.00614133	-0.0909574	-0.398277	0.142397	-0.234214	-1.73651	-0.0677454	0.0108643	-1.26577	-0.0448785	-0.479875	-0.439844	-0.558165	0.0912337	-0.377824	-0.0528832	-0.404937	0.00823798	-0.477498	0.0378249	-0.31553	-0.371399	-0.0537886	-0.0406755	-0.089886	NaN	NaN	NaN	NaN	NaN	NaN	NaN	NaN	-0.0404714	-0.35195
-0.334327	0.071089	-0.0681028	-0.353955	-0.448026	-0.509211	-0.0964534	0.737835	NaN	NaN	NaN	NaN	NaN	NaN	NaN	NaN	NaN	NaN	NaN	NaN	NaN	NaN	NaN	NaN	NaN	NaN	NaN	NaN	NaN	NaN	NaN	NaN	NaN	NaN	NaN	NaN	NaN	NaN	NaN	NaN	NaN	NaN	NaN	NaN	NaN	NaN	NaN	NaN	-0.149308	-0.161044
NaN	NaN	NaN	NaN	NaN	NaN	NaN	NaN	-0.162012	0.0413077	-0.00695888	0.314487	0.415652	0.316546	0.659299	0.493339	NaN	NaN	NaN	NaN	NaN	NaN	NaN	NaN	NaN	NaN	NaN	NaN	NaN	NaN	NaN	NaN	NaN	NaN	NaN	NaN	NaN	NaN	NaN	NaN	0.158772	0.244003	0.572815	0.197061	0.744873	0.806212	0.523751	-0.804138	0.317869	-0.0179072
-0.0194801	-0.327406	0.790959	-0.279786	0.0282009	-0.478246	0.321882	-0.294351	0.267156	-0.215241	0.597407	-0.346772	0.0824715	-0.532457	-0.236192	-0.164699	0.12543	-0.176716	1.01333	0.220266	0.559166	-0.502048	0.697944	0.0123234	0.697082	0.462178	1.27371	0.536246	0.855417	0.638618	0.722813	0.601716	0.427676	-0.0503371	0.6912	-0.291376	0.151705	0.0946878	0.615996	-0.227156	0.954465	0.330414	0.603055	0.493608	1.23601	0.363657	0.81702	0.890472	0.4692	-0.273714
0.357266	0.108683	0.305806	-0.0316953	0.289758	0.108249	0.388627	-0.402331	NaN	NaN	NaN	NaN	NaN	NaN	NaN	NaN	NaN	NaN	NaN	NaN	NaN	NaN	NaN	NaN	NaN	NaN	NaN	NaN	NaN	NaN	NaN	NaN	NaN	0.212432	0.585996	NaN	NaN	0.893897	0.175842	0.188684	-0.262091	-0.199028	0.542485	-1.22844	0.790997	-0.446888	0.308997	NaN	-0.232865	0.00231283
-0.253313	-0.163633	-0.0198305	-0.0579232	-0.241953	0.0207803	0.0308414	-0.0416412	-0.252961	0.0215689	0.0975733	0.0695291	-0.16175	0.209874	0.178464	0.252892	-0.121787	0.233344	-0.0272388	0.212444	0.00659806	0.087773	-0.0912381	-0.233243	-0.434199	-0.356221	-0.354506	-0.556266	-0.365819	-0.196837	-0.40765	-0.548738	-0.300843	-0.169995	-0.068628	-0.0279854	-0.170177	-0.218425	-0.183441	0.0233385	-0.282913	-0.156947	-0.315648	0.0923619	-0.0515969	-0.0492416	-0.141178	-0.0497841	-0.184183	0.0652246
0.271333	-0.120385	0.350459	-0.100605	0.204505	-0.178111	0.215359	-0.378353	0.163498	-0.169146	0.214877	-0.126901	0.0757429	-0.189117	0.00698853	-0.187188	-0.108254	-0.0550249	0.145869	-0.329257	-0.00914728	-0.275332	0.200834	-0.149535	0.203794	-0.275569	0.195965	-0.226824	0.090551	-0.384921	0.145435	-0.343605	0.389017	-0.13444	0.294683	-0.140547	-0.271359	0.128649	0.162331	-0.269174	0.270787	-0.076733	0.269714	-0.296176	0.2898	-0.206873	0.194489	0.0944758	0.308463	-0.330842
NaN	NaN	NaN	NaN	NaN	NaN	NaN	NaN	NaN	NaN	NaN	NaN	NaN	NaN	NaN	NaN	NaN	NaN	NaN	NaN	NaN	NaN	NaN	NaN	NaN	NaN	NaN	NaN	NaN	NaN	NaN	NaN	0.561028	0.31034	-0.221437	-0.197147	-0.432795	-0.156678	0.00961084	-0.26081	NaN	NaN	NaN	NaN	NaN	NaN	NaN	NaN	NaN	NaN
0.0566654	-0.111254	-0.11401	-0.0435021	0.115571	0.109021	0.114465	-0.173866	-0.0639582	-0.11	-0.176033	-0.120977	-0.0166044	0.0872312	0.00660992	0.0899056	-0.157569	0.0262048	-0.0291423	-0.21255	-0.406758	-0.0566979	-0.093304	-0.0366684	-0.181918	-0.0328179	-0.00501001	-0.355076	-0.00607646	-0.0912803	0.0664827	-0.346478	0.0377154	-0.0563328	-0.086776	0.0545343	0.0810678	0.214224	0.0240354	-0.0356227	0.0838487	0.0261605	0.0560965	-0.00285604	-0.0885043	0.178753	0.0981299	-0.0854459	-0.201315	-0.0644734
NaN	NaN	NaN	NaN	NaN	NaN	NaN	NaN	NaN	NaN	NaN	NaN	NaN	NaN	NaN	NaN	NaN	NaN	NaN	NaN	NaN	NaN	NaN	NaN	NaN	NaN	NaN	NaN	NaN	NaN	NaN	NaN	NaN	NaN	NaN	NaN	NaN	NaN	NaN	NaN	-0.31484	-0.0467258	-0.518013	-0.0221881	0.180496	0.212429	-0.230838	0.110526	NaN	NaN
0.649338	-1.36682	0.780337	-1.36227	0.175084	-1.46375	0.880427	-1.33658	NaN	NaN	NaN	NaN	NaN	NaN	NaN	NaN	NaN	NaN	NaN	NaN	NaN	NaN	NaN	NaN	NaN	NaN	NaN	NaN	NaN	NaN	NaN	NaN	0.513591	-1.57866	0.625803	-1.12529	-1.10512	0.276138	0.55626	-1.53298	-0.100779	-0.971117	-0.310197	-1.10716	-0.21369	-1.02528	0.0610653	-1.36241	0.641421	-0.609645
NaN	NaN	NaN	NaN	NaN	NaN	NaN	NaN	NaN	NaN	NaN	NaN	NaN	NaN	NaN	NaN	0.534549	0.366313	0.043999	0.30335	-2.45718	0.303495	-0.318335	-3.51556	NaN	NaN	NaN	NaN	NaN	NaN	NaN	NaN	0.0498195	-0.200149	-0.000154634	0.0281708	0.00919172	0.0310132	-0.0707009	-0.466186	NaN	NaN	NaN	NaN	NaN	NaN	NaN	NaN	NaN	NaN
-0.116451	0.0625251	-0.111116	0.153622	-0.0672137	0.217516	-0.176868	-0.0208158	-0.202071	0.0470449	-0.0677642	0.113022	-0.0434561	0.247992	0.0334641	0.121997	-0.17267	-0.028868	-0.25224	0.152538	0.178649	0.173353	-0.218941	0.206578	-0.100709	-0.00285944	-0.0890339	0.220738	-0.169085	0.148599	-0.0671789	0.131297	-0.316613	0.106965	-0.0356148	0.148946	0.283162	-0.0571877	-0.14756	0.136041	-0.203318	0.0913422	-0.0876296	0.19466	-0.0988016	0.254566	0.0337617	0.201362	-0.32265	-0.0302172
-0.20311	-0.1931	-0.0270067	0.103679	0.0378156	0.172358	-0.132891	-0.041251	-0.213515	-0.104281	0.106951	0.107682	0.138989	0.2563	0.0596817	0.0894976	-0.195206	-0.20487	-0.0482813	0.256494	0.235445	0.192237	-0.192532	0.178312	-0.333579	-0.342382	-0.171573	0.0778539	-0.165819	0.00190786	-0.141693	-0.117674	-0.342692	-0.242428	-0.0509611	0.109197	0.162807	0.00779322	-0.101653	0.00385528	-0.328824	-0.131096	-0.121721	-0.158208	-0.263783	-0.10406	-0.120904	-0.224765	-0.250254	-0.0814324
NaN	NaN	NaN	NaN	NaN	NaN	NaN	NaN	NaN	NaN	NaN	NaN	NaN	NaN	NaN	NaN	-0.933991	-0.787716	-0.643755	-1.04896	-8.3498	-0.501325	-3.04129	NaN	NaN	NaN	NaN	NaN	NaN	NaN	NaN	NaN	NaN	NaN	NaN	NaN	NaN	NaN	NaN	NaN	NaN	NaN	NaN	NaN	NaN	NaN	NaN	NaN	NaN	NaN
NaN	NaN	NaN	NaN	NaN	NaN	NaN	NaN	-0.291218	-0.351086	-0.00970743	0.448134	-0.685937	-0.0673594	-0.818716	0.0195493	-0.302113	-0.0513336	0.340442	0.142057	0.142863	0.26644	-0.204615	-0.110203	NaN	NaN	NaN	NaN	NaN	NaN	NaN	NaN	NaN	NaN	NaN	NaN	NaN	NaN	NaN	NaN	NaN	NaN	NaN	NaN	NaN	NaN	NaN	NaN	0.166247	-0.758457
0.0711406	-0.262484	-0.0556305	-0.266352	0.0361155	-0.125179	-0.0560046	-0.147799	0.572899	-0.365133	0.391631	-0.520152	-0.198648	0.212687	-0.160535	-0.254965	0.369425	0.0228529	0.0318437	-0.489056	-0.83634	0.126468	0.250197	-0.349396	0.149206	-0.0323464	0.102437	-0.301915	0.219399	-0.320493	0.0314106	-0.0385196	0.00237129	0.0328923	-0.311248	-0.0302459	-0.342735	-0.121449	-0.226718	0.0543195	0.340719	0.202462	0.374781	-0.310904	0.612244	-0.405614	0.132721	-0.211054	NaN	NaN
0.29312	-0.489563	0.48823	-0.410587	0.226616	-0.59373	0.359808	-0.517286	0.259444	-0.327958	0.331901	-0.384091	0.231356	-0.258143	-0.0888914	-0.285703	0.296672	-0.0340798	0.505401	-0.67162	0.379082	-0.258466	0.343644	-0.355588	0.389475	-0.0626893	0.304519	-0.690218	0.509525	-0.933702	0.244856	-0.380992	0.917511	-0.360143	0.542481	-0.490007	-0.441634	0.125794	0.559524	-0.183963	0.523662	0.24776	0.678737	-0.307728	0.921474	-0.319954	-0.0150344	-0.297025	0.814329	-0.00161806
0.669878	0.151036	1.04722	0.238682	0.568958	-0.0444257	-0.245737	-0.524904	0.496978	0.0218303	0.731931	0.225639	0.494386	-0.000637125	0.0867567	-0.370087	NaN	NaN	NaN	NaN	NaN	NaN	NaN	NaN	0.674506	0.296724	0.826303	-0.521525	0.422538	-0.206494	0.0247365	-0.471882	0.461193	-0.182741	0.838688	-0.243045	-0.280188	0.601354	0.0262937	-0.645939	0.192254	-0.00912405	0.279235	-0.433696	0.489878	-0.480553	-0.305781	-0.821502	0.242561	-0.146913
NaN	NaN	NaN	NaN	NaN	NaN	NaN	NaN	NaN	NaN	NaN	NaN	NaN	NaN	NaN	NaN	NaN	NaN	NaN	NaN	NaN	NaN	NaN	NaN	0.0715037	-0.290116	-0.525435	-0.484888	-0.526489	-0.243252	0.231199	0.368164	NaN	NaN	NaN	NaN	NaN	NaN	NaN	NaN	NaN	NaN	NaN	NaN	NaN	NaN	NaN	NaN	NaN	NaN
NaN	NaN	NaN	NaN	NaN	NaN	NaN	NaN	1.0461	NaN	0.821151	0.111469	0.331293	-0.00632901	0.41379	0.0197141	NaN	NaN	NaN	NaN	NaN	NaN	NaN	NaN	0.564976	0.191657	0.38038	0.259711	0.467907	-0.715424	0.391692	0.0996207	NaN	NaN	NaN	NaN	NaN	NaN	NaN	NaN	NaN	NaN	NaN	NaN	NaN	NaN	NaN	NaN	-0.258395	-0.997179
0.0464027	0.0796025	0.205413	0.120519	-0.0469632	-0.462478	0.163825	0.182464	0.439116	0.0520281	0.460093	0.0262254	-0.0903246	-0.66057	-0.531039	0.0453173	0.124449	0.0516285	0.932775	-0.0996911	-0.00207013	-0.54018	0.468433	0.0248406	0.528555	0.405008	0.561084	0.193106	0.895358	-0.158993	0.510432	0.344756	0.719326	0.254469	0.478194	0.0277363	-0.0366167	-0.204961	0.174415	0.0833685	0.384578	0.491877	0.416352	0.00535277	0.971808	-0.244364	-0.0977816	0.420277	0.956079	0.528051
0.134021	-0.0866264	0.151527	-0.00882621	0.0736251	-0.220714	0.148025	-0.314249	0.0831732	-0.0285676	0.073482	-0.0396746	0.0210086	-0.761072	0.0140486	-0.377965	0.202034	0.135636	0.272581	0.110599	0.488301	-0.0226016	0.179289	0.437318	NaN	NaN	NaN	NaN	NaN	NaN	NaN	NaN	0.12141	0.0476574	0.326724	0.194046	-0.709077	0.191064	0.289011	0.132726	NaN	NaN	NaN	NaN	NaN	NaN	NaN	NaN	NaN	NaN
NaN	NaN	NaN	NaN	NaN	NaN	NaN	NaN	NaN	NaN	NaN	NaN	NaN	NaN	NaN	NaN	NaN	NaN	NaN	NaN	NaN	NaN	NaN	NaN	NaN	NaN	NaN	NaN	NaN	NaN	NaN	NaN	NaN	NaN	NaN	NaN	NaN	NaN	NaN	NaN	-0.0377911	0.142391	-0.0261819	0.346367	-0.0369775	0.408059	0.173559	0.131042	NaN	NaN
-0.111758	0.0788307	0.102432	0.161452	0.0946853	0.110764	-0.0270184	0.0602406	-0.123257	-0.152907	-0.048032	0.129192	-0.102795	-0.0376997	-0.352962	-0.0832477	-0.324467	0.0758808	-0.23619	0.078535	-0.235897	0.0662918	-0.136818	-0.368913	-0.084161	0.197574	0.0587097	0.135963	-0.00916653	0.141601	-0.151383	-0.150876	-0.237819	0.03166	0.340349	0.0418053	0.35222	0.111697	-0.245559	-0.0653219	-0.166764	0.114599	-0.0667043	-0.139314	-0.0815067	-0.147231	-0.12552	0.0916267	-0.28503	-0.128305
-0.000578116	0.224111	0.0273356	0.1633	0.0835682	0.121663	-0.168863	-0.152427	-0.130157	0.341029	-0.0661336	0.0855719	0.0437541	0.159065	0.0265734	0.0843084	-0.0096063	0.226266	-0.222372	0.115541	-1.00256	-0.0719951	-0.220446	-0.897482	0.0358855	0.257083	-0.113687	-0.0321204	-0.137839	0.0887722	0.0226508	0.175683	-0.254619	0.299717	-0.0547165	0.130899	0.287747	-0.157248	-0.0552069	0.186859	-0.0863884	-0.0683873	0.0227527	0.109472	-0.259781	0.0634994	-0.0497761	0.202262	-0.228404	-0.0064116
-0.108239	0.910181	-0.277385	0.284723	-0.520132	-0.279026	-0.0702805	1.02825	0.15499	0.774909	-0.664777	0.00594865	-0.704876	-0.398031	-0.583244	0.59188	0.0651259	0.636067	-0.143621	-0.596994	-0.598397	-0.110339	0.204315	0.472885	0.26388	0.766874	-0.102132	-0.216833	0.229301	-0.093048	0.135227	0.709446	0.514327	0.841303	-0.351098	-0.0146547	0.173459	-0.391438	0.0157641	0.610705	0.192576	0.429399	0.474211	0.346233	0.862791	0.488105	0.286296	0.216301	0.338102	0.67335
-0.235278	-0.0511314	0.23129	-0.279616	0.0110986	-0.370726	0.105064	-0.0952112	-0.0546536	0.101572	0.278345	-0.253399	-0.017389	-0.410518	-0.354906	-0.0167899	0.0295066	-0.00270157	0.653156	-0.247358	0.074262	-0.171367	0.48906	0.0669868	NaN	NaN	NaN	NaN	NaN	NaN	NaN	NaN	0.335006	-0.190612	0.246484	-0.317542	-0.189968	0.0599084	0.16707	-0.0946891	0.200429	0.0466461	0.162975	-0.352757	0.379181	-0.170615	-0.0497299	-0.457936	0.817444	0.382392
-0.0992251	-0.161352	-0.0295784	-0.047411	0.000920176	0.0405878	0.0444447	0.0398232	-0.192581	-0.199871	-0.0394388	-0.00119058	-0.021056	0.121754	0.152832	0.0824168	-0.120043	-0.239067	-0.186486	-0.0613111	0.0640999	-0.037854	-0.0553876	0.227666	-0.274084	-0.263759	-0.00832021	-0.0509636	-0.136458	0.00340541	0.024602	0.217833	-0.225747	-0.180894	-0.0386541	0.105132	-0.109938	0.0159792	0.0650948	0.019041	-0.190123	-0.0824956	-0.197415	-0.172141	-0.233446	0.0394933	-0.030215	-0.283304	-0.103457	0.053007
0.267656	0.440434	-0.248155	-0.0849715	-0.321191	-0.186862	-0.00889294	0.1833	0.192725	0.334759	-0.139033	-0.0181228	-0.328615	-0.125428	0.197693	0.194777	0.163567	0.459856	-0.264728	-0.0594	-0.0826678	-0.164907	-0.135753	0.251219	0.151756	0.3208	-0.174249	-0.212985	-0.361991	-0.111328	-0.0161427	0.104461	0.0844838	0.420053	-0.161588	-0.0174483	0.0262724	-0.311285	0.0120102	0.144558	-0.0356336	0.144309	-0.248148	0.0833536	-0.24312	0.041973	-0.0512083	0.053294	-0.0593106	0.197797
0.148743	0.118155	-0.0606793	-0.010309	0.148926	0.23581	-0.0190756	0.147035	0.0438426	0.0475587	-0.104445	-0.0363408	0.0972252	0.119027	0.1332	0.0516478	0.098298	0.0563122	-0.194414	0.106727	0.222467	0.148828	-0.0288171	0.22664	-0.0285909	-0.0855594	-0.210429	-0.0959126	-0.0798901	0.0113925	-0.110198	-0.11266	0.000717885	0.0585886	-0.125237	-0.0122083	0.142649	0.0987741	0.00223982	0.11968	-0.0242993	-0.0871688	0.0114478	0.0493573	-0.35012	-0.0450287	0.055839	0.0131539	-0.0898287	0.0235618
-0.0423768	-0.375505	-0.244703	-0.134274	-0.271249	0.042865	-0.524607	0.528185	-0.00135759	0.0822874	-0.0982111	0.421141	0.188962	0.305812	-0.0408396	-0.424143	NaN	-0.206443	0.586969	0.928587	-0.164373	NaN	-0.198116	0.945862	0.170486	0.114234	0.245656	0.228647	0.0619924	0.0128802	0.0201575	0.190097	0.614604	-0.248512	-0.475997	0.478148	0.743226	0.315048	0.629524	0.537937	-0.437031	0.118013	-0.11278	-0.0646619	-0.148406	-0.0260653	-0.37531	-0.530607	-0.349398	-0.153347
-0.0073072	0.192634	-0.182669	-0.0324483	-0.0425014	0.127689	0.166273	0.0719209	NaN	NaN	NaN	NaN	NaN	NaN	NaN	NaN	NaN	NaN	NaN	NaN	NaN	NaN	NaN	NaN	-0.324449	0.329975	-0.338529	0.343957	-0.259564	0.119795	-0.214183	-0.167212	-0.195618	0.00019907	-0.464408	-0.0923224	-0.0665771	-0.418505	-0.457464	-0.0971893	-0.386895	-0.246238	-0.870696	-0.147564	-0.288691	0.110129	-0.105872	0.214489	0.367675	0.472706
NaN	NaN	NaN	NaN	NaN	NaN	NaN	NaN	-0.891076	-0.784442	-0.992571	-0.768351	-0.614353	-0.596859	-0.501881	-0.420026	NaN	NaN	NaN	NaN	NaN	NaN	NaN	NaN	NaN	NaN	NaN	NaN	NaN	NaN	NaN	NaN	NaN	NaN	NaN	NaN	NaN	NaN	NaN	NaN	NaN	NaN	NaN	NaN	NaN	NaN	NaN	NaN	NaN	NaN
NaN	NaN	NaN	NaN	NaN	NaN	NaN	NaN	NaN	NaN	NaN	NaN	NaN	NaN	NaN	NaN	NaN	NaN	NaN	NaN	NaN	NaN	NaN	NaN	NaN	NaN	NaN	NaN	NaN	NaN	NaN	NaN	NaN	NaN	NaN	NaN	NaN	NaN	NaN	NaN	NaN	NaN	NaN	NaN	NaN	NaN	NaN	NaN	NaN	NaN
0.180989	-0.00894748	0.446564	0.236212	0.296931	-0.0142707	-0.10445	-0.433611	NaN	NaN	NaN	NaN	NaN	NaN	NaN	NaN	NaN	NaN	NaN	NaN	NaN	NaN	NaN	NaN	NaN	NaN	NaN	NaN	NaN	NaN	NaN	NaN	-0.226864	-0.146399	-0.0344064	0.153406	-0.0692281	0.074979	-0.158677	-0.540901	-0.313007	-0.147856	-0.736633	0.201629	0.0986113	0.183158	-0.331822	-0.121539	-0.236091	-0.0479452
0.444474	0.209658	-0.0455855	-0.242839	-0.0763059	0.0781201	0.2309	0.284593	0.279302	0.0917482	-0.291396	-0.420494	-0.076359	-0.503816	0.284558	-0.00826547	0.285705	0.0110445	-0.440751	-0.706835	0.105746	-0.277434	0.0153452	0.0855959	0.326607	0.152299	-0.522946	-0.604924	-0.37158	-0.301197	0.0564877	0.0242325	0.424478	0.193689	0.031962	-0.22621	-0.514792	-0.104234	0.0440021	-0.0585387	0.99702	0.725949	0.703138	0.520602	0.42913	-0.303899	0.565285	0.117623	-0.0542218	0.0349262
NaN	NaN	NaN	NaN	NaN	NaN	NaN	NaN	NaN	NaN	NaN	NaN	NaN	NaN	NaN	NaN	NaN	NaN	NaN	NaN	NaN	NaN	NaN	NaN	NaN	NaN	NaN	NaN	NaN	NaN	NaN	NaN	-0.405429	-0.442577	-0.138761	-0.32265	0.0783964	-0.0530992	0.186607	-0.0468263	0.415486	0.28136	0.370667	-0.114513	-0.00570604	-0.185777	0.35491	-0.243066	-0.0271049	-0.0556563
-0.0786211	0.338356	-0.266331	-0.0693586	-0.347935	-0.264059	-0.185324	0.435973	-0.0567303	0.440365	0.0278967	0.177705	-0.150984	0.477413	0.425334	0.146738	NaN	NaN	NaN	NaN	NaN	NaN	NaN	NaN	0.126408	0.493992	0.596658	0.354964	0.389034	0.195785	0.333474	0.599921	NaN	NaN	NaN	NaN	NaN	NaN	NaN	NaN	-0.306906	-0.431169	-0.358551	-0.0577193	-0.210454	-0.0617863	-0.14103	-0.0269095	-0.54735	-0.174165
0.397305	0.523222	0.0457185	-0.0187402	-0.0224508	-0.105467	0.0498734	-0.0488792	0.255965	0.461174	-0.0590531	-0.128136	-0.048994	-0.220977	0.188077	-0.0393706	0.395682	0.465858	-0.0441409	0.154849	0.206755	-0.444197	-0.169973	0.132861	0.0501408	0.229823	-0.140738	-0.0332609	-0.368248	0.0333951	0.0566521	0.0228765	0.162941	0.292558	-0.109262	-0.0341101	0.120421	-0.184489	-0.0741528	-0.0684983	0.0411402	-0.100549	-0.10889	-0.0906369	-0.0821914	-0.109204	-0.119789	-0.229456	-0.0302202	-0.114337
-0.0328895	-0.148882	-0.0836409	0.00804721	-0.00295457	0.131129	0.118043	0.116583	-0.149973	-0.159203	-0.143573	-0.0655566	-0.054184	0.0549998	0.12583	0.0547383	-0.0302627	0.0639616	-0.175513	-0.10765	0.241039	0.11762	-0.0134131	0.193643	-0.097008	-0.0469171	0.0263931	-0.0579717	-0.030849	-0.144926	0.211014	0.0801622	-0.174917	-0.0829429	-0.154214	0.0454969	-0.162356	0.079194	0.0455066	-0.031071	-0.0935656	-0.0798429	-0.0269052	-0.0997033	-0.178628	0.0359584	-0.143468	-0.135338	-0.0258036	0.0292274
-0.0205393	-0.251894	-0.0373208	-0.466186	0.0193825	-0.246462	-0.201289	0.225826	0.0690939	-0.25546	0.0633543	-0.393166	-0.108496	-0.2648	0.265544	-0.13652	0.203808	-0.0370882	0.0593078	-0.461455	1.10626	-0.992234	0.609239	0.482502	NaN	NaN	NaN	NaN	NaN	NaN	NaN	NaN	-0.198318	-0.257743	-0.443445	-0.0594965	-0.285734	-0.0868419	-0.156114	-0.244672	NaN	NaN	NaN	NaN	NaN	NaN	NaN	NaN	-0.0126032	-0.0466592
-0.2429	0.0943686	-0.21306	0.17394	0.126445	0.283901	-0.190558	0.16583	0.00129282	0.224479	-0.0718668	0.0471042	-0.219525	0.0264661	-0.192991	0.158068	-0.6121	0.325871	-0.579066	0.420876	0.095772	0.139345	-0.341966	0.289652	0.312499	0.289529	-0.115985	0.126292	-0.074799	0.25517	-0.263329	0.390443	-0.173839	0.0664763	-0.222556	0.0779576	0.180353	0.0332624	-0.0366903	0.159038	0.0972884	0.105147	0.0782497	0.116442	-0.339671	0.133308	0.111302	0.177228	-0.151937	-0.0451699
NaN	NaN	NaN	NaN	NaN	NaN	NaN	NaN	NaN	NaN	NaN	NaN	NaN	NaN	NaN	NaN	NaN	NaN	NaN	NaN	NaN	NaN	NaN	NaN	NaN	NaN	NaN	NaN	NaN	NaN	NaN	NaN	NaN	NaN	NaN	NaN	NaN	NaN	NaN	NaN	NaN	NaN	NaN	NaN	NaN	NaN	NaN	NaN	NaN	NaN
NaN	NaN	NaN	NaN	NaN	NaN	NaN	NaN	NaN	NaN	NaN	NaN	NaN	NaN	NaN	NaN	NaN	NaN	NaN	NaN	NaN	NaN	NaN	NaN	NaN	NaN	NaN	NaN	NaN	NaN	NaN	NaN	NaN	NaN	NaN	NaN	NaN	NaN	NaN	NaN	NaN	NaN	NaN	NaN	NaN	NaN	NaN	NaN	-0.298956	-0.311161
NaN	NaN	NaN	NaN	NaN	NaN	NaN	NaN	NaN	NaN	NaN	NaN	NaN	NaN	NaN	NaN	NaN	NaN	NaN	NaN	NaN	NaN	NaN	NaN	NaN	NaN	NaN	NaN	NaN	NaN	NaN	NaN	NaN	NaN	NaN	NaN	NaN	NaN	NaN	NaN	NaN	NaN	NaN	NaN	NaN	NaN	NaN	NaN	NaN	NaN
NaN	NaN	NaN	NaN	NaN	NaN	NaN	NaN	NaN	NaN	NaN	NaN	NaN	NaN	NaN	NaN	NaN	NaN	NaN	NaN	NaN	NaN	NaN	NaN	NaN	NaN	NaN	NaN	NaN	NaN	NaN	NaN	0.119302	0.520532	0.559163	0.0572169	0.473882	0.166321	0.193592	0.578227	NaN	NaN	NaN	NaN	NaN	NaN	NaN	NaN	NaN	NaN
0.464388	-0.240128	0.782098	-0.201239	0.607336	-0.294717	0.489317	-0.777047	0.259614	-0.400534	0.474356	-0.279422	0.25986	-0.201546	0.556795	-0.0481849	0.176403	-0.298317	0.254236	-0.261477	0.595703	-0.384797	0.0426011	0.365166	NaN	NaN	NaN	NaN	NaN	NaN	NaN	NaN	0.311885	-0.531385	0.322234	-0.22914	-0.0166956	0.380129	0.55839	-0.133288	0.555951	0.242049	0.505209	0.264226	1.19082	0.522276	0.991397	0.18615	0.223738	-0.170276
-0.0336345	-0.176724	0.102649	-0.10928	0.0669136	-0.158011	0.121064	-0.103844	-0.0774907	-0.119484	0.120283	-0.0827252	0.0551492	-0.0659602	-0.170559	-0.104063	-0.108726	-0.271408	0.0773091	-0.426927	0.0932025	-0.158665	0.191531	-0.166662	-0.0594573	-0.0462624	0.270269	-0.242914	0.302521	0.0420876	0.0994462	-0.0274912	0.0515096	-0.0631562	0.191129	-0.0924612	0.00550506	0.00776777	0.0499819	-0.147581	0.197539	-0.000160886	0.174596	-0.0885596	0.701368	0.195211	-0.0669868	0.00525643	0.317894	-0.0961724
NaN	NaN	NaN	NaN	NaN	NaN	NaN	NaN	0.735918	-0.407056	0.105183	0.148247	0.303787	0.30446	0.339483	0.624138	0.437787	0.148318	0.168591	-0.0644218	0.34837	-0.445772	-0.0199152	0.109133	NaN	NaN	NaN	NaN	NaN	NaN	NaN	NaN	NaN	NaN	NaN	NaN	NaN	NaN	NaN	NaN	NaN	NaN	NaN	NaN	NaN	NaN	NaN	NaN	NaN	NaN
-0.401017	-0.234713	-0.065421	0.0878603	0.0314471	0.266134	-0.38708	-0.06198	-0.310962	-0.154468	-0.0711761	0.0272998	0.102411	0.330792	-0.130958	-0.0430481	-0.491601	-0.324028	-0.137181	0.287003	-0.272678	0.25097	-0.269358	-0.0254857	-0.506078	-0.432521	-0.0511039	0.230049	-0.0605626	-0.00045982	-0.354784	-0.219581	-0.487078	-0.25609	-0.163368	0.0270714	0.180405	-0.0133802	-0.23123	0.0013472	-0.26738	-0.0248149	-0.0632284	0.0893494	0.0260966	0.168752	0.0369831	0.333307	-0.181248	0.0769105
0.247426	0.132385	-0.094618	-0.0173552	0.111541	0.198558	-0.0349439	0.175935	0.0857883	0.00843385	-0.104929	-0.0802544	0.100755	0.224956	0.289421	0.223698	0.0899621	0.137928	-0.218626	0.16669	0.222139	0.169849	0.0465156	0.451182	0.0979095	0.217709	-0.125305	-0.0295126	-0.00949914	-0.074193	0.114655	0.171986	-0.0159849	0.0102743	0.0817405	-0.00989721	-0.136523	0.0272568	0.00851353	0.192885	-0.0178967	0.218223	0.0146905	0.191468	-0.00453764	0.279851	0.337045	0.213049	-0.134729	0.236942
-0.0811304	0.0269245	-0.22059	-0.107238	-0.136998	-0.0340617	-0.00134771	0.132667	-0.0582155	0.108974	-0.194479	-0.0423397	-0.207164	0.0134125	0.143842	0.00267816	0.0145662	0.101585	-0.182753	0.0228749	0.0215576	0.060235	-0.220709	0.244288	-0.129064	-0.101855	-0.100065	-0.139234	-0.170238	0.00904018	0.0434065	0.111675	-0.227721	0.0586477	-0.262037	-0.0443938	0.19733	-0.11305	-0.159144	0.0966911	-0.170249	-0.211659	-0.30098	0.0224008	0.179308	0.122392	-0.151447	-0.156846	-0.267819	0.0245076
0.194329	-0.147918	0.146419	-0.564622	-0.0782932	-0.322912	-0.0734791	-0.668777	0.119997	0.127595	0.156021	-0.0144698	0.163283	-0.184223	-0.000334526	-0.0669213	NaN	NaN	NaN	NaN	NaN	NaN	NaN	NaN	0.418919	0.205292	0.85843	0.168986	0.784409	-0.0059997	0.575077	-0.288611	0.0253212	-0.00806044	0.076704	-0.207161	-0.0606148	0.0514755	0.104352	-0.147549	-0.165596	-0.137857	-0.049618	-0.485825	0.128904	-0.600195	-0.161666	-0.604745	-0.10329	0.0707292
0.0269612	-0.0375368	0.111115	0.0898388	0.0732936	0.0899631	0.0823616	-0.0593108	-0.0577909	-0.099723	0.0726928	0.177125	-0.0514359	0.132421	0.10632	0.0087001	-0.361843	-0.150417	-0.14301	0.0543725	-1.03478	-0.00812448	0.0884636	-0.353199	-0.173696	-0.323366	-0.11414	0.042594	0.0398828	-0.0829483	-0.0448177	0.109809	-0.0770231	-0.0681742	-0.0824717	0.237138	0.0930282	-0.0281828	0.0238593	-0.0537644	-0.132087	-0.0291805	-0.241296	0.0180152	-0.0198006	0.22946	-0.0244866	-0.0294295	-0.0463806	0.0904698
-0.0778524	-0.590563	-0.593178	-0.265509	-0.549902	-0.215476	-0.30208	0.209441	NaN	NaN	NaN	NaN	NaN	NaN	NaN	NaN	-0.233451	0.627034	-0.443804	-0.242682	-0.585	0.14849	-0.334168	-0.0198365	NaN	NaN	NaN	NaN	NaN	NaN	NaN	NaN	0.19349	0.201595	-0.126494	0.341691	0.487244	0.226135	0.254352	-0.0415554	0.0470496	0.23228	-0.948889	-0.28071	0.134689	0.0410829	-0.717972	-0.122957	-0.24781	0.188196
-0.186588	-0.178968	1.68134	0.152802	-0.147161	-1.02817	0.673548	0.0648697	0.301342	-0.10473	0.901882	-0.347097	-0.0645192	-1.47005	-0.238389	-0.054519	-0.0554068	-0.221055	2.07528	0.452415	0.193758	-1.10006	1.12312	0.193954	0.156922	-0.0968545	1.01123	0.0296313	1.07861	0.0294546	0.444439	0.0642284	0.890466	0.258252	1.08244	-0.600579	-0.0976449	-0.104344	0.915426	-0.0729571	0.719486	-0.122961	0.528186	-0.122825	0.888873	-0.629296	0.131133	0.698908	0.963513	-0.0535705
0.0208901	-0.251732	-0.199677	-0.273753	-0.053356	-0.162561	-0.235514	0.0107634	0.0059703	-0.0999262	0.125302	0.0218119	0.149892	0.0272857	0.0176973	-0.00494348	0.164218	-0.0234038	0.264978	0.699665	0.52875	0.3699	0.264223	0.529277	NaN	NaN	NaN	NaN	NaN	NaN	NaN	NaN	0.0687891	-0.110319	0.240902	0.186028	0.197073	0.452128	0.394012	0.23629	-0.14973	-0.142713	0.0298015	-0.592	-0.0725828	-0.363153	0.165845	-0.691072	-0.183334	-0.0898367
-0.188679	0.136422	-0.121925	0.225274	-0.3284	-0.28236	0.150392	0.112994	0.0347162	0.121334	-0.0884318	-0.122128	-0.447426	-0.600589	-0.553916	0.340337	-0.160555	0.247549	0.11779	-0.312185	-0.17488	-0.440037	0.729474	-0.186776	0.610759	0.555844	0.380552	0.171932	0.80097	0.255501	0.995979	1.51079	0.496907	0.485441	-0.013686	-0.398603	-0.384469	-0.924681	0.350904	0.64343	0.382135	0.750843	0.311662	0.444433	1.21354	0.5209	-0.0481378	0.721119	0.895454	0.68434
0.0358504	-0.110022	-0.0663551	-0.240227	-0.0239041	-0.164427	0.0654677	-0.0609908	0.116993	-0.0170871	0.0994149	0.0981016	0.0333104	-0.0971059	0.0830276	-0.166872	0.0172111	0.0963806	0.115399	-0.103597	-0.242415	-0.156501	-0.0999002	-0.493029	-0.0450629	-0.384565	-0.0122011	-0.315799	-0.0298701	-0.320132	0.0313102	-0.397609	0.00440358	0.0532371	0.173873	-0.0206965	-0.133681	0.275526	0.237819	-0.0529253	-0.322385	-0.590624	-0.210592	-0.52591	-0.415558	-0.710917	-0.266212	-0.343938	0.203177	-0.0923676
-0.00159178	0.361517	0.491711	-0.0825557	0.276111	0.203147	0.680787	0.288401	NaN	NaN	NaN	NaN	NaN	NaN	NaN	NaN	-0.0768883	0.234958	0.24994	0.215188	0.343889	0.147293	0.129551	0.449391	NaN	NaN	NaN	NaN	NaN	NaN	NaN	NaN	-0.333278	-1.18529	0.0367826	-1.06548	-0.490047	-0.467659	-0.648675	-0.959767	0.533642	0.361216	0.330585	0.0966388	0.285136	0.165521	0.144513	-0.199964	NaN	NaN
-0.0908739	-0.0325517	-0.142589	0.0585254	0.0113754	0.0906005	0.0607843	0.0256459	-0.29032	-0.136933	-0.256349	-0.172143	0.158949	-0.0920239	0.102783	-0.221944	-0.217308	0.283653	-0.103551	0.179041	0.114274	0.334694	0.206248	0.243536	-0.340277	0.277384	-0.34504	0.218697	0.0877547	0.166745	-0.0186348	-0.151033	-0.230855	-0.161307	-0.208069	-0.0787994	-0.0334529	0.0229374	-0.0406447	-0.0334042	-0.142245	0.0284537	-0.194916	-0.0981397	-0.152397	-0.134536	0.118224	0.138495	-0.120701	-0.0359767
NaN	NaN	NaN	NaN	NaN	NaN	NaN	NaN	NaN	NaN	NaN	NaN	NaN	NaN	NaN	NaN	NaN	NaN	NaN	NaN	NaN	NaN	NaN	NaN	0.25851	-0.246326	0.154544	0.491118	0.544911	0.421643	0.50531	0.771855	NaN	NaN	NaN	NaN	NaN	NaN	NaN	NaN	NaN	NaN	NaN	NaN	NaN	NaN	NaN	NaN	NaN	NaN
-0.0458364	-0.122277	-0.0338217	-0.0754431	-0.064986	-0.151796	-0.138332	0.0276929	-0.0153016	-0.0848867	0.127109	-0.0496469	0.174949	0.111627	-0.181386	-0.262598	-0.359097	-0.0749664	0.112268	-0.316965	-0.270372	-0.181634	-0.0204065	-0.480249	0.000825325	0.112102	0.0975133	0.0401707	-0.0434988	0.0846082	0.0240976	-0.125248	0.19168	-0.0176737	-0.11751	-0.0358991	0.0741007	-0.0172283	-0.110132	-0.18705	0.29021	0.0604391	0.0845308	0.131861	0.341107	0.0162715	-0.0743657	-0.118962	0.0427188	0.00135221
NaN	NaN	NaN	NaN	NaN	NaN	NaN	NaN	NaN	NaN	NaN	NaN	NaN	NaN	NaN	NaN	NaN	NaN	NaN	NaN	NaN	NaN	NaN	NaN	NaN	NaN	NaN	NaN	NaN	NaN	NaN	NaN	NaN	NaN	NaN	NaN	NaN	NaN	NaN	NaN	NaN	NaN	NaN	NaN	NaN	NaN	NaN	NaN	-0.208247	-0.669166
0.321287	0.31158	-0.0545422	-0.0277572	-0.244637	-0.0867735	0.140249	0.17249	0.293312	0.282029	0.0106257	-0.0250111	-0.270952	-0.0546849	0.199515	0.148336	0.309402	0.412351	-0.0542989	-0.140691	0.0525605	-0.076939	0.0654986	0.303057	0.156602	0.33998	-0.00663615	-0.203122	-0.271722	0.0187641	0.174512	0.139822	0.180686	0.327097	-0.0523255	0.0162114	0.224441	-0.280418	0.0854616	0.178589	0.0690016	0.0893072	-0.134334	-0.091143	-0.461166	-0.273531	-0.317213	-0.252544	0.0894222	0.15903
0.0301577	-0.361363	0.0644266	-0.319586	-0.0520172	-0.266876	0.178979	-0.095515	0.113868	-0.188937	0.283896	0.0237512	0.203961	-0.110025	0.180446	-0.0265553	-0.0436317	-0.278547	0.199776	-0.16737	-1.35828	-0.209531	0.153793	-0.526153	0.0862551	-0.11793	0.106541	-0.0359356	0.10783	-0.153976	0.375308	-0.186266	0.052093	-0.218628	0.228338	-0.160915	-0.341207	-0.00407372	0.147373	-0.155827	-0.0557759	-0.130589	0.134813	-0.311199	-0.0601758	-0.152992	0.0715466	0.0572793	0.0688615	-0.0403333
-0.0579776	0.356282	-0.148468	0.00514965	-0.12805	0.0827875	0.62906	0.845623	-0.525677	0.394223	-0.22662	-0.14603	-0.440088	-0.302355	-0.412054	-0.0286322	-0.00897014	0.740263	-0.144919	0.181804	0.129877	-0.217737	-0.142475	0.282391	0.051981	0.0588815	-0.026123	0.126507	-0.0144648	0.00762711	-0.257472	0.160586	-0.0672191	0.166945	-0.0720837	0.0389162	0.221871	-0.127828	-0.164017	0.114541	0.19487	0.504322	0.157004	0.307802	0.380096	0.280768	-0.129541	0.567977	-0.222211	0.170486
-0.0578128	-0.0795721	-0.0909772	0.109119	-0.12508	0.127915	-0.115591	0.129378	-0.113872	-0.0471759	-0.106902	0.0974197	-0.125313	0.0179968	-0.029616	-0.0305414	-0.119726	-0.104401	-0.245914	0.0204929	-0.192114	0.0559539	-0.220709	0.104299	-0.224408	-0.138335	-0.220479	-0.0126911	-0.290477	-0.0696004	-0.150434	0.0176493	-0.126651	0.0750506	-0.105923	0.171175	0.0489641	-0.113631	-0.0574102	0.130907	-0.210777	0.0376852	-0.236297	0.122333	-0.25539	0.175862	0.0955854	0.119161	-0.164142	0.0773932
0.109907	0.423023	-0.109399	-0.442831	0.0817565	-0.180206	-0.853053	-0.942617	0.404755	0.709511	0.029931	-0.11054	0.0822274	-0.232802	-0.507601	-0.60253	1.00071	0.857589	0.139481	0.604049	-0.959376	0.304598	-0.259504	-2.3428	NaN	NaN	NaN	NaN	NaN	NaN	NaN	NaN	0.839776	0.922467	0.451285	0.0691407	-0.498747	0.275231	-0.416458	-0.618278	NaN	NaN	NaN	NaN	NaN	NaN	NaN	NaN	0.0458919	0.0629247
NaN	NaN	NaN	NaN	NaN	NaN	NaN	NaN	NaN	NaN	NaN	NaN	NaN	NaN	NaN	NaN	NaN	NaN	NaN	NaN	NaN	NaN	NaN	NaN	NaN	NaN	NaN	NaN	NaN	NaN	NaN	NaN	0.809513	0.14507	1.07452	0.712367	0.689169	-0.236043	0.273391	-0.156277	NaN	NaN	NaN	NaN	NaN	NaN	NaN	NaN	NaN	NaN
0.667647	0.542218	0.374209	0.352818	0.31297	0.354402	0.0645552	-0.205323	0.145621	0.254543	-0.178379	0.206385	0.165129	0.00436668	0.0710942	-0.13608	-0.122105	0.0954375	-0.196869	-0.0650075	0.301265	0.410476	0.0138105	-0.428019	-0.0626272	0.104672	-0.011244	-0.137264	0.174595	-0.182817	0.126263	0.0678744	-0.197697	-0.210995	-0.197903	-0.0551575	-0.128271	-0.0750309	-0.174791	-0.253596	-0.504176	-0.784396	-0.527707	-0.898891	-0.355075	-0.507879	-0.246365	-0.880962	-0.0468312	0.0477351
-0.263879	0.300984	-0.0585768	0.636376	-0.528259	-0.484576	-0.0833076	0.579135	NaN	NaN	NaN	NaN	NaN	NaN	NaN	NaN	NaN	NaN	NaN	NaN	NaN	NaN	NaN	NaN	NaN	NaN	NaN	NaN	NaN	NaN	NaN	NaN	NaN	NaN	NaN	NaN	NaN	NaN	NaN	NaN	NaN	NaN	NaN	NaN	NaN	NaN	NaN	NaN	-0.137023	0.122158
-0.135971	-0.253319	0.153726	0.0658817	0.077399	0.112791	-0.0689655	-0.157916	0.200943	-0.18695	0.0673214	0.0885258	0.101568	-0.0577671	0.0800445	-0.230188	0.142005	0.0572242	0.0956388	0.215385	0.151924	-0.00327397	0.0105117	-0.0358017	0.0126266	-0.163446	0.230028	0.177651	0.0394969	0.139141	0.0556654	-0.0565993	0.0137342	-0.116303	0.192665	-0.0516688	-0.124419	0.0612316	0.121764	0.0958265	0.0848916	-0.0419308	0.170748	-0.0134747	0.158459	-0.0708894	-0.0295547	0.214978	0.485562	-0.209837
NaN	NaN	NaN	NaN	NaN	NaN	NaN	NaN	-0.0652802	0.805888	-0.0472455	0.578651	0.401168	0.0124195	0.0213367	0.639572	-0.178271	0.206977	0.113035	0.33457	-1.50382	0.326523	-0.150519	-0.468998	-0.215007	1.05231	-0.365328	0.197335	0.163483	-0.00800993	-0.167308	0.364188	-0.314038	0.481793	-0.226819	0.26191	0.228914	0.19636	-0.709354	0.0623907	-0.218047	0.763891	0.297801	0.462285	0.247036	-0.0453066	-0.0037415	0.579286	-0.222429	0.336737
NaN	NaN	NaN	NaN	NaN	NaN	NaN	NaN	NaN	NaN	NaN	NaN	NaN	NaN	NaN	NaN	NaN	NaN	NaN	NaN	NaN	NaN	NaN	NaN	0.306224	0.31523	0.324101	0.118907	0.284154	0.125115	0.29703	0.175558	NaN	NaN	NaN	NaN	NaN	NaN	NaN	NaN	NaN	NaN	NaN	NaN	NaN	NaN	NaN	NaN	NaN	NaN
-0.526168	0.319072	-0.224392	0.156583	-0.397021	-0.55574	0.0148661	0.0266698	0.104834	0.56625	0.227843	0.230934	0.0573554	-0.4365	-1.03717	0.134131	0.343907	0.681916	0.811231	0.778663	-2.59163	-0.216906	0.355457	-1.17156	0.471473	0.909311	0.712156	0.638549	0.541509	0.524495	0.0223478	0.568046	0.395589	0.460396	0.17669	-0.105553	-0.124387	-0.475845	0.0472117	-0.0147562	0.591223	1.05243	0.418897	0.835698	1.12402	0.763149	0.0229575	0.643931	0.752597	0.542533
0.184001	0.57973	0.25671	0.425489	0.254429	0.0253638	-0.0735419	0.269888	NaN	NaN	NaN	NaN	NaN	NaN	NaN	NaN	NaN	NaN	NaN	NaN	NaN	NaN	NaN	NaN	NaN	NaN	NaN	NaN	NaN	NaN	NaN	NaN	0.0199004	-0.0404412	0.0707099	-0.0352313	-0.149773	0.0686335	-0.0365678	-0.00623243	0.240696	0.277429	0.323325	0.0526018	0.339329	0.28226	0.143221	0.470719	0.120369	-0.0242504
-0.0498284	-0.160926	-0.21495	-0.0180653	-0.132785	0.00109775	-0.00457661	0.217371	-0.0628504	-0.172689	-0.100064	-0.0159077	-0.245833	0.0711459	0.163194	0.171566	-0.0560133	-0.0921503	-0.235498	0.135167	-0.00628432	0.091865	0.0549038	0.318373	-0.17888	-0.0608849	-0.139046	-0.0195746	-0.248057	0.0428543	0.0476808	0.0457906	-0.189979	-0.111248	-0.153634	0.0511173	0.0814847	-0.147988	-0.0739644	0.126892	-0.032703	-0.0136143	-0.24586	-0.0820402	-0.0889447	0.112972	0.0898751	0.116453	-0.0662109	0.168474
NaN	NaN	NaN	NaN	NaN	NaN	NaN	NaN	NaN	NaN	NaN	NaN	NaN	NaN	NaN	NaN	0.456724	0.104566	0.0460764	0.200266	0.0236772	0.721411	0.241699	0.33321	NaN	NaN	NaN	NaN	NaN	NaN	NaN	NaN	NaN	NaN	NaN	NaN	NaN	NaN	NaN	NaN	NaN	NaN	NaN	NaN	NaN	NaN	NaN	NaN	NaN	NaN
0.00350117	0.155167	-0.104094	0.0735007	-0.234628	0.0875558	-0.0961983	0.00972809	0.126959	0.249767	-0.39525	0.221171	-0.338426	0.271945	0.0486194	0.0522278	-0.250877	0.224643	-0.55703	-0.0785715	-0.179081	0.203479	-0.529142	0.426831	0.251946	0.383037	0.606155	0.280852	-0.272041	0.13852	0.132641	0.454618	-0.24867	0.314078	-0.207055	0.222916	0.476484	-0.374179	-0.0384668	0.369523	-0.226445	0.156854	-0.0319275	-0.0221708	-0.439637	0.293604	0.12159	0.29037	-0.256644	0.26169
-0.173856	0.062499	0.00647718	0.112237	-0.0436515	0.138209	0.259395	-1.26396	-0.383257	0.0615798	-0.045031	-0.121731	-0.100092	0.111086	-0.554474	0.186964	-0.163874	0.00417305	-0.150933	0.174763	0.307508	0.179675	0.347406	0.320583	-0.417431	0.359852	-0.155187	0.299281	-0.00591049	0.389854	-0.394464	0.204615	-0.0584754	0.200017	0.0579092	0.0936496	0.433818	-0.0935336	0.132558	0.192531	-0.561068	-0.0103005	0.129188	0.247451	0.233083	-0.393506	-0.338462	0.120606	-0.197379	-0.105911
-0.317346	-0.0689835	-0.238648	0.111945	-0.198114	0.120302	-0.0825491	0.212389	-0.0999083	0.0716821	-0.188396	0.228351	-0.13114	0.26602	-0.106185	0.0772654	-0.0814085	0.368427	-0.00171487	0.395963	-0.690053	0.121472	-0.123914	-0.305299	-0.0850772	0.528619	-0.00728137	0.354001	-0.129464	0.28585	-0.180696	0.22196	-0.153057	0.0989231	-0.111453	0.273017	0.113125	-0.212491	-0.115715	0.251314	-0.167372	0.297316	-0.288287	0.218637	0.0649751	0.275895	-0.0240328	0.195104	0.0536892	0.523808
-0.00794364	0.0224088	-0.00932785	0.0511652	0.0951099	0.197536	0.00270791	0.14635	-0.0491586	-0.00630644	0.0571171	0.0738686	0.147386	0.2501	0.149853	0.129437	-0.0709515	-0.0014843	-0.0448182	-0.0311642	-0.120713	0.228291	0.0388016	0.0717781	-0.0413794	-0.078575	0.00573773	0.0671672	0.0378237	0.089193	0.0286307	0.128066	-0.0461318	0.0336131	0.00302362	0.110646	0.0834567	0.102539	0.177558	0.125384	-0.0746954	-0.043009	-0.0318238	0.00744841	-0.166991	0.0281053	-0.0307845	-0.136072	-0.110337	0.0457087
-0.180728	-0.362306	0.108886	-0.409562	0.330969	-0.157908	-0.323052	-0.926241	NaN	NaN	NaN	NaN	NaN	NaN	NaN	NaN	0.502611	0.521443	0.751768	0.275672	0.0715548	-0.652922	0.685024	0.462591	NaN	NaN	NaN	NaN	NaN	NaN	NaN	NaN	NaN	NaN	NaN	NaN	NaN	NaN	NaN	NaN	NaN	NaN	NaN	NaN	NaN	NaN	NaN	NaN	-0.306297	-0.494865
-0.0149311	-0.107354	0.124593	0.0338325	0.0632791	0.0802806	0.0176392	0.079207	-0.0116797	-0.0719142	0.135258	0.00150894	0.104336	0.114368	-0.0870725	-0.114692	-0.0425296	-0.0398285	0.111244	0.127008	0.294995	0.0869083	0.122121	0.0282911	0.0471453	-0.104114	0.0564022	0.209058	0.181606	0.144271	0.00905377	0.0145738	0.063834	-0.0187943	0.0874824	0.0495821	0.185431	0.0679754	0.0639532	-0.0862636	0.0701588	-0.084043	0.0447806	0.0511444	0.0535283	-0.0587895	0.0245811	0.0259698	0.150638	-0.0191966
-0.217245	0.175864	-0.376793	0.162361	-0.179427	0.219266	0.182769	0.403233	-0.0768454	0.19788	-0.312805	0.322504	-0.0781996	0.582389	0.115652	0.463418	-0.258593	0.148345	-0.414574	-0.003292	-1.18026	0.28471	-0.346025	-0.291566	-0.34587	-0.065159	-0.3889	0.114144	-0.328071	0.414571	-0.127614	0.0784228	-0.511281	-0.102741	-0.466756	0.0157216	0.381931	-0.403995	-0.295781	0.268272	-0.294673	0.0262561	-0.270585	0.035114	-0.753509	0.0142987	-0.287344	-0.040996	-0.552917	0.0582326
-0.17761	0.0495304	-0.218241	0.308253	-0.0285577	0.198128	-0.188313	0.204349	-0.302438	-0.0248207	-0.212082	0.23053	-0.244875	0.186767	-0.107373	-0.013954	-0.143053	-0.142705	-0.260333	0.159916	-0.178727	0.148183	-0.341352	0.118548	-0.379772	0.010932	-0.756347	-0.110315	-0.610638	-0.0353441	-0.598359	0.00657505	-0.379153	-0.0623216	-0.198847	0.164075	0.0897159	-0.170761	-0.303827	0.0492484	-0.41339	0.117093	-0.27847	0.348501	-0.467055	0.311026	-0.0476536	-0.147383	-0.268194	0.0475436
0.0612236	0.246647	-0.347671	0.430208	0.272505	0.391344	0.109993	0.456358	0.0541691	0.227041	-0.0630587	-0.0254195	0.0731348	0.233859	-0.153073	0.012745	0.144383	0.065634	-0.11826	0.356963	0.508167	0.302696	0.173344	0.572968	NaN	NaN	NaN	NaN	NaN	NaN	NaN	NaN	0.0481273	0.245812	-0.00204865	0.623879	0.463149	-0.0198425	0.128523	0.365158	0.0225185	0.0326247	-0.0874948	-0.00610849	0.0859676	-0.0174398	-0.128882	-0.0258552	-0.0479905	-0.0277065
0.301517	0.003742	0.277759	-0.263613	0.187758	-0.150015	0.284745	-0.0118999	-0.0539339	-0.436826	-0.185639	-0.215796	-0.159294	-0.222	0.194539	-0.0107872	NaN	NaN	NaN	NaN	NaN	NaN	NaN	NaN	0.0464242	0.2612	0.0506713	-0.296752	0.118007	-0.251344	-0.090511	-0.116869	-0.454437	-0.605673	-0.129041	-0.0232634	-0.181472	-0.146261	0.000898249	0.211836	-0.574566	-0.633261	-0.552976	-0.366019	-0.242906	-0.619466	-0.487072	-0.941694	-0.477957	-0.579913
-0.0302041	0.0450323	0.0669473	0.051639	0.00676507	0.140785	-0.056501	-0.065745	-0.147351	-0.0772253	-0.0757624	0.0747003	0.0398308	0.069237	-0.0152468	-0.0057481	-0.279274	-0.0725326	-0.188454	0.309853	0.07281	0.0849849	-0.14905	-0.0157377	-0.298937	-0.163898	-0.110157	0.164988	-0.268533	-0.0577988	-0.112303	0.0229461	-0.326198	-0.023004	-0.0482076	0.0420837	0.0804003	0.0115244	-0.194224	0.0280481	-0.0847318	-0.052218	-0.0990491	0.104697	-0.0379598	-0.0138443	-0.0244411	-0.0664728	-0.181813	-0.0941178
0.159468	0.229059	-0.0853686	-0.0809597	0.123374	0.118286	-0.0113568	-0.0764996	-0.00115362	0.17186	-0.240079	-0.0326414	0.161436	-0.148057	0.0739152	-0.0522659	0.0330275	0.206566	-0.306484	0.196717	-0.161962	0.164334	-0.10042	0.0962478	-0.332454	-0.25359	-0.193247	0.0123974	-0.245703	-0.0370985	-0.241899	-0.134684	-0.146067	0.0132314	-0.348407	-0.220703	0.0737095	-0.00125765	-0.329848	-0.0707412	-0.368863	-0.164949	-0.188109	-0.0965235	-0.313618	0.0514336	-0.119523	0.0112664	-0.291041	-0.02912
-0.0598571	0.138102	-0.123192	0.0542421	-0.00491342	0.15869	-0.102143	0.0415741	-0.123124	0.152407	-0.118872	0.0251861	0.0170868	0.211966	0.100443	0.108986	-0.0143622	0.173273	-0.15971	0.216131	0.343588	0.129861	-0.106214	0.200473	-0.170239	-0.0797317	-0.164451	-0.00843495	-0.108146	0.0550671	0.00510632	0.000511322	-0.112955	-0.0149694	-0.0943397	0.0497583	-0.0603388	-0.0121684	-0.128871	0.102782	-0.147183	0.0788575	-0.20766	0.0860268	-0.0169707	0.249302	0.0571688	0.131926	0.0169563	0.208852
0.657147	0.202187	0.710836	0.0737673	0.633431	0.137059	-0.111718	-0.451128	0.78684	0.301699	0.572199	0.209449	0.69331	0.114213	-0.129917	-0.171153	-0.0518238	0.122842	0.513052	-0.37052	0.718464	0.0243875	-0.269241	-0.0173578	0.481813	0.267509	0.551209	-0.517193	0.408164	-0.355762	0.186342	-0.52043	0.777766	0.44675	0.813004	0.21182	-0.228245	0.492247	0.0211855	-0.484859	0.00125054	-0.217506	0.166437	-0.584701	0.389429	-0.191161	-0.187723	-0.359235	0.324877	0.0209994
0.39331	0.206905	0.212462	-0.0721581	0.272996	0.105098	-0.0299396	-0.389485	0.00556409	-0.226821	-0.0384438	-0.109871	0.319536	-0.157945	0.130111	-0.194929	NaN	NaN	NaN	NaN	NaN	NaN	NaN	NaN	NaN	NaN	NaN	NaN	NaN	NaN	NaN	NaN	0.00830126	-0.000753919	0.0909629	0.0402093	0.129859	0.262782	0.193409	-0.294914	NaN	NaN	NaN	NaN	NaN	NaN	NaN	NaN	NaN	NaN
0.174945	-0.168849	0.0286293	0.32677	-0.0085232	-0.462605	0.0707613	0.46098	-0.131675	-0.171792	0.00387975	-0.179975	-0.0809308	-0.143162	-0.0535714	-0.325875	-0.0246626	0.0323058	0.12953	0.0134993	-1.80609	-0.30971	0.26468	-0.323946	-0.0740594	-0.0739881	0.121403	-0.510031	-0.381534	-0.243533	-0.14256	-0.280175	0.22768	-0.0632847	0.404415	0.289679	0.0285519	0.44289	0.357651	0.171093	NaN	NaN	NaN	NaN	NaN	NaN	NaN	NaN	0.168439	-0.11351
0.0260289	-0.202828	0.102649	-0.121742	0.072962	-0.0459532	0.00187392	-0.347633	-0.0720367	-0.125387	-0.110744	0.0671281	0.140016	0.0624959	0.281088	0.0279278	-0.0541947	-0.441146	-0.00545757	-0.185088	0.232433	-0.012442	-0.0404294	-0.388172	-0.0649937	-0.348973	-0.0377709	-0.142599	0.0985064	-0.149882	0.0425435	-0.243857	-0.286369	-0.145413	-0.0420387	-0.1357	-0.033754	-0.00936226	0.110446	0.0439634	-0.0571287	-0.0755012	-0.191697	-0.193083	0.142445	-0.179335	0.137697	-0.249761	-0.000270194	-0.350507
-0.0531089	0.213531	0.0636845	0.163989	0.0617425	0.0491092	0.220951	-0.0274666	0.0392469	0.0823949	-0.0653371	0.0375382	-0.194243	-0.387451	-0.269728	0.154381	-0.420961	-0.132725	0.286706	-0.116343	0.535713	-0.079669	0.0812155	0.250509	-0.269732	0.63918	0.227622	0.336726	0.526742	0.292162	-0.118935	0.45121	0.163197	0.104623	-0.0620275	-0.0725374	-0.0209862	-0.17341	-0.172906	-0.151458	-0.30519	-0.351668	-0.240157	-0.25666	0.0215159	-0.00958868	-0.270081	0.0108025	0.283513	0.412669
0.0747219	-0.0762155	-0.0126507	-0.00087358	-0.0734034	-0.0289861	0.0307246	0.0828811	0.0128975	-0.0180851	0.0369611	0.0241818	-0.0524408	0.0467374	0.16899	0.102716	-0.0180993	-0.0171798	-0.0669894	0.371222	0.168519	0.0208706	-0.0160888	0.186858	-0.0676137	-0.101082	-0.0596054	0.142863	-0.223383	-0.0102084	0.00462914	0.0526558	-0.108453	-0.029985	-0.0223508	0.0409948	0.0514919	-0.13362	0.0323179	0.0710493	-0.287987	-0.121186	-0.227421	-0.111154	-0.348835	-0.155231	-0.0436476	0.0535514	-0.0532837	-0.0294664
-0.107011	-0.35798	0.122136	-0.0209092	-0.0335477	-0.150255	0.207578	0.175095	0.0577777	-0.280897	0.226395	-0.0291377	-0.00683288	-0.168793	-0.104017	0.0283536	-0.125867	-0.197304	-0.0819861	0.0456933	-0.00928706	-0.287116	0.076843	0.277591	-0.16562	-0.424301	0.00312107	0.0505767	-0.221224	-0.0399912	-0.0243969	-0.124477	0.115752	-0.41449	0.198915	-0.0237402	0.0541852	0.108217	0.202256	-0.199367	0.0322199	-0.255275	-0.0716273	-0.186906	-0.067206	-0.427649	0.0299873	0.0856282	0.0255541	-0.125402
-0.134268	3.85142	0.0916231	0.00637223	-0.00676978	0.197698	0.0143936	-0.76693	-0.244627	-0.348621	-0.139414	0.776855	-0.0420583	-0.0998773	-0.277728	-0.75326	0.183742	0.0160668	1.22404	0.178591	0.137032	0.520802	0.123219	-0.0831818	NaN	NaN	NaN	NaN	NaN	NaN	NaN	NaN	NaN	NaN	NaN	NaN	NaN	NaN	NaN	NaN	1.106	0.95433	0.70292	0.365203	0.916822	0.0670189	0.715539	0.22427	-0.443307	0.561115
-0.0462285	4.75523	-0.171572	0.0509621	0.249567	0.407456	-0.11488	-0.236476	NaN	NaN	NaN	NaN	NaN	NaN	NaN	NaN	NaN	NaN	NaN	NaN	NaN	NaN	NaN	NaN	NaN	NaN	NaN	NaN	NaN	NaN	NaN	NaN	NaN	NaN	NaN	NaN	NaN	NaN	NaN	NaN	NaN	NaN	NaN	NaN	NaN	NaN	NaN	NaN	NaN	NaN
-0.0627306	0.276284	0.136748	0.3003	0.462328	0.492347	-0.360254	-0.337416	-0.144419	0.300837	0.109678	0.335805	0.583411	0.556079	-0.337261	-0.319692	-0.139513	0.342871	-0.011961	0.110363	0.751472	0.549284	-0.55477	-0.236123	-0.206904	0.381733	0.127679	0.129514	0.27353	-0.00288421	-0.51512	-0.424867	-0.226752	0.260075	0.152342	0.323666	0.0692596	0.51819	-0.619634	-0.431653	-0.441941	0.0632379	-0.0687247	-0.22749	-0.625182	0.0140852	0.147537	-0.499681	-0.385661	0.07522
0.633591	0.889333	-0.501518	-0.353417	-0.446456	-0.399323	0.141115	-0.350047	0.607219	0.932742	-0.455306	-0.245462	-1.01886	-1.05299	-0.136758	-0.219298	0.492589	1.43365	-0.370111	0.664301	-2.29847	-1.0489	0.0748818	-0.339061	0.342952	1.10684	-0.497335	0.355125	-1.12795	-0.019463	0.247508	-0.00607469	0.493724	0.519825	-0.308562	-0.36653	0.146879	-0.389529	0.0607235	0.0703068	NaN	NaN	NaN	NaN	NaN	NaN	NaN	NaN	-0.49393	-0.197102
-0.180692	-0.318295	-0.144132	-0.0355723	-0.101909	-0.125784	0.0490663	-0.347753	NaN	NaN	NaN	NaN	NaN	NaN	NaN	NaN	NaN	NaN	NaN	NaN	NaN	NaN	NaN	NaN	1.07804	-0.409874	0.829543	0.857304	1.0314	-0.132725	0.785718	-0.37008	NaN	NaN	NaN	NaN	NaN	NaN	NaN	NaN	-0.0791779	-0.0547697	-0.199511	-0.143958	0.0184796	-0.0442505	0.10416	0.17578	NaN	NaN
0.00741156	0.0449005	-0.0526901	0.223533	0.331329	0.523343	-0.0863452	0.38404	0.00104841	0.0408285	-0.0163744	0.38985	0.528025	0.631862	0.325499	0.433062	-0.103649	-0.00644893	-0.193228	-0.0599306	0.719603	0.62141	-0.0728787	0.583873	-0.0276492	0.119707	-0.121443	-0.133719	0.184139	-0.194034	0.0903846	0.182519	-0.182807	-0.0490328	-0.0854659	0.363592	-0.260151	0.426194	-0.0963788	0.407253	0.0202111	0.168749	0.129791	0.0393654	-0.00464145	0.302647	0.200092	0.123429	-0.221375	0.332924
-0.0391532	0.0649178	-0.0628254	-0.0760345	0.00520176	-0.0248067	0.0133889	-0.0358964	-0.0555857	0.0989538	-0.0244438	-0.0563843	-0.0134051	-0.187595	0.152695	-0.0995462	-0.0944833	0.00641804	0.00101669	-0.141505	-0.163712	0.00556501	-0.056059	-0.121823	-0.0641837	0.0016661	0.00515358	-0.201704	-0.0892475	-0.152717	0.115792	0.0292973	-0.0479405	0.13844	0.0984114	0.0625425	-0.087204	0.0473271	0.0973387	0.0400362	-0.0626208	0.0514464	0.0711203	0.0278393	0.17812	0.147471	0.357489	0.0403949	-0.0219384	-0.049935
-0.0138121	-0.210136	-0.0320356	-0.044623	-0.0550582	-0.272864	0.158595	0.237611	0.114848	-0.0832788	-0.0913402	-0.255575	0.113533	-0.0571153	-0.0484888	-0.378573	NaN	NaN	NaN	NaN	NaN	NaN	NaN	NaN	0.0811389	0.0155001	0.113475	-0.245312	-0.198669	-0.0764394	0.089742	0.108072	0.242149	-0.0223484	-0.0553148	-0.124236	-0.10943	0.199056	-0.193883	-0.509973	NaN	NaN	NaN	NaN	NaN	NaN	NaN	NaN	0.109059	0.00442917
0.0965869	0.115172	-0.0160989	0.113761	-0.0107004	0.158607	0.0209364	0.227284	0.0437239	0.130508	-0.0173894	0.0135949	0.0630881	0.0443101	0.235849	0.182674	-0.0559627	0.101474	-0.0241422	0.184181	0.20151	0.107108	-0.0295093	-0.000303451	-0.180128	-0.115712	-0.239441	-0.0167816	-0.138203	0.100015	-0.0122747	-0.0624552	-0.178659	-0.0237537	-0.216967	0.0815827	0.102153	-0.062755	-0.092587	0.0946098	-0.0641162	-0.0509817	-0.204412	0.0487995	-0.0901559	-0.0413268	-0.139261	-0.120777	-0.135927	0.0348711
NaN	NaN	NaN	NaN	NaN	NaN	NaN	NaN	0.103279	0.313892	0.291547	-0.0772105	-0.000128881	-0.101534	-0.685775	-0.383271	NaN	NaN	NaN	NaN	NaN	NaN	NaN	NaN	NaN	NaN	NaN	NaN	NaN	NaN	NaN	NaN	0.339315	0.0578506	0.490623	0.126131	0.0702403	0.316834	-0.166293	-0.0223039	NaN	NaN	NaN	NaN	NaN	NaN	NaN	NaN	0.256246	0.272456
0.153817	-0.345769	0.265031	-0.443307	0.141134	-0.323916	0.0960481	-0.160668	0.451723	0.262942	1.04992	0.0207694	0.729711	0.325437	0.561106	-0.170025	-0.0419287	-0.175109	0.696378	-0.0750277	0.256035	0.232873	0.353638	-0.563866	0.15727	-0.382159	0.593238	-0.458241	0.422637	-0.343153	0.593733	-0.471196	0.262538	-0.262602	0.517829	-0.22423	-0.606113	0.342394	0.309505	-0.760942	0.351737	-0.048764	0.591974	0.089828	0.129236	0.021077	0.338351	-0.245202	0.473672	-0.539021
NaN	NaN	NaN	NaN	NaN	NaN	NaN	NaN	NaN	NaN	NaN	NaN	NaN	NaN	NaN	NaN	-0.185165	0.000413847	-0.131074	0.139864	-0.552702	0.175072	-0.0669458	-0.0852571	NaN	NaN	NaN	NaN	NaN	NaN	NaN	NaN	NaN	NaN	NaN	NaN	NaN	NaN	NaN	NaN	NaN	NaN	NaN	NaN	NaN	NaN	NaN	NaN	NaN	NaN
0.20145	-0.0648835	0.133992	-0.0244718	0.388222	0.585156	-9.39875e-05	-0.173011	0.1127	-0.288009	0.0854313	-0.0919893	0.542982	0.558746	0.306097	-0.0541375	-0.0337924	-0.223961	0.0338373	0.220485	0.736689	0.427879	-0.0308286	0.171731	-0.200831	-0.142241	-0.181387	-0.0398514	0.0688465	-0.159845	-0.0425971	-0.162299	-0.0364044	-0.027508	0.00294156	-0.00903157	0.192577	0.259691	-0.0215856	-0.0316613	-0.483899	-0.597054	-0.303858	-0.484234	-0.428905	-0.368153	-0.210564	-0.58763	-0.108824	-0.125248
-0.0413666	0.184262	-0.225934	-0.0234377	0.00714692	0.239054	-0.250698	0.106317	-0.24231	-0.0630133	0.0788305	0.196644	0.12889	-0.0616399	0.26263	-0.0927981	0.24546	-0.38026	-0.359694	0.0865401	0.0256913	0.0385023	-0.620087	-0.401803	-0.204019	-0.194729	-0.409077	-0.00260332	-0.171615	-0.0860742	-0.498067	-0.206717	-0.204356	0.133853	-0.0960683	0.168673	0.134072	0.0555383	-0.0131582	0.190912	-0.925861	-0.205301	-0.606966	0.533561	-0.760417	0.79828	0.0375047	-0.191587	-0.201423	-0.00590026
NaN	NaN	NaN	NaN	NaN	NaN	NaN	NaN	NaN	NaN	NaN	NaN	NaN	NaN	NaN	NaN	NaN	NaN	NaN	NaN	NaN	NaN	NaN	NaN	NaN	NaN	NaN	NaN	NaN	NaN	NaN	NaN	NaN	NaN	NaN	NaN	NaN	NaN	NaN	NaN	NaN	NaN	NaN	NaN	NaN	NaN	NaN	NaN	NaN	NaN
-0.0193517	-0.305406	0.503417	-0.151037	0.265789	-0.0135232	0.224888	-0.146959	0.491826	-0.325343	0.176642	0.42753	0.235121	0.334339	-1.12634	-0.0814088	NaN	NaN	NaN	NaN	NaN	NaN	NaN	NaN	NaN	NaN	NaN	NaN	NaN	NaN	NaN	NaN	NaN	NaN	NaN	NaN	NaN	NaN	NaN	NaN	NaN	NaN	NaN	NaN	NaN	NaN	NaN	NaN	NaN	NaN
NaN	NaN	NaN	NaN	NaN	NaN	NaN	NaN	-0.704161	-0.0319367	-0.444062	-0.433049	-0.261006	-0.103731	-0.534396	-0.723724	NaN	NaN	NaN	NaN	NaN	NaN	NaN	NaN	-0.137593	NaN	0.53046	0.173936	0.573466	-0.695551	0.163868	0.0828342	0.0102305	0.0627439	0.293498	0.474232	-2.30353	0.20906	-0.0820288	-0.0409907	0.00200856	0.252795	-0.0315127	0.195461	-0.0233458	0.747293	0.301922	0.808603	-0.117554	0.132904
0.141329	0.000593604	-0.205928	-0.177922	0.0220647	-0.0320419	-0.0491354	-0.142557	-0.231498	-0.221815	-0.00588185	-0.132249	-0.250245	-0.549465	-0.199483	-0.443545	-0.140907	-0.343382	-0.330668	-0.265633	-0.566676	0.0779429	-0.1707	-0.571779	NaN	NaN	NaN	NaN	NaN	NaN	NaN	NaN	0.253942	-0.0292007	-0.140756	0.0597696	-0.337375	0.0749305	-0.12923	-0.0102698	-0.0402861	-0.323703	-0.260553	-0.477718	-0.458675	0.00312153	-0.0965171	-0.182387	-0.123448	-0.168114
-0.326129	0.523373	-0.123023	-0.0802551	-0.0653875	0.297667	0.0490085	-0.703087	-0.13736	0.373327	-0.329704	0.0318394	-0.394953	0.0684408	-0.17283	0.229351	-0.173438	0.322057	-0.131566	0.0171512	-0.427859	0.149871	-0.121382	0.104754	-0.154802	0.358571	-0.072614	0.299924	-0.738083	0.47674	-0.349284	1.04162	NaN	NaN	NaN	NaN	NaN	NaN	NaN	NaN	-0.459514	-0.0654039	-0.78809	0.0287714	-0.520717	-0.110484	-0.278091	-0.529257	NaN	NaN
-0.0989878	0.0316657	-0.100388	0.131158	-0.461076	-0.184231	0.419338	0.498768	NaN	NaN	NaN	NaN	NaN	NaN	NaN	NaN	NaN	NaN	NaN	NaN	NaN	NaN	NaN	NaN	NaN	NaN	NaN	NaN	NaN	NaN	NaN	NaN	NaN	NaN	NaN	NaN	NaN	NaN	NaN	NaN	NaN	NaN	NaN	NaN	NaN	NaN	NaN	NaN	-0.296083	-0.339513
-0.0229172	0.00969419	-0.110907	-0.12855	-0.09944	0.0580842	0.0441554	-0.0730054	-0.0473879	-0.0806699	-0.166451	-0.159292	-0.0972547	-0.0130543	-0.277728	-0.228856	NaN	NaN	NaN	NaN	NaN	NaN	NaN	NaN	NaN	NaN	NaN	NaN	NaN	NaN	NaN	NaN	0.21471	-0.123316	0.0596471	0.155677	0.00230826	0.293589	-0.172838	-0.437273	NaN	NaN	NaN	NaN	NaN	NaN	NaN	NaN	NaN	NaN
-0.141058	0.275947	0.157418	0.193547	-0.467332	0.111821	-0.818125	0.373104	NaN	NaN	NaN	NaN	NaN	NaN	NaN	NaN	NaN	NaN	NaN	NaN	NaN	NaN	NaN	NaN	0.134518	0.501928	0.16564	0.783457	0.178134	0.712184	-0.00817628	0.226558	0.104457	0.38221	0.00378981	0.418657	1.06702	-0.165077	0.428305	0.647786	-0.193169	-0.07812	-1.6788	0.0599321	-0.73453	-0.824854	-0.389733	-0.182994	NaN	NaN
0.249638	-0.080319	-0.0388345	0.232277	0.105879	0.0532767	0.263477	0.304839	0.231828	-0.0600058	-0.127235	0.220857	-0.218585	0.136339	0.283996	0.437903	-0.251919	-0.00823687	0.0464782	-0.347181	-0.378132	-0.188209	-0.198339	0.105664	-0.0941749	-0.0565035	-0.149817	-0.388831	-0.151651	-0.248902	-0.139242	0.143538	0.0182985	0.215188	-0.0988266	0.211077	0.000663046	-0.184866	0.137558	0.265583	-0.0491876	-0.241078	-0.4523	-0.378566	0.233105	-0.0911055	-0.0743422	-0.974522	0.227203	0.171968
-0.0955676	-0.00406003	-0.142461	0.19146	-0.088865	0.168603	-0.17869	-0.399578	0.0576601	0.367489	0.137618	0.241805	0.0960771	0.158391	-0.0787746	0.353494	-0.109513	0.25246	-0.0600535	0.553209	-0.163984	0.202947	-0.208491	0.220773	-0.0823937	0.493848	0.0787842	0.553362	0.0460104	0.345651	0.0150563	0.389094	-0.187331	0.106851	0.0745958	0.245714	0.403124	-0.108112	-0.250273	0.174091	-0.288304	-0.00951603	-0.207338	-0.103601	-0.202037	-0.0845003	-0.362751	0.0718411	-0.227309	0.209733
-0.232672	-0.102093	-0.32475	0.125414	-0.185721	-0.0775007	-0.167924	-0.321693	-0.0732804	0.294822	-0.105785	0.171628	-0.0605042	0.24581	0.0914405	0.240788	-0.0275838	0.000828763	-0.283035	-0.0774162	0.16787	-0.160603	-0.289586	0.249461	NaN	NaN	NaN	NaN	NaN	NaN	NaN	NaN	-0.30591	0.246693	-0.0164853	-0.0678859	-0.0475777	-0.0966451	0.0464317	0.170862	-0.228044	-0.715419	-0.388619	-0.364816	0.0258933	-0.51587	-0.315075	-0.369036	-0.206412	0.102007
0.00734859	-0.254453	0.231455	-0.0530395	0.101041	-0.229041	0.18487	-0.18978	0.110851	-0.264907	0.253896	-0.113971	0.104936	-0.229225	-0.261772	-0.182253	0.129747	-0.189169	0.34793	-0.158593	0.120516	-0.213115	0.39195	-0.0952027	0.266185	-0.101855	0.389959	0.00971859	0.436575	-0.0234169	0.20019	-0.0975691	0.328355	-0.13444	0.274191	-0.154171	-0.0634085	0.110064	0.239337	-0.165836	0.213596	-0.132003	0.226856	-0.0473151	0.742463	-0.0164402	0.121774	0.166407	0.457469	-0.250479
0.688107	0.308861	-0.0417867	-0.099665	-0.221757	-0.348171	0.0356812	-0.0631679	0.597631	0.160505	0.0667932	-0.0953374	-0.209815	-0.470575	-0.251911	-0.183959	0.200723	0.237952	-0.0810351	-0.33721	-0.798883	-0.00843245	-0.17883	-0.469614	0.737523	0.663851	0.0177031	-0.440334	-0.302451	-0.586832	0.092471	-0.0384106	0.527349	0.0741166	-0.0812525	-0.234864	-0.838297	-0.238242	-0.00388175	-0.312811	0.361474	0.420059	0.13301	-0.32638	0.154187	-0.081133	0.450688	0.257056	-0.184077	0.207775
0.0452988	0.13459	1.29708e-05	0.0497428	-0.0194423	0.348382	0.129216	0.238254	-0.0203793	-0.104526	-0.302445	-0.299083	0.166223	-0.142931	-0.304719	-0.0306438	0.00287038	-0.14467	0.162396	0.0657749	-0.077785	0.09228	-0.0923052	-0.0648707	NaN	NaN	NaN	NaN	NaN	NaN	NaN	NaN	-0.399455	-0.340707	-0.0842442	0.109197	-0.549364	0.624429	-0.59121	-0.821564	-0.263522	0.217218	0.24006	0.391582	0.32775	0.364215	-0.0651421	0.13028	-0.466932	-0.429826
-0.087843	0.0858653	-0.29137	-0.054787	-0.336834	-0.100299	-0.173096	-0.0987595	-0.174061	0.0232489	-0.164782	-0.00638498	-0.244837	-0.202651	0.0924039	0.0733976	-0.44883	-0.18266	-0.133574	-0.353086	-0.291214	-0.138113	-0.372039	-0.046881	-0.312635	-0.367625	-0.337082	-0.272201	-0.592384	-0.273572	-0.143542	-0.00809902	-0.257051	0.170718	-0.119356	0.0321778	0.0904065	-0.0285997	-0.075473	0.0365207	0.0426145	0.0234085	0.0837651	0.327957	-0.276481	0.215929	0.105675	-0.102017	-0.185033	-0.0344695
0.0757434	-0.544443	-0.306259	-0.196972	-0.264403	-0.0477375	-0.274175	-0.537231	NaN	NaN	NaN	NaN	NaN	NaN	NaN	NaN	NaN	NaN	NaN	NaN	NaN	NaN	NaN	NaN	0.0927786	-0.0818038	0.254766	-0.125566	0.0906442	-0.169878	0.131174	-0.176647	NaN	NaN	NaN	NaN	NaN	NaN	NaN	NaN	-0.0466546	-0.221417	0.177806	-0.151122	0.269231	0.105996	0.263993	-0.2197	0.0609667	-0.149264
-1.01605	0.261983	-0.779525	-0.785416	-0.717136	-0.337687	-0.050556	-0.490272	-0.40043	0.0246289	-0.933636	0.245626	-0.466362	0.378398	-0.193947	0.225185	NaN	NaN	NaN	NaN	NaN	NaN	NaN	NaN	-0.0348641	0.846987	-0.195739	0.632316	0.380529	0.385971	-0.238547	0.0369648	-0.151253	0.0672392	-0.333677	0.43392	0.0602903	0.0319383	-1.05545	0.0644636	-0.545984	0.144155	0.0244246	0.031996	-0.843629	0.199785	-0.266991	-0.231807	-0.378595	0.161864
NaN	NaN	NaN	NaN	NaN	NaN	NaN	NaN	NaN	NaN	NaN	NaN	NaN	NaN	NaN	NaN	-0.0737121	0.124284	-0.461687	0.00101331	-0.00165292	0.169153	-0.337266	0.457416	NaN	NaN	NaN	NaN	NaN	NaN	NaN	NaN	NaN	NaN	NaN	NaN	NaN	NaN	NaN	NaN	NaN	NaN	NaN	NaN	NaN	NaN	NaN	NaN	0.00200334	0.222371
-0.295736	-0.457782	-0.183373	-0.154586	-0.503717	-0.32434	-0.0680894	-0.0949075	NaN	NaN	NaN	NaN	NaN	NaN	NaN	NaN	NaN	NaN	NaN	NaN	NaN	NaN	NaN	NaN	NaN	NaN	NaN	NaN	NaN	NaN	NaN	NaN	NaN	NaN	NaN	NaN	NaN	NaN	NaN	NaN	NaN	NaN	NaN	NaN	NaN	NaN	NaN	NaN	-0.0935812	-0.157317
-0.530231	-0.165157	-0.325965	-0.152167	-0.0706166	-0.156464	0.0321842	-0.107414	NaN	NaN	NaN	NaN	NaN	NaN	NaN	NaN	NaN	NaN	NaN	NaN	NaN	NaN	NaN	NaN	-0.16285	-0.0347646	-0.328817	-0.358458	-0.353731	0.0997691	-0.32522	-0.459826	-0.561222	-0.13995	-0.171747	0.0384086	0.0464318	-0.108718	-0.263073	-0.023272	0.630409	0.29694	0.169666	-0.385911	-0.553793	-0.488697	-0.0226273	-0.173886	-0.387576	-0.30217
-0.276514	0.246922	-0.333034	0.0856147	-0.186992	0.197267	-0.246516	0.329112	-0.192767	0.224089	-0.13098	0.204011	-0.160196	0.136415	-0.0473093	0.229892	-0.154102	0.294064	-0.220478	-0.037577	-0.0409128	0.177421	-0.244809	0.452808	-0.267256	0.0675959	-0.248501	0.00916478	-0.224232	0.0177244	-0.130157	0.107908	0.024852	0.496311	-0.154458	0.188157	0.0582581	-0.231776	-0.175161	0.305625	-0.373968	-0.0335344	-0.379681	0.171273	-0.224592	0.124552	-0.165138	-0.0542155	-0.155508	0.29617
0.0667649	-0.140378	0.0540756	0.00511466	0.0157641	-0.00703091	0.17211	0.149857	0.04222	-0.10775	0.0410687	0.00256553	0.00837618	0.043338	0.193675	0.0894662	0.0562213	-0.184579	-0.00570048	-0.143359	0.206605	0.0489327	0.111398	0.227134	-0.0662407	-0.249132	0.0155224	-0.213665	-0.13955	-0.160963	0.164265	0.0386173	0.0344248	-0.123417	0.0471191	0.0741501	-0.116937	0.0146391	0.0699363	0.112191	0.128586	0.0140124	0.0330279	-0.041014	-0.0626865	0.0463459	0.0255456	-0.175243	0.130568	0.0954028
0.297041	0.115097	-0.248063	-0.0342069	-0.161876	0.0526524	-0.180177	0.00482394	0.289047	0.105736	-0.301421	0.0384977	-0.114815	0.20539	-0.0594248	0.160162	0.239665	0.139221	-0.350189	-0.115075	0.0354492	0.119062	-0.33193	0.128635	0.285232	0.0711107	-0.313537	-0.246599	-0.444413	-0.152922	-0.290007	-0.0727884	0.132922	-0.0596284	-0.433336	-0.0294477	-0.0951925	-0.36362	-0.343567	0.010121	0.0303315	0.22684	-0.178145	-0.183952	-0.428418	-0.0503015	0.0703361	0.0550308	0.0523074	0.440428
-0.111552	0.135506	-0.106765	0.359859	0.0764068	0.336902	0.12249	0.472844	-0.0865112	0.0264916	-0.178418	0.329024	0.109885	0.320263	0.166925	0.289345	0.209664	0.0896818	-0.491898	0.14572	0.239098	0.334182	-0.207782	0.421493	NaN	NaN	NaN	NaN	NaN	NaN	NaN	NaN	-0.408847	0.0184298	-0.285446	0.231644	0.181339	-0.097547	-0.328648	0.0924444	NaN	NaN	NaN	NaN	NaN	NaN	NaN	NaN	-0.464006	0.0489387
-1.00973	-0.631455	0.670042	0.159506	0.695685	0.512984	-0.488831	-1.68612	-1.6555	-1.59841	-1.43576	0.621161	0.232511	1.98566	-0.652395	0.74332	-1.47495	-1.43272	0.0358956	-1.28579	-1.3947	-0.921123	-0.649626	-2.18526	-0.601028	-0.864548	-0.302096	-0.198974	-0.355422	-0.570909	-0.089965	0.161565	-1.56033	-0.670871	1.50271	0.446788	0.723557	0.693258	-0.151466	0.156941	NaN	NaN	NaN	NaN	NaN	NaN	NaN	NaN	-0.563563	-0.24286
-0.135206	-0.123165	-0.274754	-0.0866092	0.0524212	-0.101523	-0.140435	-0.302862	0.00353175	-0.196912	0.0183652	0.0184299	-0.0115801	0.0294146	0.0226476	0.115383	-0.187489	-0.210142	-0.13475	0.028601	-0.312145	-0.01155	-0.0751226	0.659785	-0.00621839	-0.0222747	-0.17971	-0.274471	-0.0409463	0.143604	0.264518	0.0944	0.010736	-0.13579	-0.0484629	-0.0725921	-0.179805	0.18795	-0.00663744	-0.0549339	-0.00936031	0.0594817	0.0863238	0.0658313	0.0525059	0.102219	0.158909	0.0640356	0.0322434	0.139313
NaN	NaN	NaN	NaN	NaN	NaN	NaN	NaN	NaN	NaN	NaN	NaN	NaN	NaN	NaN	NaN	NaN	NaN	NaN	NaN	NaN	NaN	NaN	NaN	NaN	NaN	NaN	NaN	NaN	NaN	NaN	NaN	NaN	NaN	NaN	NaN	NaN	NaN	NaN	NaN	0.219344	0.40451	0.245869	0.234249	-0.00114185	0.238258	0.144775	0.00715179	NaN	NaN
-0.151568	-0.0994992	0.0220728	-0.0560626	0.0782253	0.139217	-0.405852	-0.625229	-0.0295481	0.0727642	0.055853	0.0130165	0.112846	0.178822	-0.0623604	-0.0487721	0.207055	0.0557418	-0.159517	0.518445	0.265339	0.25277	-0.315117	0.537821	0.160205	0.0304444	0.0357121	0.115336	-0.247664	0.100236	-0.417893	-0.346657	-0.120202	-0.0271008	-0.128861	0.0968699	0.161887	0.0929878	-0.0557341	-0.0477216	0.553279	0.528371	0.342817	0.350899	0.392507	-0.00668022	0.290934	0.203916	0.00116284	0.186631
NaN	NaN	NaN	NaN	NaN	NaN	NaN	NaN	NaN	NaN	NaN	NaN	NaN	NaN	NaN	NaN	NaN	NaN	NaN	NaN	NaN	NaN	NaN	NaN	NaN	NaN	NaN	NaN	NaN	NaN	NaN	NaN	NaN	NaN	NaN	NaN	NaN	NaN	NaN	NaN	NaN	NaN	NaN	NaN	NaN	NaN	NaN	NaN	0.462249	0.373162
0.124905	-0.121005	0.195657	-0.117702	0.148171	-0.0945247	0.0905666	-0.170555	0.172209	-0.09749	0.173026	-0.135933	0.156023	-0.218643	-0.119592	-0.191492	0.116218	-0.102394	0.355596	0.00968653	0.0959345	-0.20184	-0.00580468	-0.182378	-0.0662407	-0.151812	0.100902	0.0448142	0.195123	-0.191056	0.0879414	-0.244024	0.238512	-0.13579	0.200062	-0.112692	0.0282348	0.0987025	0.133537	-0.310732	0.240036	-0.227903	-0.0328874	-0.224809	0.280394	-0.292678	0.15815	-0.0159275	0.221548	-0.196518
0.16986	0.186604	-0.123615	-0.0710892	-0.200597	-0.160526	0.0628995	0.0690322	0.169456	0.241002	-0.179202	-0.0662059	-0.197907	-0.0300486	0.209483	0.10483	0.0239699	0.212515	-0.230461	-0.157258	-0.138798	-0.0430325	-0.131607	-0.0159626	-0.103779	0.0323898	-0.289311	-0.458563	-0.441537	-0.154328	-0.0639938	-0.101583	-0.0802834	0.140114	-0.175211	-0.0633584	-0.0267566	-0.162929	-0.0528832	-0.0187299	-0.0488735	0.033172	-0.0428867	0.153038	0.13056	0.256162	0.0113859	0.00312529	-0.0773137	0.0322733
NaN	NaN	NaN	NaN	NaN	NaN	NaN	NaN	NaN	NaN	NaN	NaN	NaN	NaN	NaN	NaN	NaN	NaN	NaN	NaN	NaN	NaN	NaN	NaN	0.380669	0.161782	0.375546	0.247183	0.475367	0.118947	0.146548	-0.272598	NaN	NaN	NaN	NaN	NaN	NaN	NaN	NaN	NaN	NaN	NaN	NaN	NaN	NaN	NaN	NaN	NaN	NaN
-0.0240754	-0.186651	0.714553	-0.223752	0.729404	-0.00486285	-0.0397815	-0.303564	NaN	NaN	NaN	NaN	NaN	NaN	NaN	NaN	NaN	NaN	NaN	NaN	NaN	NaN	NaN	NaN	NaN	NaN	NaN	NaN	NaN	NaN	NaN	NaN	NaN	NaN	NaN	NaN	NaN	NaN	NaN	NaN	NaN	NaN	NaN	NaN	NaN	NaN	NaN	NaN	NaN	NaN
0.0565741	0.0669692	-0.033504	-0.0110509	-0.00277987	0.0903687	-0.0585502	0.0542278	0.00353175	0.00911233	0.013884	-0.0420767	0.0476979	0.137516	0.157238	0.084466	-0.00545162	-0.01778	-0.038982	0.0764605	-0.66798	0.0629084	-0.0481896	-0.0573978	-0.143076	0.0268855	-0.0961798	0.270819	0.00743505	0.212328	-0.0676447	0.157927	-0.127346	0.146432	-0.0338167	0.0298055	0.156409	-0.039904	-0.0476606	0.0618096	-0.262612	-0.112264	-0.056882	-0.0667762	-0.141255	-0.172497	-0.164438	-0.0708507	-0.0628543	0.0277022
-0.12371	-0.15689	-0.0990572	-0.106068	-0.0161226	-0.0151432	-0.196563	0.0524922	0.139637	0.351351	-0.073249	-0.00239605	0.0433465	0.106129	0.121816	0.0508418	0.159046	0.155549	-0.0297422	0.024978	0.241744	0.144063	-0.0229967	0.128472	-0.124543	0.0684754	-0.248933	-0.323011	-0.101216	-0.329197	-0.526848	-0.134916	-0.124775	-0.00670114	-0.0247761	0.0063592	0.108223	0.0578969	0.0863052	-0.0851295	-0.0328804	-0.0774007	0.0428858	-0.116389	-0.0232933	0.0389164	0.113798	0.0881751	-0.0879064	-0.0377467
0.539943	-0.495797	0.426267	-0.269942	0.583743	0.103261	0.439498	-0.370244	0.404662	-0.581287	0.221271	-0.231816	0.395358	-0.0488426	0.516314	-0.64405	0.47552	-0.525389	0.0989025	-0.51312	0.856088	-0.156919	0.140141	-0.242372	0.111898	-0.589541	-0.242311	-0.225554	0.136105	-0.486619	0.254434	-0.628172	0.260095	-0.610639	0.153995	-0.252949	-0.742587	0.497016	0.382154	-0.685384	0.353028	-0.437551	0.321297	-0.652966	0.350837	-0.159859	0.533122	-0.368906	0.168078	-0.412518
-0.09892	0.00788404	0.513344	0.157401	0.0892522	0.0756637	0.19835	0.0585122	0.00544232	-0.156495	0.314065	0.0329096	0.0156493	-0.0149936	-0.258175	0.0442811	-0.0674827	-0.200299	0.523984	-0.0186814	0.180458	-0.0387624	0.391827	0.154327	-0.0950338	-0.188379	0.228218	0.161136	0.397289	0.0550924	-0.0236666	0.107581	0.117338	0.0115554	0.252506	-0.0297669	0.0886652	0.0532498	0.271909	0.0422536	0.0628912	-0.311265	-0.0279652	0.117553	0.0256137	-0.0744597	-0.211907	0.194199	0.366491	0.042032
0.0400436	-0.0202051	0.348875	0.0148319	0.0439192	0.166406	0.118263	0.161345	-0.0655788	-0.124312	0.141355	0.0530949	0.0683667	0.174056	-0.0146704	0.0360951	0.128458	-0.115696	0.24093	0.0712851	0.333619	0.00448009	0.16412	0.151807	-0.0913793	-0.290962	0.117058	0.129943	0.125722	0.121877	0.112759	0.0957235	-0.00332803	-0.107501	0.0685408	0.00998723	0.165536	0.0664632	0.142379	0.0865271	0.0262066	-0.0269961	0.330403	0.191601	-0.0109362	0.225409	0.133046	0.138191	0.10173	-0.0475943
-0.0745154	0.0441889	0.401046	0.0882232	0.0954691	0.0734963	0.0976105	-0.0706143	-0.307022	-0.159965	0.0867673	-0.146272	-0.0841124	-0.269472	-0.214319	-0.0641249	-0.41979	-0.166898	0.22478	-0.17419	0.302223	-0.146675	0.284624	0.0955817	0.174926	-0.0409466	0.108511	0.0858655	0.0420994	0.229402	0.115918	-0.0390278	-0.00562682	0.0282584	0.215498	0.0752638	-0.251163	0.293068	-0.0192548	-0.0509492	-0.0115005	0.0389891	0.118386	0.436427	0.333058	0.196136	0.107994	0.499375	0.0364731	-0.187277
0.0768543	0.257397	0.250462	0.44911	0.148517	0.373361	0.0897258	0.481764	NaN	NaN	NaN	NaN	NaN	NaN	NaN	NaN	NaN	NaN	NaN	NaN	NaN	NaN	NaN	NaN	NaN	NaN	NaN	NaN	NaN	NaN	NaN	NaN	-0.216028	0.221977	0.0362477	0.0766978	-0.00779799	0.00308362	-0.199904	-0.01756	NaN	NaN	NaN	NaN	NaN	NaN	NaN	NaN	-0.213296	0.0994215
-0.0257824	-0.0263652	-0.0366044	-0.0417322	0.0827451	0.0664737	0.0700225	0.0438748	-0.130291	-0.16791	-0.0196318	-0.0639539	-0.0234512	0.0679231	0.192211	-0.0564281	0.030221	-0.118204	-0.0503918	0.038945	-0.0799124	0.00173014	-0.067758	-0.0144789	-0.0979641	-0.192423	-0.107477	-0.0909666	-0.282978	-0.0290996	-0.0514649	-0.0186931	-0.29275	-0.237056	-0.0808463	-0.0654567	-0.051321	0.0710924	-0.081871	-0.0694375	0.0431828	0.0582196	-0.062672	-0.0248279	-0.0750607	0.0713678	0.145703	0.132414	-0.204938	-0.135713
0.323894	-0.171326	0.156861	0.0209284	0.129255	-0.0533916	0.017875	-0.353313	0.270473	-0.145086	0.163298	0.144852	0.103975	-0.0898894	0.257454	-0.238597	0.310304	-0.0886151	0.0776368	-0.186448	-0.0175242	-0.0664622	-0.0181479	-0.177791	0.248214	-0.234176	0.0949535	-0.150491	-0.030849	-0.294984	0.112885	-0.251031	0.211387	-0.12875	0.130109	0.0822229	-0.243831	0.147042	0.0965295	-0.316547	0.225199	-0.0120424	0.0668162	-0.219918	0.078269	-0.237422	0.144735	-0.130066	0.138658	-0.0574507
-0.0806281	0.134417	0.117494	0.0872331	-0.023585	-0.00319267	0.00971884	0.145407	-0.0496227	0.150085	-0.028319	0.0690423	-0.0438558	0.0448363	-0.322729	0.0294013	-0.157298	0.0622874	-0.0146125	-0.0721349	0.0225153	-0.130831	0.0815818	0.0796721	-0.0765389	0.150846	0.0991566	0.0242173	0.104237	-0.0316802	-0.0732825	0.137253	0.087153	0.12156	0.0124625	-0.0934619	0.0490778	-0.115484	0.0365142	0.0413839	-0.00990596	0.156199	0.0222283	0.117475	0.196027	0.216114	-0.0465013	0.160055	0.118218	-0.0338323
-0.000989835	0.107144	-0.0578901	-0.132696	-0.0152762	-0.0754518	-0.0914859	-0.202267	-0.0438105	-0.0206217	-0.0158497	-0.102762	-0.0541169	-0.0326086	0.148515	-0.10935	-0.0216486	-0.0873547	-0.13475	-0.0161823	-0.146273	-0.138151	-0.059589	-0.166612	-0.0658665	-0.128002	-0.027517	-0.0794502	-0.0855955	0.0301507	0.104322	-0.135615	-0.137323	0.0986075	-0.10734	-0.0115251	0.169072	-0.0463017	-0.135413	-0.196716	-0.0332575	-0.0933367	-0.0858787	-0.0791502	-0.0435486	0.108997	-0.0711285	-0.185194	-0.0687907	-0.168463
-0.103844	-1.46673	-0.508951	-0.584994	-0.279693	-0.894071	-0.507456	-0.798896	0.0915018	-0.246885	-0.165752	-0.420104	-0.00796948	0.0415948	-0.0469164	-0.589353	-0.577006	-0.931338	-0.315274	-0.674705	-0.666546	-0.402541	-0.425086	-0.453928	0.0295953	-1.34213	0.135733	-0.746011	0.00506558	-1.14179	0.254176	-0.674236	-0.0823713	-0.704634	0.242201	-0.376172	-0.435178	0.0985354	-0.234703	-0.519836	0.204066	-0.884075	0.159459	-0.683502	-0.00388901	-0.535029	0.0576404	-0.903461	0.228666	0.100873
NaN	NaN	NaN	NaN	NaN	NaN	NaN	NaN	-0.0790836	0.0681055	0.460345	0.11693	0.205475	0.0516602	-0.108561	0.269531	NaN	NaN	NaN	NaN	NaN	NaN	NaN	NaN	NaN	NaN	NaN	NaN	NaN	NaN	NaN	NaN	NaN	NaN	NaN	NaN	NaN	NaN	NaN	NaN	NaN	NaN	NaN	NaN	NaN	NaN	NaN	NaN	NaN	NaN
-0.118305	-0.000411956	0.174672	0.301467	0.534042	0.556249	0.138895	-0.29377	-0.235093	0.015354	0.389995	0.341978	0.121098	-0.0323525	-0.390856	-0.14097	-0.120835	0.087228	0.407522	-0.0176246	-0.0595026	0.0676885	0.0771186	-0.188702	0.0321613	-0.00277288	0.384793	0.135242	0.296397	0.0229927	0.117432	0.310485	NaN	NaN	NaN	NaN	NaN	NaN	NaN	NaN	0.974465	0.554863	0.639643	0.242437	2.00041	0.227098	0.290788	1.06544	NaN	NaN
-0.0570552	-0.214324	0.0558309	0.0374593	0.154892	0.11453	0.00342245	-0.0473112	-0.0602973	-0.220047	0.0399924	0.0348696	0.0798144	0.184197	0.0625615	-0.080243	0.0548645	-0.158005	-0.0862367	0.213894	0.192482	0.126966	0.0350237	0.00147545	-0.048571	-0.113341	-0.0171942	0.0867223	0.0777993	0.0348604	-0.0943759	-0.00337991	-0.12214	-0.178422	-0.0320209	-0.00939881	0.103385	0.0655112	-0.018771	-0.0587492	0.0321561	-0.0248149	0.044805	-0.00542673	0.060715	0.195289	0.257943	0.236766	-0.00254731	-0.0908908
0.296474	-0.120946	0.0525428	0.0146237	0.117438	0.0214793	0.0400406	-0.148429	0.453897	-0.317099	-0.0497496	-0.0301431	0.0616647	0.0988569	0.29284	0.0161512	0.383694	-0.0269939	0.0778988	-0.084713	0.354657	0.0774916	0.0924073	0.12558	0.342459	0.0206787	0.0193846	-0.0904042	0.165253	-0.141119	0.120424	-0.225601	0.302263	-0.0743743	0.0675989	-0.0216222	-0.0822141	0.260822	-0.128251	-0.178167	0.414364	0.0395813	0.417644	-0.0717987	0.0835037	0.0106658	0.204454	0.137827	0.0523976	-0.056068
0.354421	0.234799	-0.225797	-0.189514	-0.146658	-0.148852	0.104009	0.113169	0.264714	0.172331	-0.158977	-0.081412	-0.286079	-0.155618	0.350442	0.107188	0.181343	0.221061	-0.243006	-0.666278	0.0595752	-0.0655362	0.0187606	-0.190732	0.536504	-0.0943299	-0.182813	-0.581992	-0.294039	-0.210661	0.295136	0.261855	0.37931	0.202824	-0.257899	-0.190291	-0.352464	-0.051986	0.24214	0.0838046	0.0520985	0.0402207	0.0790184	0.127393	0.0169463	-0.0298381	0.0524875	-0.155171	-0.00220396	0.0300312
-0.485359	-0.21707	-0.544836	-0.306428	-0.396607	-0.166087	-0.260243	-0.212884	NaN	NaN	NaN	NaN	NaN	NaN	NaN	NaN	-0.172561	0.296673	-0.0641676	0.233534	0.194911	0.155442	-0.141014	0.402467	-0.00915341	0.0985765	0.0678231	0.0906127	-0.146886	-0.0415074	-0.16823	0.210155	0.105819	-0.0224733	-0.449575	0.0105824	0.663572	-0.204902	-0.855162	-0.616196	-0.25589	-0.118725	0.0282104	0.0687476	-0.0723652	0.182778	-0.0578565	0.0413688	-0.503397	-0.404446
0.323211	-0.0304127	0.425401	-0.877707	0.324827	0.0458859	0.112479	-2.20517	NaN	NaN	NaN	NaN	NaN	NaN	NaN	NaN	-0.218835	0.152832	0.285373	0.0715758	0.0570071	-0.207251	-0.0285536	0.46974	NaN	NaN	NaN	NaN	NaN	NaN	NaN	NaN	-0.185701	-0.0341018	-0.242924	-0.765429	-0.0628554	0.34193	-0.130961	0.131356	NaN	NaN	NaN	NaN	NaN	NaN	NaN	NaN	0.123233	-0.139572
-0.114222	0.161622	-0.137118	-0.00748594	-0.0280241	0.075254	-0.141685	-0.073205	-0.21465	0.0728724	-0.266508	-0.0595366	-0.103732	-0.0039825	0.0482149	-0.0263511	-0.130809	-0.00674681	-0.488256	-0.118663	-0.277426	0.140086	-0.111438	-0.106558	-0.294436	-0.0668179	-0.247473	-0.088188	0.0452098	-0.0315457	-0.0716284	-0.000442769	-0.305163	0.108819	-0.257703	-0.0655657	-0.310284	-0.253758	-0.152328	0.0515355	-0.0755177	0.162346	-0.112697	0.0958289	-0.0841646	0.0102913	-0.0472386	0.0227519	-0.288489	0.0734469
-0.16035	0.397456	-0.095571	0.335718	0.029842	0.177358	0.0262197	0.196843	-0.30687	0.231343	-0.3314	0.0693553	-0.124397	-0.420095	-0.246938	-0.0911249	-0.313367	0.214969	0.17791	0.124535	-0.616652	-0.0265121	-0.0745103	-0.157205	-0.131347	0.488765	0.280719	0.12938	0.283557	0.17138	0.459016	0.248976	-0.117368	0.283572	-0.014046	0.264993	-0.166476	-0.0701401	0.107596	0.167369	0.131934	0.501625	0.106891	0.379889	0.629789	0.105127	0.0530037	0.301062	0.0465558	0.23735
-0.0684616	0.132683	0.0355347	0.0485564	-0.0520535	-0.124372	0.192357	0.282568	-0.246996	-0.0526323	-0.0854925	-0.062696	-0.134363	-0.0411753	0.291163	0.101689	-0.275267	-0.192384	-0.163074	-0.567044	-0.243319	-0.133217	0.188926	0.0281602	-0.34039	-0.182318	-0.167898	-0.628725	-0.20281	-0.341685	0.0510186	0.148074	-0.321775	0.0372418	-0.128741	-0.0214106	-0.131585	-0.149376	0.116516	0.131804	-0.0550774	0.131321	-0.0605542	0.0300522	-0.109452	-0.00765511	0.0850257	-0.0707455	0.00647755	0.178306
-0.13392	0.0381129	-0.187476	-0.0162908	-0.153859	0.0771556	-0.18641	0.203279	NaN	NaN	NaN	NaN	NaN	NaN	NaN	NaN	NaN	NaN	NaN	NaN	NaN	NaN	NaN	NaN	NaN	NaN	NaN	NaN	NaN	NaN	NaN	NaN	NaN	NaN	NaN	NaN	NaN	NaN	NaN	NaN	NaN	NaN	NaN	NaN	NaN	NaN	NaN	NaN	NaN	NaN
0.0880355	-0.0581043	-0.275411	-0.192076	-0.200477	-0.200088	0.1249	0.240823	-0.0915422	0.0564472	-0.264179	-0.204737	-0.34625	-0.231478	0.129033	0.388644	0.0610768	0.132962	-0.213807	-0.19636	0.0754161	-0.278878	0.0825582	0.521735	0.0233946	0.113089	-0.152577	-0.372937	-0.0701766	-0.255266	0.27309	0.331729	-0.0646536	-0.0354871	-0.342796	-0.316276	-0.300943	-0.248466	0.190928	0.319624	0.100669	0.274875	0.0261194	0.175173	-0.339409	-0.381499	-0.00367448	0.159936	-0.000176652	0.117003
-0.744729	0.0627592	-0.343038	0.309979	0.561508	-0.587506	0.066437	0.592021	NaN	NaN	NaN	NaN	NaN	NaN	NaN	NaN	NaN	NaN	NaN	NaN	NaN	NaN	NaN	NaN	NaN	NaN	NaN	NaN	NaN	NaN	NaN	NaN	0.566261	0.107849	-0.185561	0.0573422	-0.539756	-0.28929	-0.145248	-0.0559243	NaN	NaN	NaN	NaN	NaN	NaN	NaN	NaN	NaN	NaN
NaN	NaN	NaN	NaN	NaN	NaN	NaN	NaN	NaN	NaN	NaN	NaN	NaN	NaN	NaN	NaN	NaN	NaN	NaN	NaN	NaN	NaN	NaN	NaN	NaN	NaN	NaN	NaN	NaN	NaN	NaN	NaN	NaN	NaN	NaN	NaN	NaN	NaN	NaN	NaN	2.31634	2.65675	2.09219	1.85291	1.99503	3.88575	2.58423	2.74285	NaN	NaN
0.189952	0.171309	-0.205793	0.00438066	0.0585974	0.0418767	0.0686576	0.0478232	0.198387	0.10556	-0.0584045	-0.0467045	-0.0345933	0.0156858	0.156863	-0.0739007	0.0133141	0.0244569	-0.113278	-0.0652207	-0.0302701	0.0935242	0.0604587	-0.591353	0.0965728	-0.0678142	0.0552202	-0.124286	0.0186694	-0.136337	0.0680168	-0.212766	0.150837	0.0530593	-0.00915225	0.0677987	-0.0642076	0.0266799	0.0505583	-0.143333	0.145346	-0.0207342	0.00208126	-0.290185	0.200672	-0.116099	0.168329	0.12915	0.192527	0.0441733
-0.0789554	-0.168238	-0.0692421	-0.00463329	0.0416503	0.100876	-0.0269576	0.19585	-0.144193	-0.150464	-0.0624806	0.00318452	0.0465721	0.152656	0.0765504	0.0541915	-0.207674	-0.24208	-0.11339	-0.0174442	0.386938	0.0404225	-0.16725	0.265909	-0.199325	-0.295729	-0.273564	0.0737337	-0.266942	-0.0019878	-0.172733	-0.0539188	-0.15834	-0.218664	-0.130451	-0.0176064	0.149426	0.00913965	-0.133218	0.0596498	-0.0349449	-0.0755012	0.0380518	0.0878008	-0.256069	-0.0601372	0.0727347	0.160145	-0.158114	-0.191664
0.383637	-0.334929	0.138193	0.193946	-0.218344	-0.185809	-0.0883738	-0.323116	NaN	NaN	NaN	NaN	NaN	NaN	NaN	NaN	0.0115789	0.203866	-0.160483	-0.255691	0.388159	0.034588	-0.334983	0.353827	NaN	NaN	NaN	NaN	NaN	NaN	NaN	NaN	NaN	NaN	NaN	NaN	NaN	NaN	NaN	NaN	NaN	NaN	NaN	NaN	NaN	NaN	NaN	NaN	NaN	NaN
-0.00133831	0.0450849	0.0152945	0.0743337	0.129924	0.231455	-0.0488266	-0.01477	-0.0903697	0.00439435	-0.0239161	0.103613	0.169674	0.119027	0.145905	0.0312983	-0.0584416	-0.0902869	0.0366372	0.166032	0.219756	0.301509	-0.0309935	0.286555	-0.292391	-0.197403	-0.197211	-0.0298421	-0.184139	-0.0173036	-0.0636006	-0.00760153	-0.195107	-0.0623537	-0.0408814	0.141311	0.0685868	0.0883323	0.0132822	0.166339	-0.0282518	-0.0565155	-0.0282498	0.18062	-0.307042	0.26438	0.221447	-0.0744681	-0.157975	0.0660894
0.228962	-0.127523	0.148975	-0.171786	0.211813	0.00823036	0.139925	-0.118793	0.171412	-0.244278	0.130304	-0.170171	0.199129	-0.00549055	0.296592	-0.130182	0.171188	-0.123297	0.0480171	-0.0938388	0.378735	-0.0242614	0.115756	-0.013356	0.138421	-0.261789	0.0118713	-0.209554	0.108382	-0.231647	0.102284	-0.172061	0.142181	-0.135014	0.10735	-0.199329	-0.0901749	0.205053	0.111358	-0.177024	0.127832	-0.236109	0.197538	-0.271747	-0.0656618	-0.184225	0.184867	-0.170762	0.0873705	-0.139447
-0.31384	0.0281246	-0.147609	0.180887	-0.186198	0.130312	-0.0751126	0.379093	-0.175441	0.0070005	-0.0297308	0.223297	-0.176316	0.16697	-0.0120986	0.207098	-0.313367	0.0355491	-0.222291	0.254021	-0.72826	-0.0327983	-0.211667	-0.441308	-0.360482	-0.182514	-0.235359	0.121526	-0.35741	-0.0317609	-0.0959466	0.0951942	-0.336128	-0.0879324	-0.210351	0.155911	0.0406109	-0.125875	-0.164653	0.181062	-0.33338	0.0264951	-0.410704	0.0841225	-0.259627	0.324888	-0.185743	-0.0165017	-0.304294	0.092965
-0.0356447	0.0317986	0.276094	0.244377	0.278385	0.142211	0.0143936	-0.00218413	-0.162651	-0.0702013	0.15968	0.199284	0.237261	-0.0751675	0.287366	0.410873	-0.305594	-0.283807	0.0977724	-0.111	0.19233	0.0228814	0.0234713	0.275093	-0.189882	-0.203926	0.0513989	0.0153034	0.130802	0.0377607	-0.229297	-0.181569	-0.142619	-0.00213844	0.208869	0.17877	0.163332	0.0708247	-0.151035	0.00469045	-0.111631	0.0427281	-0.143774	-0.133809	0.0244441	-0.130558	-0.349447	-0.0953658	0.0344967	0.0132848
0.313539	0.132608	-0.0937069	-0.202853	0.273025	-0.220032	0.234607	-0.319563	0.149265	0.00903696	0.114862	-0.192428	0.0635827	-0.358578	-0.0533346	-0.52536	0.865486	0.477914	0.475431	0.374701	0.533292	0.513146	0.852632	0.778501	0.389997	0.436284	0.100772	-0.303	0.0623089	0.166792	0.134978	-0.292631	0.562796	0.0643027	-0.0555999	-0.168189	-0.203991	-0.298815	0.0255902	-0.236108	0.0256743	-0.165331	-0.063414	-0.400895	-0.112414	-0.359669	-0.104696	-0.425012	0.306726	-0.0191106
0.235376	0.0569702	-0.0168837	0.0390986	0.00119901	0.0861909	-0.0672765	-0.021874	0.251793	0.0505276	0.0644463	0.108867	0.0177891	0.220555	0.0131067	0.0028115	0.366788	0.396064	-0.0366399	0.424749	0.0133576	0.176578	-0.0053508	-0.148845	0.411345	0.233259	0.291414	0.448472	0.11819	0.274253	0.163593	0.0538479	0.171417	0.0370921	0.0475968	0.0999372	0.264579	0.00303255	-0.0732734	0.032093	0.25363	0.0368075	-0.0209737	-0.106394	0.0621282	0.047337	0.0369177	0.353496	0.0364731	0.0250081
NaN	NaN	NaN	NaN	NaN	NaN	NaN	NaN	-0.742874	-0.256683	-0.309372	-0.842499	-0.263991	-0.467224	0.042244	-0.187873	NaN	NaN	NaN	NaN	NaN	NaN	NaN	NaN	NaN	NaN	NaN	NaN	NaN	NaN	NaN	NaN	-0.0353928	-0.238542	0.159751	-0.342406	-0.309518	-0.260935	-0.0921415	-0.0851602	0.195003	-0.798638	0.195458	-0.42583	0.314975	-0.167646	0.510425	-0.472366	0.203421	-0.104086
NaN	NaN	NaN	NaN	NaN	NaN	NaN	NaN	0.36104	0.351707	-0.11647	0.198744	0.00122757	0.520575	-0.171201	-0.190996	NaN	NaN	NaN	NaN	NaN	NaN	NaN	NaN	NaN	NaN	NaN	NaN	NaN	NaN	NaN	NaN	NaN	NaN	NaN	NaN	NaN	NaN	NaN	NaN	NaN	NaN	NaN	NaN	NaN	NaN	NaN	NaN	NaN	NaN
-0.165347	0.477667	0.0782728	0.323187	0.0401244	0.351263	-0.0676516	0.0799246	-0.164843	0.525971	0.021129	0.343273	0.0568274	0.16894	0.114247	0.398028	-0.153939	0.202089	0.0789137	-0.11535	-1.138	0.390914	0.0287051	-0.284992	-0.278702	0.0483319	-0.115471	-0.311168	-0.0819877	-0.225356	-0.152257	0.201452	-0.166819	0.429441	0.0938185	0.339778	-0.219419	0.0705327	0.0802769	0.393555	-0.171762	0.268826	-0.0111756	0.138369	-0.0643357	0.145669	-0.320636	-0.460048	-0.00179829	0.481768
-0.0689263	-0.232763	0.0571366	-0.077551	-0.0161931	-0.205484	-0.0737304	0.0491979	-0.0904566	-0.376755	0.0353756	-0.136213	-0.0238453	-0.112145	-0.124435	0.0957313	-0.0770935	-0.221712	0.0512234	-0.00983814	0.407663	-0.230973	0.262877	0.232824	0.15256	0.202165	0.260698	0.194184	0.0660077	0.189243	0.141193	0.13995	0.229907	-0.122814	0.0789388	-0.0310712	0.0215287	0.0342857	0.204045	-0.0146687	0.195041	0.131054	0.428183	0.156926	0.523185	0.0298658	0.290405	0.304852	0.424483	0.0434874
-0.163076	0.347593	-0.351724	0.372484	-0.362347	0.382428	-0.309678	0.401727	-0.226433	0.370484	-0.396661	0.372256	-0.419719	0.398936	-0.16262	0.433952	-0.191592	0.24064	-0.45267	0.184942	-0.246446	0.318552	-0.361959	0.479123	-0.227753	0.231616	-0.368137	0.178247	-0.443244	0.122844	-0.185005	0.437314	-0.282841	0.373909	-0.41468	0.394909	0.253619	-0.406364	-0.341183	0.477656	-0.30755	0.461012	-0.356536	0.291945	-0.429079	0.202035	-0.14231	0.113616	-0.309537	0.492605
0.0432113	-0.168177	-0.0210898	0.128145	0.0371697	-0.0944918	-0.0129815	0.318965	-0.270314	-0.3105	0.202154	0.278874	-0.0944925	-0.70841	0.0675057	0.24899	0.218551	-0.174105	-0.171731	-0.369073	0.311431	-0.676763	-0.0567644	0.411426	-0.080093	-0.105942	-0.0253557	-0.44129	0.0288455	-0.441061	-0.0830659	0.270084	-0.0360127	-0.182637	-0.0390766	0.102051	-0.155166	0.172479	0.0600365	0.375012	-0.0668615	0.15539	0.0788022	0.287501	-0.165511	-0.044973	-0.0039652	-0.33903	-0.250847	0.0891143
NaN	NaN	NaN	NaN	NaN	NaN	NaN	NaN	NaN	NaN	NaN	NaN	NaN	NaN	NaN	NaN	NaN	NaN	NaN	NaN	NaN	NaN	NaN	NaN	0.195545	-0.120622	-0.413087	1.50181	-0.360929	1.24221	-0.447666	2.48526	NaN	NaN	NaN	NaN	NaN	NaN	NaN	NaN	-1.05735	-0.161568	-0.663055	0.442435	-1.22118	0.288009	-0.287807	-0.0740111	NaN	NaN
0.310938	0.0865053	0.00481556	0.311534	0.0541357	0.448493	0.0175802	1.07467	NaN	NaN	NaN	NaN	NaN	NaN	NaN	NaN	NaN	NaN	NaN	NaN	NaN	NaN	NaN	NaN	0.0384404	0.0783061	-0.279923	-0.243956	-0.46918	0.0953656	-0.157511	-0.694397	0.0649603	0.265583	0.245444	0.35986	-0.181105	-0.122005	0.183194	0.226943	-0.0726645	-0.758548	-0.360113	0.496379	-0.466518	0.197218	0.143948	-0.593212	-0.379081	0.224237
NaN	NaN	NaN	NaN	NaN	NaN	NaN	NaN	-0.0459558	-0.338612	-0.205126	-0.887147	-0.413853	-0.760789	0.0215615	-0.174919	NaN	NaN	NaN	NaN	NaN	NaN	NaN	NaN	0.383412	0.384627	-0.136251	-0.0155652	0.0251799	-0.212276	0.286498	-0.0873954	NaN	NaN	NaN	NaN	NaN	NaN	NaN	NaN	0.251811	-0.0232306	0.216044	0.0922664	-0.0154532	-0.728697	0.15679	-0.368303	NaN	NaN
-0.173177	0.30244	0.0823091	0.33633	-0.229793	-0.0588751	0.0790324	0.278823	-0.120861	0.161929	0.200229	0.102458	-0.208769	-0.289745	-0.266339	0.126625	-0.117086	0.297928	0.294591	0.489692	-0.173078	-0.220827	0.250469	0.38894	0.0393973	0.637403	0.395935	0.552842	0.426134	0.293495	0.22612	0.414639	0.204664	0.400697	0.10028	0.0903485	0.189408	-0.358827	0.101462	0.278237	0.13397	0.346854	-0.202893	0.30024	0.720869	0.133734	-0.423289	0.390525	0.289389	0.378502
-0.101227	-0.00867396	-0.144904	0.130165	0.133649	0.312546	-0.0689655	0.14515	-0.160325	-0.0763853	-0.109176	0.131825	0.13249	0.269696	0.143187	0.0740324	-0.112874	-0.239802	-0.280933	0.174334	0.167035	0.273916	-0.166634	0.125661	-0.213728	-0.360801	-0.186875	0.0707755	-0.076889	-0.00615835	-0.0538414	-0.0274552	-0.263074	-0.0533638	-0.138973	0.153804	0.151466	0.165364	-0.0808921	0.0948803	-0.207544	-0.15475	-0.0325241	0.0273397	-0.304931	0.141181	-0.0891903	-0.252225	-0.29421	-0.0641776
0.0667952	-0.505604	-0.608416	-0.15869	-0.316101	0.0859875	-0.500602	-0.683666	0.272803	-0.148823	0.252154	0.044984	-0.0929066	-0.274867	0.147005	-0.12449	NaN	NaN	NaN	NaN	NaN	NaN	NaN	NaN	NaN	NaN	NaN	NaN	NaN	NaN	NaN	NaN	-0.236244	-0.0381672	-0.265759	0.0454211	-1.01215	-0.0194022	-0.1514	-0.316331	NaN	NaN	NaN	NaN	NaN	NaN	NaN	NaN	-0.180223	0.142545
0.282254	-0.194561	0.409453	0.053465	-0.0643658	-0.214868	-0.0401496	-0.341134	-0.190858	-0.142154	0.395923	-0.348629	-0.326952	-0.357936	0.160747	0.211807	-0.47353	0.089459	0.00239782	-0.139317	0.144309	-0.238259	0.151904	-0.162374	NaN	NaN	NaN	NaN	NaN	NaN	NaN	NaN	1.04007	0.403813	0.712865	0.522312	0.083068	0.98863	1.18382	0.749224	NaN	NaN	NaN	NaN	NaN	NaN	NaN	NaN	0.600902	-0.550285
-0.0290732	-0.00313359	-0.264605	-0.0206245	-0.0278107	0.276026	-0.322156	-0.238935	-0.254322	-0.360938	-0.415038	-0.0638013	-0.107904	0.229984	-0.256992	-0.274185	-0.0432308	-0.00630011	-0.501702	-0.012506	-0.612133	0.215748	-0.526255	-0.620604	-0.0625339	0.143065	-0.269687	0.154614	-0.479742	0.245034	-0.251801	-0.0685943	-0.270964	-0.0906463	-0.388523	0.156589	0.126576	-0.0945426	-0.436068	-0.0227732	-0.365563	0.151976	-0.400925	-0.159459	-0.0583698	0.220561	0.0346767	-0.0259572	-0.315381	-0.0539522
NaN	NaN	NaN	NaN	NaN	NaN	NaN	NaN	NaN	NaN	NaN	NaN	NaN	NaN	NaN	NaN	NaN	NaN	NaN	NaN	NaN	NaN	NaN	NaN	NaN	NaN	NaN	NaN	NaN	NaN	NaN	NaN	NaN	NaN	NaN	NaN	NaN	NaN	NaN	NaN	NaN	NaN	NaN	NaN	NaN	NaN	NaN	NaN	NaN	NaN
NaN	NaN	NaN	NaN	NaN	NaN	NaN	NaN	NaN	NaN	NaN	NaN	NaN	NaN	NaN	NaN	NaN	NaN	NaN	NaN	NaN	NaN	NaN	NaN	NaN	NaN	NaN	NaN	NaN	NaN	NaN	NaN	NaN	NaN	NaN	NaN	NaN	NaN	NaN	NaN	NaN	NaN	NaN	NaN	NaN	NaN	NaN	NaN	NaN	NaN
0.0340893	-0.0746688	-0.0329086	-0.0147664	-0.0180994	-0.0333986	-0.021375	-0.00038145	0.0593438	-0.111801	-0.03564	-0.119232	-0.0132094	-0.0896227	0.0497956	-0.0330341	-0.0142638	-0.129899	-0.11586	-0.0522297	-0.374751	-0.100967	-0.100073	-0.0762233	-0.0354441	-0.141255	-0.0356513	-0.0326305	-0.0869289	-0.0434321	-0.00175942	0.0164269	-0.0142479	-0.112045	0.0203264	-0.0337898	0.112826	0.149279	-0.0619827	-0.0721372	-0.083215	-0.15635	-0.0451096	-0.128993	-0.387908	-0.262414	0.126216	-0.102089	0.143208	0.0971491
NaN	NaN	NaN	NaN	NaN	NaN	NaN	NaN	-0.249466	0.168861	0.211117	0.0149316	-0.0825036	0.210235	0.251811	0.178961	-0.0548005	0.360436	0.212929	0.492319	0.471519	0.0344219	0.0148019	0.413933	-0.589148	0.0960717	-0.0562627	0.0432491	0.0560914	0.0768677	-0.539914	0.37079	NaN	NaN	NaN	NaN	NaN	NaN	NaN	NaN	NaN	NaN	NaN	NaN	NaN	NaN	NaN	NaN	-0.244631	0.210344
-0.102484	0.144067	0.323244	0.298277	0.0364896	-0.252475	0.285088	0.0482816	0.183096	0.253939	0.406557	0.221984	-0.00478918	-0.470055	-0.468504	-0.026011	0.16552	0.300096	0.808253	0.326777	0.276306	-0.340311	0.569004	0.407776	0.308872	0.516927	0.373327	0.507825	0.651707	0.205199	0.346066	0.256569	0.304327	0.35649	0.567053	-0.032883	0.220307	-0.132751	0.407913	0.184573	0.431266	0.205675	0.425126	0.148604	0.99133	-0.0201332	0.0302713	0.527472	0.52048	0.281048
NaN	NaN	NaN	NaN	NaN	NaN	NaN	NaN	-0.237399	0.388673	-0.283459	0.0894177	-0.157635	0.373476	0.131882	0.0928214	NaN	NaN	NaN	NaN	NaN	NaN	NaN	NaN	NaN	NaN	NaN	NaN	NaN	NaN	NaN	NaN	NaN	NaN	NaN	NaN	NaN	NaN	NaN	NaN	NaN	NaN	NaN	NaN	NaN	NaN	NaN	NaN	-0.964652	-0.0610168
-0.0259435	-0.237915	-0.0473083	-0.100906	0.0510076	-0.0436306	0.00348193	0.100582	0.732977	0.0243679	0.778512	0.139496	-0.338876	-0.0119172	0.660214	0.569884	0.0645216	-0.494069	0.128012	0.292313	0.0637345	0.0883491	-0.0057723	-0.0204229	0.152962	0.0631349	-0.0255261	0.41803	0.298791	0.0868652	0.243325	0.229395	-0.00339184	-0.0640877	-0.0161247	-0.00916273	0.172912	0.201547	0.00702927	0.124801	-0.0187531	0.117025	0.0251726	0.00233928	-0.00640753	0.0159341	0.167217	0.426751	-0.0858875	0.124703
NaN	NaN	NaN	NaN	NaN	NaN	NaN	NaN	0.198991	0.0056791	0.355885	0.185169	0.0746389	0.201148	0.0487666	-0.391485	NaN	NaN	NaN	NaN	NaN	NaN	NaN	NaN	-0.2148	-0.507994	-0.132634	-0.614325	0.110863	-0.2366	-0.144222	-0.446232	NaN	NaN	NaN	NaN	NaN	NaN	NaN	NaN	0.409377	0.0254669	0.620583	-0.112199	0.436031	0.0671732	0.448156	0.11306	NaN	NaN
-0.00285993	-0.0560965	0.15512	0.0790559	0.0419553	-0.06	0.00835497	-0.118176	0.431396	-0.509353	0.370087	0.0217041	0.570285	0.278362	0.586529	-0.466899	0.215329	-0.20405	-0.091531	-0.201971	-0.11506	-0.253063	0.0870047	-0.477335	0.606265	-0.651101	-0.269048	0.405724	0.244725	-0.617881	0.0568165	-0.192916	0.216218	-0.284858	0.604387	-0.223469	-0.670418	0.533612	0.691302	-0.41735	NaN	NaN	NaN	NaN	NaN	NaN	NaN	NaN	0.669358	-0.52711
NaN	NaN	NaN	NaN	NaN	NaN	NaN	NaN	-0.206817	0.0393902	0.49512	-0.0402372	-0.116425	0.137705	0.251588	-0.139718	-0.0239704	-0.374945	0.198933	-0.412321	-0.398678	-0.362973	0.24451	-0.749304	-0.261566	-0.081194	-0.1126	-0.0523625	-0.373291	-0.123062	-0.108464	0.162892	0.0519703	-0.0406308	0.397456	-0.221584	0.00755434	-0.0861365	0.2363	-0.0674085	NaN	NaN	NaN	NaN	NaN	NaN	NaN	NaN	0.079783	-0.112318
-0.037333	-0.237049	0.00898532	-0.0824443	0.103836	-0.221146	0.0752992	-0.208168	-0.140233	-0.215153	-0.246015	-0.0207853	-0.305272	-0.0345317	-0.119262	-0.0742523	-0.298281	-0.145621	-0.114026	0.155329	-0.0867188	-0.0108986	-0.271618	0.189513	0.184552	-0.316963	-0.544287	-0.234467	-0.219953	-0.314	-0.355528	0.0563651	-0.163571	-0.0812187	-0.506647	0.030265	0.0230924	-0.134713	-0.0093984	0.16317	0.103901	-0.54736	-0.476694	-0.0749959	0.147079	-0.0575178	-0.216046	-0.661348	-0.104294	0.191544
0.193997	0.169184	0.0759191	0.156079	0.108503	0.23989	-0.0447585	0.0737233	NaN	NaN	NaN	NaN	NaN	NaN	NaN	NaN	NaN	NaN	NaN	NaN	NaN	NaN	NaN	NaN	NaN	NaN	NaN	NaN	NaN	NaN	NaN	NaN	NaN	NaN	NaN	NaN	NaN	NaN	NaN	NaN	NaN	NaN	NaN	NaN	NaN	NaN	NaN	NaN	NaN	NaN
0.179228	-0.154892	0.268191	-0.261678	0.193931	-0.208866	-0.520065	-0.208825	-0.0827495	-0.518395	0.176214	-0.384805	0.371856	-0.131452	1.21451	-0.0309509	0.644889	0.0633943	0.730446	-1.95542	-0.766089	0.111807	0.493495	-1.01475	NaN	NaN	NaN	NaN	NaN	NaN	NaN	NaN	NaN	NaN	NaN	NaN	NaN	NaN	NaN	NaN	NaN	NaN	NaN	NaN	NaN	NaN	NaN	NaN	0.493198	0.902663
NaN	NaN	NaN	NaN	NaN	NaN	NaN	NaN	NaN	NaN	NaN	NaN	NaN	NaN	NaN	NaN	0.0691638	-0.0728132	0.116037	0.448652	0.0697029	-0.116854	-0.695075	-0.512698	-0.452549	-0.449497	0.0185579	-0.0341019	-0.227982	-0.116883	-0.145924	-0.512745	NaN	NaN	NaN	NaN	NaN	NaN	NaN	NaN	-0.133656	0.23677	0.0732918	-0.24573	-0.124744	0.184376	0.0652712	0.201943	-0.0999127	0.157332
0.0482408	0.0924067	0.0134508	-0.0197709	0.00933203	-0.155364	-0.0347605	-0.0699178	0.133517	0.195697	0.0386797	0.0155452	0.0535001	-0.0545548	-0.00486841	0.0229394	0.0410839	-0.003058	0.122974	0.0395644	0.597609	-0.0650023	-0.177222	0.427162	0.0232481	-0.0243831	0.133952	0.0564574	0.133727	-0.0303355	0.0376543	-0.111056	0.0119992	0.0603583	-0.0826459	-0.0759671	0.196765	-0.234569	-0.205605	-0.110566	0.0578591	0.156068	0.0131579	0.174767	-0.0686705	0.130324	0.104285	0.158321	0.091003	0.154005
NaN	NaN	NaN	NaN	NaN	NaN	NaN	NaN	0.0218413	-0.446199	0.00201567	-0.214949	-0.134079	-0.360882	-0.343135	0.0381459	NaN	NaN	NaN	NaN	NaN	NaN	NaN	NaN	NaN	NaN	NaN	NaN	NaN	NaN	NaN	NaN	NaN	NaN	NaN	NaN	NaN	NaN	NaN	NaN	NaN	NaN	NaN	NaN	NaN	NaN	NaN	NaN	-0.125215	0.332744
NaN	NaN	NaN	NaN	NaN	NaN	NaN	NaN	NaN	NaN	NaN	NaN	NaN	NaN	NaN	NaN	NaN	NaN	NaN	NaN	NaN	NaN	NaN	NaN	NaN	NaN	NaN	NaN	NaN	NaN	NaN	NaN	-0.525184	-0.0198222	-0.107547	0.173349	0.092587	0.0479452	-0.127208	-0.249402	0.229533	0.0769662	0.381845	0.242294	0.150998	0.226254	0.0190886	0.182623	NaN	NaN
-0.607655	0.394667	0.0849085	0.171825	-0.0859371	-0.0605146	0.271805	0.0394544	-0.105557	0.539444	0.126507	0.0295893	-0.296794	-0.308702	-0.252138	0.449397	-0.362656	0.317854	0.414931	0.236518	0.2601	-0.201684	0.339464	-0.118245	0.0778967	0.832757	0.406359	0.458564	0.583448	0.716515	-0.0307757	1.06201	-0.572206	0.49642	0.354641	-0.358957	-0.168358	-0.262988	1.07173	0.121274	0.076691	0.00149384	0.399087	-0.126953	0.681035	-0.652149	-0.670977	-0.578276	0.870871	0.607299
-0.558903	-0.0680998	-0.255546	-0.183248	-0.384945	0.152626	0.417016	-0.0162072	0.201227	0.326738	-0.0875126	-0.154858	0.137051	0.0884097	-0.373015	-0.305216	0.392796	0.430305	0.167791	0.371537	0.0689085	0.462465	-0.128355	-0.26775	0.510244	0.472618	-0.0414446	0.284036	-0.322646	0.125212	-0.109017	-0.182772	-0.136378	-0.217591	-0.274789	0.132374	-0.177309	0.0446044	-0.437724	-0.10658	-0.426269	-0.298963	-0.718322	-0.283331	-0.578036	-0.10296	-0.596507	-0.399062	0.109232	0.129365
-0.0386654	0.0995025	0.190192	0.215521	-0.212027	-0.0359261	0.172904	0.0708384	-0.00466731	0.0666216	0.0825594	0.0406985	-0.0760865	-0.232311	-0.221308	-0.448003	0.34034	0.334784	0.057947	0.569578	0.562368	-0.0685301	0.410513	0.339588	-0.228556	0.24811	-0.325454	-0.0110049	-0.342666	-0.0261214	-0.325906	-0.233806	0.375856	0.3592	0.153131	0.0844614	-1.44591	0.0997997	0.0194199	0.0690686	-0.0880007	0.628329	-0.998907	0.0114116	0.0925581	0.339159	-0.334097	0.901545	0.428239	0.373249
0.620659	0.321837	0.14796	0.0624601	0.20762	-0.0105996	0.360273	0.313102	0.38949	0.0278686	0.0608029	-0.0736353	-0.0735344	-0.305086	0.356365	0.0353456	0.391759	0.477658	0.167791	-0.429256	0.363511	-0.279208	0.232877	0.413532	0.306176	0.350413	0.0751574	-0.482263	-0.170573	-0.360351	0.301838	-0.0908915	0.400444	0.27224	0.203234	0.0418306	-0.544766	0.0824315	0.229087	-0.0721068	-0.0457144	0.00584042	0.0208289	0.0398774	0.046957	-0.199594	-0.0744596	-0.124121	0.165052	0.0838663
-0.0160831	-0.116136	-0.00324952	-0.0982002	0.0350605	0.0249091	0.0947076	0.193614	-0.111535	-0.140021	0.022049	-0.0975998	0.000323443	0.12528	0.22798	0.0248121	-0.0370813	-0.119684	-0.130468	-0.0336635	0.229297	0.0136764	0.0253133	0.238152	-0.173259	-0.172673	-0.110699	-0.130793	-0.0862269	-0.0880593	-0.0717721	-0.0660024	-0.136553	-0.0735978	0.00845993	-0.0212518	0.000663046	0.0497979	0.0756398	0.0419451	-0.0575574	-0.130136	-0.0756849	-0.1919	-0.167776	-0.0817412	-0.00508401	-0.174489	-0.0581097	-0.0205158
NaN	NaN	NaN	NaN	NaN	NaN	NaN	NaN	NaN	NaN	NaN	NaN	NaN	NaN	NaN	NaN	-0.204197	0.444405	0.101805	0.385498	-0.396985	-0.0666761	0.0723651	-0.00744087	NaN	NaN	NaN	NaN	NaN	NaN	NaN	NaN	NaN	NaN	NaN	NaN	NaN	NaN	NaN	NaN	NaN	NaN	NaN	NaN	NaN	NaN	NaN	NaN	NaN	NaN
1.0918	NaN	NaN	NaN	1.31165	NaN	NaN	NaN	-0.251212	-0.330865	-0.220037	-0.691451	0.0599301	-0.940306	0.199151	-0.506257	-0.105113	-0.136239	-0.0525054	-0.084983	-0.304533	0.154616	-0.0422242	-0.483045	NaN	NaN	NaN	NaN	NaN	NaN	NaN	NaN	0.323963	1.08801	0.0918383	0.19131	0.339354	0.623103	0.0287239	0.0850575	-0.47673	-0.268029	-0.0540089	-1.01015	-1.46341	-1.0877	-0.453392	-0.186144	0.268483	0.0513155
NaN	NaN	NaN	NaN	NaN	NaN	NaN	NaN	NaN	NaN	NaN	NaN	NaN	NaN	NaN	NaN	0.516409	-1.20973	0.626243	-0.811949	0.91258	-0.981647	0.944445	-0.560384	NaN	NaN	NaN	NaN	NaN	NaN	NaN	NaN	NaN	NaN	NaN	NaN	NaN	NaN	NaN	NaN	NaN	NaN	NaN	NaN	NaN	NaN	NaN	NaN	NaN	NaN
0.576955	0.787063	-0.303336	-0.433186	-0.0603227	-0.273907	-0.331812	-0.324539	-0.149294	0.115045	-0.280011	-0.1422	-0.782554	-1.00327	-0.353739	-0.771846	NaN	NaN	NaN	NaN	NaN	NaN	NaN	NaN	NaN	NaN	NaN	NaN	NaN	NaN	NaN	NaN	NaN	NaN	NaN	NaN	NaN	NaN	NaN	NaN	0.0734595	-0.261186	0.297553	0.595987	0.600519	0.553332	0.0704637	0.00824798	-0.269846	-0.175857
NaN	NaN	NaN	NaN	NaN	NaN	NaN	NaN	-0.166078	-0.0989919	0.246042	0.111942	0.053251	0.320564	-0.246713	-0.0448387	NaN	NaN	NaN	NaN	NaN	NaN	NaN	NaN	1.30959	0.353078	0.66623	1.1598	0.603404	0.31155	1.05465	0.654757	NaN	NaN	NaN	NaN	NaN	NaN	NaN	NaN	NaN	NaN	NaN	NaN	NaN	NaN	NaN	NaN	NaN	NaN
-0.176071	0.16009	0.0988502	0.341681	-0.0434358	-0.337531	0.0748461	-0.209921	0.0843275	0.183527	0.47883	0.361903	0.0989759	-0.670703	-0.938386	0.0249434	-0.0769395	0.299133	0.814399	0.549526	-1.67589	-0.172594	0.413887	-1.2115	0.341825	0.646617	0.496859	0.686282	0.734747	0.538788	0.207672	0.287446	0.40485	0.440671	0.344287	0.112817	0.197971	-0.246494	-0.0811762	0.191899	0.997346	1.18608	0.670888	0.766536	1.23403	0.600061	0.236785	1.25017	0.501983	0.437924
-0.2139	-0.244565	-0.103885	0.0528904	-0.12056	0.120699	-0.074924	0.142405	-0.242937	0.00858462	-0.283964	0.0230692	-0.179971	0.113133	-0.37144	-0.095044	-0.376792	0.124583	-0.041648	0.368208	0.125841	0.249711	-0.412779	0.00400656	-0.271205	0.0401167	-0.107386	0.163469	-0.0629429	0.12057	-0.21331	0.034379	-0.241804	0.00431116	-0.210002	0.119597	0.0793709	-0.111172	-0.199218	0.0462869	-0.0919007	0.187148	-0.17356	0.392229	-0.0442153	0.103774	0.106752	0.225384	-0.0369823	0.161409
0.0479345	0.765575	-0.0954467	0.343589	-0.143919	0.273961	0.0864698	0.398495	-0.450201	0.177269	0.287302	0.278453	-0.151055	-0.607252	0.344463	0.198508	0.866233	0.502126	0.203173	-0.282345	0.722384	-0.308698	0.195795	0.82027	NaN	NaN	NaN	NaN	NaN	NaN	NaN	NaN	0.491575	0.445961	0.358433	0.509462	-0.0227178	0.155326	0.533286	0.684927	NaN	NaN	NaN	NaN	NaN	NaN	NaN	NaN	-0.172301	0.240226
-0.139837	0.0549307	-0.0711156	-0.155952	-0.207025	0.126503	0.0415488	0.259552	-0.106829	-0.0570046	-0.333448	-0.257842	-0.436148	0.152619	-0.0400964	0.102872	-0.154372	-0.115053	-0.00327317	-0.0698353	-0.355918	-0.120068	0.0628726	0.0429184	0.0179619	0.323266	-0.194301	0.399487	0.390018	0.387461	-0.137699	0.564156	-0.621546	0.0279569	-0.163276	-0.020908	0.42585	0.157367	0.0563102	-0.0337885	-0.241925	-0.0940902	-0.168135	-0.0953624	-0.164264	-0.106572	-0.245201	0.0516193	-0.0549985	-0.0475067
-0.348444	0.14451	0.209982	0.0872331	-0.202121	0.0337644	0.173804	0.0737233	-0.0990346	0.104819	-0.0308613	0.23407	0.100062	0.167565	-0.0570885	0.136595	0.114018	0.309505	0.455831	0.398977	0.0791027	0.171149	0.397576	0.43472	-0.102691	0.0938055	0.13883	0.410412	0.151184	0.278187	-0.0953619	0.344088	-0.0297931	0.0824136	0.0793283	0.0605946	0.354131	-0.143549	0.143136	0.30469	0.154492	0.139477	0.105996	0.451526	0.313289	0.234018	-0.0290539	0.377884	0.114509	-0.0497594
-0.741285	0.0124724	-0.375433	-0.805074	0.351128	-1.15396	0.39336	0.0974844	NaN	NaN	NaN	NaN	NaN	NaN	NaN	NaN	-0.442274	-0.364143	-0.239941	-0.107623	0.122814	-0.0930704	-0.72931	-0.0217322	NaN	NaN	NaN	NaN	NaN	NaN	NaN	NaN	NaN	NaN	NaN	NaN	NaN	NaN	NaN	NaN	0.293221	0.450557	-0.034835	0.371253	-0.107695	0.149869	0.590702	0.410336	NaN	NaN
0.143079	0.267504	-0.0518454	0.224073	0.0997398	0.189066	-0.102847	0.0133954	0.2844	-0.117138	-0.0617944	0.236147	0.104065	0.217722	0.00513277	-0.0112921	0.0779891	0.132178	-0.0863468	-0.359179	0.350305	0.0238856	-0.0397984	-0.00990254	0.254445	0.472515	-0.10856	0.133317	-0.271842	0.0811289	-0.0868018	-0.029113	0.265798	0.292458	-0.0774275	-0.0700456	-0.0249602	0.0952859	0.134653	0.13612	0.125468	0.254796	0.0350841	0.0837701	-0.369442	-0.155811	-0.0516937	0.300683	0.300211	0.0254806
NaN	NaN	NaN	NaN	NaN	NaN	NaN	NaN	NaN	NaN	NaN	NaN	NaN	NaN	NaN	NaN	NaN	NaN	NaN	NaN	NaN	NaN	NaN	NaN	0.166642	0.106573	0.327288	0.308669	0.172925	0.168057	0.061543	0.233098	NaN	NaN	NaN	NaN	NaN	NaN	NaN	NaN	NaN	NaN	NaN	NaN	NaN	NaN	NaN	NaN	NaN	NaN
-0.112237	0.0585111	0.0032293	-0.315259	-0.506142	-0.173581	-0.0375138	NaN	-0.451873	-0.63728	-0.647985	-0.441894	-0.224084	-0.449498	0.125482	0.192996	-0.0734562	-0.0360238	0.349912	0.00451922	1.31037	0.00664912	0.257214	1.30053	0.505761	0.411694	0.21572	-0.137038	-0.184139	0.37485	0.268158	0.580035	NaN	NaN	NaN	NaN	NaN	NaN	NaN	NaN	-0.254648	-0.0359284	0.352246	0.390287	0.00219425	0.159229	0.473728	0.559504	-0.0722266	-0.134502
-0.384436	-0.171357	-0.2323	-0.0834843	0.0952405	0.0856387	-0.142146	-0.088947	-0.308788	-0.15658	-0.0477459	0.133322	0.0843316	0.0842411	0.191245	0.214717	-0.313307	-0.204631	-0.172042	-0.126616	-0.071057	0.0102346	-0.151308	-0.310973	-0.028287	-0.105942	-0.101592	0.0283373	0.131738	0.188112	0.0862995	0.117485	-0.411512	-0.306285	-0.179305	-0.152896	0.200532	0.0480935	0.0498377	-0.10879	0.31072	0.0552705	0.463287	0.274227	-0.203079	0.0660411	-0.0221289	0.234553	-0.151107	0.0873582
-0.0189026	-0.143708	-0.0206174	-0.102787	-0.108475	-0.0527195	0.19011	-0.0166865	-0.0360136	-0.139144	-0.0329478	-0.0410628	-0.169069	-0.0542079	0.177355	0.0794799	0.231861	0.592669	0.131014	0.71863	-0.0986429	0.539907	0.636068	-0.154033	-0.396497	-0.463255	-0.212692	-0.0282555	-0.22373	-0.0338882	-0.115078	-0.177327	0.00459395	0.137267	0.0134682	-0.222952	0.278708	-0.00571479	0.222886	0.131909	-0.354321	-0.405726	-0.184818	-0.388131	-0.16131	-0.117404	-0.0797539	0.0260354	-0.417606	-0.240987
0.0987169	0.146574	-0.185137	0.132278	0.0699743	0.101422	0.274076	-0.646394	0.0918844	0.206188	-0.0430338	-0.115117	0.0200849	0.0644537	0.127084	-0.15723	-0.458285	-0.236865	-0.173484	-0.203142	-0.116076	0.0332587	-0.293421	-0.69435	0.548409	0.570062	0.442499	-0.122209	0.464222	0.306898	0.243672	-0.0788971	-0.0864547	-0.0552786	0.106127	0.0987451	0.237146	0.107126	0.0698794	-0.204349	0.226256	0.179495	-0.197561	-0.174247	0.152535	0.010862	0.0551521	-0.0233414	-0.0845651	-0.126853
NaN	NaN	NaN	NaN	NaN	NaN	NaN	NaN	NaN	NaN	NaN	NaN	NaN	NaN	NaN	NaN	NaN	NaN	NaN	NaN	NaN	NaN	NaN	NaN	0.0233946	0.145933	0.168376	0.162395	-0.0484464	0.297398	-0.351072	-0.0305562	NaN	NaN	NaN	NaN	NaN	NaN	NaN	NaN	NaN	NaN	NaN	NaN	NaN	NaN	NaN	NaN	0.126434	0.352131
0.602844	-0.615542	0.669968	-0.617716	0.381088	-0.496188	0.913433	-1.02026	NaN	NaN	NaN	NaN	NaN	NaN	NaN	NaN	NaN	NaN	NaN	NaN	NaN	NaN	NaN	NaN	0.302871	-0.29142	0.674756	-0.596914	0.439941	-0.809303	0.955782	-1.14888	NaN	NaN	NaN	NaN	NaN	NaN	NaN	NaN	NaN	NaN	NaN	NaN	NaN	NaN	NaN	NaN	0.612505	-0.506029
0.188425	0.0418936	0.0826389	-0.281405	-0.0599591	-0.10706	-0.0831812	-0.12643	0.0491727	-0.307353	-0.0231426	0.000159822	0.179949	0.0991297	0.0807279	-0.0420161	0.0060696	-0.0243381	0.118618	-0.0398257	-0.361306	-0.078016	-0.0560255	-0.772676	0.263805	0.160597	0.0890063	0.0229184	0.542667	-0.120026	0.160629	-0.00561341	-0.0847996	-0.375411	-0.0869509	-0.222921	-0.262971	0.0739598	-0.248712	-0.354409	0.0281217	-0.297017	0.143267	-0.22916	0.366956	-0.310344	0.12161	-0.206384	-0.124637	-0.327111
-0.0931682	-0.00963136	0.169955	-0.0145539	-0.210371	-0.115322	-0.088945	-0.0595083	-0.0268453	0.130612	-0.0343642	0.040592	0.0920512	0.109964	0.133617	-0.10701	-0.309566	-0.100327	-0.160174	-0.161351	-0.545284	-0.166051	-0.422313	-0.615074	0.200661	0.204192	0.0543869	0.120501	0.0516976	0.284835	0.0739419	0.076212	NaN	NaN	NaN	NaN	NaN	NaN	NaN	NaN	-0.350694	-0.341237	-0.31385	-0.174994	-0.512316	-0.250547	-0.00354025	-0.0505448	-0.170581	0.08946
-0.23152	-0.137086	0.224665	0.0220686	0.0389704	-0.154712	0.0340503	-0.206417	0.0569156	0.105983	0.044125	0.0515115	-0.159402	-0.155897	-0.293862	0.0355737	-0.0290715	0.10164	0.304197	-0.0421564	-0.337634	-0.0800286	0.108525	0.29038	0.0297996	0.0286944	0.0889013	0.148035	0.0976418	0.0775912	0.0199214	0.0805634	0.134808	0.00492381	0.084847	-0.0358991	-0.0408459	-0.134629	0.0127498	0.0187276	0.0701588	0.0200992	-0.0140414	-0.123269	0.182777	-0.0766365	-0.192252	0.131012	0.238975	0.0924875
0.0307776	0.0588763	0.65947	0.255231	0.0960893	0.134336	0.0628995	-0.0663404	-0.0396552	-0.00737325	0.211804	0.121934	0.0443807	0.0422842	0.241779	0.21877	-0.256036	-0.167863	0.530628	-0.0205651	0.848355	-0.01107	0.217292	0.752594	-0.213072	-0.121844	0.0126466	0.0400565	-0.0481045	-0.118711	-0.0916402	-0.0409172	-0.102973	0.121532	0.41408	0.212225	0.276646	0.227271	0.36107	0.198231	-0.0244536	-0.0774264	0.026518	0.169614	-0.21438	-0.149979	-0.0372934	0.00222526	0.199084	0.0900181
-0.311402	-0.127226	0.079338	0.109964	-0.0939566	-0.198671	0.121119	0.196098	-0.130693	-0.329101	0.0792234	0.0637112	-0.096391	-0.286838	-0.0365035	0.192119	-0.202741	-0.129413	0.43458	0.0275276	0.182724	-0.278548	0.364391	0.26124	-0.0197149	-0.101237	0.187653	-0.0124543	0.274814	0.0338065	0.160445	0.303085	0.233241	0.0234582	0.142337	0.101395	0.0165658	-0.224592	0.233713	0.170785	0.159723	0.255857	0.253698	0.140188	0.578823	0.281181	-0.0529658	0.406259	0.332841	0.00234094
-0.311206	-0.0388488	-0.300419	0.0833655	-0.23623	0.0983715	-0.158703	0.138621	NaN	NaN	NaN	NaN	NaN	NaN	NaN	NaN	NaN	NaN	NaN	NaN	NaN	NaN	NaN	NaN	NaN	NaN	NaN	NaN	NaN	NaN	NaN	NaN	NaN	NaN	NaN	NaN	NaN	NaN	NaN	NaN	NaN	NaN	NaN	NaN	NaN	NaN	NaN	NaN	-0.0714405	0.285093
-0.318016	-0.248661	-0.328399	-0.472547	-0.374416	-0.666423	0.17861	0.172995	NaN	NaN	NaN	NaN	NaN	NaN	NaN	NaN	0.190021	-0.0332907	-0.0211924	-0.0358537	-0.185228	-0.0666404	0.116442	-0.2805	-0.39893	-0.216024	-0.212919	0.260642	0.145249	-0.0409386	-0.313911	0.118853	NaN	NaN	NaN	NaN	NaN	NaN	NaN	NaN	NaN	NaN	NaN	NaN	NaN	NaN	NaN	NaN	-0.142069	-0.173367
-0.0878094	0.128088	-0.23458	-0.0136331	-0.052379	0.241169	0.0176392	0.152418	-0.214792	0.105877	-0.134925	0.0796113	-0.0185994	0.279636	0.00827468	0.121168	-0.162023	0.182107	-0.240921	0.111989	0.0519912	0.231686	-0.167214	0.0461968	-0.203127	0.0234311	-0.22988	0.0530393	-0.213002	0.102934	-0.198205	0.0505075	-0.215289	0.0630675	-0.184096	0.00908107	0.194788	-0.113216	-0.135937	0.0345482	-0.376808	-0.226251	-0.158732	0.0647281	-0.303749	0.0691437	-0.142359	-0.0417521	-0.263585	-0.0389959
-0.21765	-0.224165	-0.155192	-0.0294027	-0.0265666	-0.164081	-0.132695	0.439402	-0.0854725	-0.0757458	-0.0246549	0.132557	-0.0560302	0.185336	0.0456011	0.164132	-0.151561	-0.00901231	0.00219066	-0.265786	0.376062	0.194825	-0.0444209	0.291943	-0.140644	-0.0510007	-0.0713812	-0.0457753	-0.0983121	-0.041968	-0.0856038	0.138795	-0.114574	-0.44049	-0.0442712	0.124745	-0.180005	-0.146771	-0.113615	0.123026	-0.150885	0.00409357	0.0199785	-0.0825974	-0.168038	0.245079	0.225554	0.104947	-0.0705894	0.0714025
-0.420035	-0.0817854	-0.560599	-0.174475	-0.50342	-0.100498	0.0140391	0.466067	0.16746	0.589395	-0.132724	0.449017	-0.39474	0.424235	-0.00842165	0.0972933	NaN	NaN	NaN	NaN	NaN	NaN	NaN	NaN	NaN	NaN	NaN	NaN	NaN	NaN	NaN	NaN	-0.283693	-0.135621	-0.242795	-0.0813616	-0.15989	-0.0206199	-0.0969852	-0.119418	NaN	NaN	NaN	NaN	NaN	NaN	NaN	NaN	NaN	NaN
-0.111894	0.199586	-0.253694	0.112821	-0.0113331	0.176921	-0.115074	0.279526	-0.224621	0.0464575	-0.123424	0.0286238	0.0867066	0.176718	0.147898	0.0292049	-0.376918	-0.058386	-0.23444	-0.0682332	0.266004	0.11784	-0.178282	0.271486	-0.179015	-0.0839704	-0.0740535	-0.0703335	0.0370186	0.000277281	-0.00845151	0.0197076	-0.247914	0.0269316	-0.129251	0.115249	-0.035471	0.0894136	-0.14228	0.0671952	-0.0867336	0.0732918	-0.103403	0.064371	-0.308162	-0.0582658	-0.0206575	0.273588	-0.168478	0.151613
-0.260083	0.279848	0.14087	0.321981	-0.0869	-0.102583	-0.215769	-0.0899554	-0.0339248	0.270066	0.0740407	0.290704	0.0101738	-0.175426	-0.752892	0.326818	-0.188818	0.253082	0.486626	0.207912	-0.526554	-0.0154996	0.226983	0.249873	0.387062	0.671813	0.503236	0.684055	0.769189	0.46588	0.192759	0.654443	0.167199	0.39126	0.231074	0.149839	0.265827	-0.306157	-0.0725515	0.324544	0.384628	0.791299	0.49912	0.447921	0.923112	0.327181	-0.172057	0.694168	0.303649	0.496921
0.0697237	0.278504	-0.179106	-0.0458534	0.0462183	0.238949	-0.232917	0.168279	0.0612991	0.238497	-0.044924	-0.0591944	-0.0115149	0.0368002	0.0198371	-0.0896313	0.00718272	-0.0149614	-0.222856	-0.501002	-0.0479322	0.132005	-0.146867	-0.0419259	0.121707	0.0292874	-0.136957	-0.0447762	0.0701064	0.199801	0.116454	0.220232	0.237378	0.196857	0.105006	-0.084619	0.0698202	0.110064	0.0249156	-0.0443523	0.0604397	0.262062	-0.0555369	0.0289711	0.0211845	-0.0418631	0.0357651	-0.286274	0.17436	0.198832
0.196292	-0.137385	-0.10735	-0.29916	0.122093	-0.129221	0.110712	-0.0156321	0.155868	-0.043263	-0.146633	-0.367521	0.163601	-0.231037	0.30385	-0.0772093	0.269943	-0.168963	-0.131679	-0.154989	0.533484	-0.0334597	0.0580098	0.157083	0.191195	-0.397449	-0.0129898	-0.332586	0.181198	-0.125385	0.25558	0.0507805	0.0636513	-0.191454	-0.166135	-0.294281	-0.0807205	0.183321	0.102074	0.012757	-0.201447	-0.302291	0.0323584	-0.240206	-0.367638	-0.21269	-0.00506159	-0.228947	0.0737849	-0.108684
-0.400223	0.049189	0.198939	0.328782	-0.215952	0.0760149	0.0962713	0.104202	-0.134627	0.11641	0.197184	0.224641	-0.0802475	-0.0868265	-1.09676	0.113377	-0.211666	0.113746	0.388054	0.182589	0.011464	-0.04918	0.402667	-0.0326581	-0.0895713	0.288255	0.303524	0.414358	0.46934	0.308238	-0.0816901	0.259525	0.243333	0.404162	0.212163	0.121443	0.332504	-0.0816407	0.209346	0.09033	0.323079	0.291878	0.225425	0.382886	0.669158	0.0685271	-0.289905	0.380144	0.459329	0.222371
0.237311	-0.153954	0.00713355	-0.204145	0.21127	-0.11579	0.0317174	-0.288782	0.106009	-0.158949	0.0687074	-0.0790977	0.0115206	-0.0174003	0.19251	-0.0860814	-0.01938	-0.185489	-0.0117867	-0.0121465	-0.710706	-0.0128882	-0.0139348	-0.742366	0.226913	-0.116555	0.0813728	-0.0290635	0.0628786	-0.176348	0.126326	-0.112201	0.15733	-0.0801461	-0.0277926	0.0200461	-0.11016	0.00435806	0.0515953	0.0365769	-0.0244536	-0.104496	-0.0320054	-0.38631	-0.116727	-0.553865	-0.126518	-0.159118	0.136363	0.0111812
0.264155	0.0547475	0.0169441	0.0116349	0.077366	-0.119404	0.104342	-0.0887453	0.226749	-0.0422474	-0.0143815	-0.0976779	0.0176933	-0.0260894	0.180916	-0.257958	0.309598	0.0770618	-0.0932262	-0.177439	0.249477	-0.0674958	0.103152	-0.142545	-0.252027	-0.192983	-0.420842	-0.341072	-0.259208	-0.0704846	-0.312934	-0.196638	0.0587396	-0.0611347	-0.0726315	0.00142073	-0.144042	-0.113741	0.0103814	-0.225771	-0.161249	-0.250228	-0.453376	-0.316326	-0.361775	-0.165227	0.108698	-0.0568532	0.0962306	-0.0809836
0.172868	0.175094	-0.105345	-0.0435745	-0.0870112	0.0757516	0.176499	0.217697	0.447064	-0.131107	-0.195984	0.151667	0.114339	-0.0361148	0.116318	0.334945	-0.143375	-0.680435	-0.181969	-0.656977	-0.540478	-0.11479	-0.288915	0.0405846	-0.150067	-0.408306	-0.135852	-0.616123	-0.328527	-0.264437	-0.0323836	-0.00550693	-0.444831	-0.204216	-0.537804	-0.0618613	-0.71288	-0.331882	-0.443313	-0.2674	0.100164	0.0923931	-0.01046	0.221173	-0.0845212	0.229429	0.263863	0.149586	0.0833464	0.120598
-0.0486166	0.067488	-0.19665	0.220556	-0.0921334	0.399809	-0.091168	0.223798	-0.227196	0.222985	-0.157472	0.149234	-0.086203	0.479062	-0.125305	0.27531	-0.254121	0.140405	-0.188611	-0.131711	-1.43761	0.365814	-0.315961	-0.516957	0.139936	0.325314	0.15477	0.226592	0.186145	0.414295	0.124037	0.539323	-0.196493	-0.0353296	-0.345616	0.332593	0.0858971	-0.276172	0.0343885	0.439853	0.018778	0.666207	0.0132082	0.376623	0.356607	0.400731	0.1237	0.108359	NaN	NaN
0.0520318	0.347144	-0.011477	0.0880582	-0.264864	-0.265207	0.0398665	0.51312	0.165135	0.577399	-0.125725	0.422176	-0.284622	0.300838	-0.0367765	0.764376	0.287897	0.587686	0.173166	0.0759775	-0.884893	0.19176	-0.249026	0.34145	0.0979095	0.254839	-0.129118	0.421079	-0.313293	0.23869	0.292905	0.740449	0.0815089	0.391612	-0.217062	-0.0045016	0.260951	-0.358958	-0.00849753	0.293988	0.855241	1.41667	0.683673	0.953369	0.490375	0.66381	0.439695	0.702996	-0.0555166	0.668268
-0.2616	0.77307	-0.563176	0.658919	-0.706338	0.382286	-0.611282	0.50252	NaN	NaN	NaN	NaN	NaN	NaN	NaN	NaN	NaN	NaN	NaN	NaN	NaN	NaN	NaN	NaN	-0.475685	0.559465	-0.824881	0.233272	-0.508087	0.357492	-0.185238	0.100115	-0.292321	0.625206	-0.481577	0.724042	0.253052	-0.65336	-0.528265	0.671009	-0.914822	0.326478	-0.36726	0.282764	-0.759146	0.600298	-0.873518	-0.354659	-0.981228	0.499444
0.0277998	-0.346841	0.124557	-0.13462	-0.0203972	-0.0723352	0.121722	-0.00827275	-0.149792	-0.265135	0.00232642	-0.176961	-0.101789	0.151604	0.062343	-0.309928	-0.0580366	-0.365747	-0.0620009	-0.0230717	-0.444965	0.0222784	-0.0901031	-0.191798	0.143096	-0.11085	-0.436023	-0.0814356	-0.138312	-0.271727	0.154312	-0.528309	-0.00578664	-0.0862999	0.200396	-0.167837	0.0615026	0.258004	0.0336597	0.0525661	0.155622	-0.357395	-0.211767	-0.364685	0.127934	0.0496124	0.0832582	-0.168846	0.0336141	-0.11079
-0.0874394	0.0653334	-0.0474686	0.145402	-0.0968635	0.0229979	0.0613562	0.109483	-0.216212	0.169535	-0.08891	-0.0517253	-0.0270021	-0.130675	-0.0564951	0.109172	-0.130118	0.195424	-0.167066	0.605439	0.0721164	0.164759	-0.315157	-0.153786	-0.332191	-0.067482	-0.171982	-0.0217771	-0.329233	0.0259688	-0.0767406	-0.258748	-0.165284	0.0571123	-0.108818	0.266272	0.0637553	-0.0812351	-0.0180758	-0.0148146	-0.414025	-0.451732	-0.585568	-0.175473	-0.600494	-0.504562	-0.350612	-0.455782	-0.303833	0.0230608
0.0209212	0.0773629	-0.0856979	-0.0277572	0.0500982	-0.0101647	0.0830941	0.174927	-0.0337161	0.186263	-0.127537	-0.00356594	0.00132434	-0.0521719	0.0536482	-0.158273	-0.0229325	0.0670215	-0.0319317	-0.153884	0.00459162	-0.150484	-0.209537	-0.124439	0.199157	0.251454	0.39162	0.274268	-0.0442142	0.336133	-0.00196485	0.192295	-0.0847996	0.151947	-0.178622	-0.0612357	0.0434101	0.0694617	-0.0026553	0.010637	0.335144	0.300482	-0.018762	0.12604	-0.232807	0.10873	-0.100481	-0.0947595	-0.0320989	0.151868
0.176934	-0.202703	0.311913	-0.0404692	0.125326	-0.398103	0.413301	-0.108231	0.174993	-0.0279103	0.0103509	-0.174406	0.112965	-0.271537	-0.144136	-0.11509	0.340532	0.0453216	0.255511	0.212664	-0.564774	-0.00293304	0.54481	-0.40846	0.0764566	-0.132448	0.190739	-0.17655	0.367061	-0.118911	0.181555	-0.186226	0.130511	-0.123618	0.123805	-0.288636	-0.246097	0.0456197	0.170628	-0.149438	0.350071	-0.0618673	0.270072	-0.0115226	0.844753	-0.298896	0.117155	0.100531	0.592143	0.16948
0.632856	0.110169	0.234195	0.0938206	0.492767	0.524501	-0.608004	-0.0372575	-0.415361	-0.200961	-0.612382	-0.402346	0.509239	0.00694506	-0.161768	-1.62574	NaN	NaN	NaN	NaN	NaN	NaN	NaN	NaN	0.0303539	-0.193905	0.0712292	0.0467471	0.0967766	0.0594183	0.0141423	0.241642	NaN	NaN	NaN	NaN	NaN	NaN	NaN	NaN	NaN	NaN	NaN	NaN	NaN	NaN	NaN	NaN	0.53694	0.233962
0.00520543	-0.156345	0.292785	0.0137555	0.229505	0.0726167	0.114795	-0.226461	0.123632	-0.427464	0.211625	-0.124154	0.356141	-0.116031	-0.111886	-0.249594	0.0974348	-0.273736	0.311765	0.673475	0.659576	0.0119227	0.245818	-0.0795103	0.152855	-0.434545	0.226763	0.366253	0.367215	0.0526328	0.0386867	-0.338278	0.175227	-0.409093	0.128554	-0.219185	-0.0242123	0.241974	0.139944	-0.284042	0.180746	-0.356647	0.172707	-0.340733	0.045554	-0.338277	0.0633939	0.193703	0.268483	-0.207581
0.38388	-0.0388208	0.0575094	-0.176574	0.150153	-0.131753	0.0556263	-0.19487	0.348989	-0.0611131	0.0555868	-0.107392	0.181146	-0.000720631	0.209812	-0.189814	0.353034	-0.112936	-0.041399	-0.188506	0.301575	-0.0658211	0.101437	-0.131586	0.368906	-0.139826	0.0766674	-0.0939697	0.11447	-0.0776332	0.149819	-0.28172	0.267359	-0.0617762	0.0228662	-0.139714	0.0085487	0.209723	0.0747332	-0.17259	0.282226	-0.131816	0.144323	-0.316114	-0.24551	-0.353115	0.116517	-0.0604008	0.261169	-0.137859
-0.445629	0.0600502	-0.814781	-0.119111	-0.0186647	0.162498	-0.722178	-0.049664	-0.0580457	0.00967741	-0.141893	0.153374	0.0541226	-0.168324	-0.0374009	-0.0881038	-0.0098021	-0.154437	-0.10088	0.0900119	-1.10431	0.239142	-0.0860519	-0.653118	-0.624351	-0.383174	-0.142032	-0.203156	-0.0782493	-0.0244338	-0.298015	-0.148327	-0.311232	0.28821	0.223836	0.0989155	0.302391	-0.0478065	-0.08649	-0.0271515	-0.263184	-0.211828	-0.111135	0.179436	0.218815	0.00856021	-0.305754	0.0279365	-0.200921	0.0538519
-0.180872	-0.344492	-0.0111643	-0.0132437	0.136889	0.145896	-0.0939675	-0.0817064	-0.149023	-0.26354	-0.00821075	0.0394565	0.155211	0.256545	0.154507	-0.0674462	-0.193537	-0.299301	-0.156586	0.277857	0.15083	0.106982	-0.080372	0.04119	-0.36577	-0.403343	-0.0843487	0.152741	-0.0653961	-0.0207442	-0.0504375	-0.126366	-0.291463	-0.234595	-0.0711902	-0.0325899	0.0380926	0.0467334	-0.0617334	-0.0818552	-0.0727102	-0.178715	-0.0864171	-0.171415	-0.176843	-0.0121225	0.15685	-0.0721491	-0.139217	-0.0917646
NaN	NaN	NaN	NaN	NaN	NaN	NaN	NaN	-0.178161	-0.330674	-0.0225804	0.0226023	-0.167943	-0.338906	-0.247164	0.0920695	NaN	NaN	NaN	NaN	NaN	NaN	NaN	NaN	NaN	NaN	NaN	NaN	NaN	NaN	NaN	NaN	0.153128	-0.0529811	0.368452	0.261236	-0.237854	-0.195186	0.036456	0.116274	NaN	NaN	NaN	NaN	NaN	NaN	NaN	NaN	-0.173144	-0.797402
0.204255	-0.0222187	0.126904	0.0687937	0.326414	0.143664	0.0516592	-0.111094	0.409275	-0.645265	0.377162	-0.256534	0.502869	-0.274918	0.251492	-0.445317	NaN	NaN	NaN	NaN	NaN	NaN	NaN	NaN	0.0381504	0.226453	0.125735	-0.00575184	0.068815	0.0320056	-0.342374	-0.261202	NaN	NaN	NaN	NaN	NaN	NaN	NaN	NaN	-0.46513	-0.00684741	-0.401628	-0.103929	-0.572639	-0.106243	-0.365105	-0.400869	0.264363	0.117186
-0.00778448	0.272846	-0.0353714	0.144006	-0.182867	0.063053	-0.00703292	0.804696	-0.171395	-0.206026	-0.153696	-0.0970924	-0.219638	0.377627	-0.11951	-0.229287	NaN	NaN	NaN	NaN	NaN	NaN	NaN	NaN	NaN	NaN	NaN	NaN	NaN	NaN	NaN	NaN	NaN	NaN	NaN	NaN	NaN	NaN	NaN	NaN	NaN	NaN	NaN	NaN	NaN	NaN	NaN	NaN	NaN	NaN
-0.0496646	-0.0276391	-0.0532536	0.0167051	-0.0570529	0.0268177	-0.0200433	-0.0293034	0.0645	0.0284635	0.084355	0.0228896	-0.0415263	0.103372	-0.100425	-0.102986	0.0913319	-0.0761535	-0.00976665	0.344968	0.253648	0.122942	0.0375434	-0.0676188	0.0163133	0.0042251	-0.0575407	0.281745	-0.0357871	0.187904	-0.0691867	-0.177207	-0.0621925	-0.00278494	-0.226851	-0.146333	0.129805	-0.145385	-0.0933509	-0.144258	-0.360599	-0.232129	-0.225343	-0.105572	-0.208001	-0.130205	-0.212553	-0.00623557	-0.076985	-0.190728
NaN	NaN	NaN	NaN	NaN	NaN	NaN	NaN	0.0301311	0.0441055	0.0509862	-0.145546	-0.0513356	0.0756299	0.0644176	0.0397065	-0.124541	-0.0182002	0.0305243	-0.127562	0.570528	0.139993	-0.322933	0.0782401	-0.576387	-0.21208	-0.40641	-0.783195	-0.648993	-0.396793	-0.408149	-2.29209	NaN	NaN	NaN	NaN	NaN	NaN	NaN	NaN	0.239613	0.121575	0.174169	-0.321217	0.350959	-0.10872	-0.184931	-0.053453	0.320841	0.24694
-0.888276	0.600656	-0.818197	0.568542	-0.799679	0.537097	-0.908537	0.517033	NaN	NaN	NaN	NaN	NaN	NaN	NaN	NaN	NaN	NaN	NaN	NaN	NaN	NaN	NaN	NaN	NaN	NaN	NaN	NaN	NaN	NaN	NaN	NaN	NaN	NaN	NaN	NaN	NaN	NaN	NaN	NaN	NaN	NaN	NaN	NaN	NaN	NaN	NaN	NaN	NaN	NaN
0.454073	0.0106389	0.00886974	0.0506574	-0.00908476	-0.456878	0.22601	0.012362	0.181947	-0.139729	0.427233	-0.549701	0.327848	-0.663014	0.219545	-0.664605	0.845438	-0.458355	0.353352	-0.759555	-0.615907	-0.373645	0.396104	-1.35036	-0.0617563	-0.284104	-0.12357	-0.439021	0.0601866	-0.449842	-0.0535929	-0.266847	-0.204576	-0.205633	-0.196865	-0.28317	0.225045	0.0274324	-0.0189826	0.00644538	0.0425934	0.171757	0.517098	-0.00877025	0.183301	0.107464	1.00324	8.96412e-05	0.458036	-0.117832
NaN	NaN	NaN	NaN	NaN	NaN	NaN	NaN	NaN	NaN	NaN	NaN	NaN	NaN	NaN	NaN	NaN	NaN	NaN	NaN	NaN	NaN	NaN	NaN	NaN	NaN	NaN	NaN	NaN	NaN	NaN	NaN	NaN	NaN	NaN	NaN	NaN	NaN	NaN	NaN	NaN	NaN	NaN	NaN	NaN	NaN	NaN	NaN	NaN	NaN
0.0917236	-0.0675016	-0.0260979	0.0158383	0.0908581	0.148235	0.0336424	-0.36084	0.191012	-0.187425	0.16817	0.199856	0.113145	0.104926	-0.0403702	-0.0654175	0.0505986	-0.0208749	0.288999	0.0188859	0.425536	-0.026235	0.174861	0.19041	NaN	NaN	NaN	NaN	NaN	NaN	NaN	NaN	0.144919	0.0538293	0.125692	0.205528	-0.0764661	0.156198	0.134245	0.105523	0.235991	0.141663	0.318391	0.0147088	0.508584	0.0519709	0.102001	0.211521	0.344693	0.133394
0.104058	-0.171602	0.317527	-0.0415156	0.27106	-0.0767849	0.0399246	-0.298192	0.129571	-0.154974	0.378679	0.0101935	0.250955	0.0226487	0.032163	-0.252178	0.0848364	-0.128862	0.359509	-0.044491	0.388955	-0.0454181	0.140961	-0.171163	0.0632873	-0.177748	0.41811	0.00933968	0.351369	0.136582	0.12165	-0.276574	0.182846	-0.0768033	0.390359	-0.0106846	0.113207	0.256293	0.0924204	-0.328393	0.0364966	-0.334744	0.0715067	-0.193141	0.193925	-0.353069	0.0569973	-0.0499224	0.173366	-0.28656
-0.0110025	0.0403084	0.130276	-0.0777361	0.0454073	-0.000320675	0.0413168	0.0905574	-0.0140247	0.028761	0.117511	0.0150398	0.0216452	0.0130816	0.158942	-0.103488	-0.150589	0.110043	0.0395663	0.182926	0.175854	-0.0613055	-0.0873553	0.0840857	-0.104035	0.0594623	-0.070296	-0.107372	-0.143998	0.0266408	0.0189767	-0.00881001	-0.107732	0.0528223	0.112205	0.026483	0.0845665	-0.00774294	0.0150258	-0.0425366	-0.212685	-0.197743	-0.227539	-0.155918	0.00853499	-0.0701537	-0.346466	-0.401751	-0.161874	-0.133912
0.157313	0.359909	0.0179024	0.177418	-0.0407062	0.282076	0.132758	0.274441	-0.225431	0.468565	-0.0769295	0.230561	0.0142744	0.299651	0.0784606	0.211172	0.171965	0.268375	-0.142246	0.388885	-0.222059	0.0673962	-0.0287184	0.101399	-0.197069	0.0251877	0.0591118	0.0565985	-0.249902	0.0976305	-0.143127	-0.0626028	-0.112852	0.255473	0.0306738	0.372376	0.356338	-0.14259	-0.0359863	0.386944	-0.567576	-0.253358	-0.2204	0.0982889	-0.122912	0.250193	-0.13612	0.0192631	-0.381028	-0.178832
0.513355	0.561593	-0.0748291	0.933656	-0.0287001	0.561086	-0.377127	0.816316	0.171412	0.283744	-0.294023	0.8403	-0.00248955	0.260523	-0.314996	0.318191	0.313398	0.0515428	-0.10088	-0.0834179	-0.0752949	-0.206505	-0.651655	-0.418771	0.705144	1.14565	0.677011	0.612609	-0.0646355	0.732287	-0.482885	0.0169509	0.113371	0.414368	0.18243	0.87778	0.651098	0.323752	-0.454189	0.33795	0.117875	-0.450434	0.350158	0.147072	-0.0954532	0.77485	-0.131177	0.153855	-0.22534	-0.525074
NaN	NaN	NaN	NaN	NaN	NaN	NaN	NaN	0.268138	0.0896116	0.179241	0.11427	0.293833	-0.509154	0.313491	0.165056	0.159089	0.395794	-0.0838167	0.120724	0.202959	0.210524	-0.243471	0.402232	1.48256	0.782268	-0.022006	-0.725975	0.232849	0.117832	-0.693758	-0.0640061	0.378919	0.224162	0.100945	-0.0221248	0.0436955	0.230585	0.155488	0.000654547	NaN	NaN	NaN	NaN	NaN	NaN	NaN	NaN	-0.240355	0.0326605
-0.0985471	0.157655	-0.109525	0.170486	-0.0344763	0.233345	-0.136494	0.136812	-0.116655	0.0737013	-0.0657353	0.173376	-0.0962183	0.30287	-0.03362	0.155671	-0.186825	0.0743892	-0.225036	0.167415	-0.132998	0.184114	-0.148584	-0.013311	-0.241353	0.0621969	-0.140338	0.178869	-0.22988	0.1356	-0.131018	0.109514	-0.130443	0.154793	-0.069117	0.201228	0.241208	-0.0735242	-0.133153	0.132094	-0.251573	-0.0380265	-0.203419	0.144986	-0.175206	0.134781	-0.224048	0.015898	-0.22352	0.0722905
NaN	NaN	NaN	NaN	NaN	NaN	NaN	NaN	NaN	NaN	NaN	NaN	NaN	NaN	NaN	NaN	NaN	NaN	NaN	NaN	NaN	NaN	NaN	NaN	-0.31038	-0.259579	0.540075	-0.0152092	0.123873	-0.0681647	0.44853	-0.336358	0.0524614	0.387365	0.270467	0.13634	0.504843	0.0122087	-0.032716	0.0719838	-0.427347	-0.29391	0.0255215	0.436176	-0.279115	0.672064	-0.018261	-0.063643	0.0948307	-0.0688873
-0.0643846	0.215686	-0.146234	0.260423	-0.429257	-0.276483	0.0975547	0.1838	0.0461745	0.240103	-0.00497899	0.129492	-0.485188	-0.300245	-0.412206	0.372712	0.0214811	0.163592	0.309061	0.0861085	-0.31236	-0.332278	0.229823	0.270084	0.120255	0.55604	0.42145	0.467674	0.299811	0.212532	0.272892	0.659016	0.113047	0.321869	0.0228392	0.0391191	-0.0116173	-0.271353	0.0339804	0.12146	0.295113	0.514515	0.137513	0.356611	0.747156	0.00491295	-0.322419	0.800956	0.448773	0.407901
-0.0848184	-0.140708	-0.160516	0.0962832	0.0470289	0.366965	-0.21383	0.151309	-0.128507	-0.228464	-0.159634	0.212506	0.0719366	0.297173	0.00312287	0.0644815	-0.108831	-0.165268	-0.198455	-0.00722634	0.280972	0.147876	-0.274623	0.211235	-0.0941749	-0.28716	0.0485399	0.0429359	-0.259405	0.0780401	-0.0577158	-0.200734	-0.301235	-0.34773	-0.178715	0.0600447	-0.04012	-0.0645709	-0.362818	-0.131073	-0.278935	-0.115926	-0.132859	-0.118709	-0.0467785	0.341145	-0.0122197	0.110959	-0.135721	0.00516231
-0.108956	0.303056	0.0573603	0.0589631	0.168395	-0.330688	-0.389345	-0.163425	0.0644611	0.101183	0.0639831	0.125785	0.00850464	0.0477071	-0.0835219	0.0326051	0.0935666	0.28224	0.117854	-0.209133	0.299799	-0.0699937	0.0975784	-0.00462616	0.0652534	0.0495295	0.0986351	-0.0332609	0.129262	-0.226495	-0.152789	-0.0872076	-0.105642	0.173746	0.00712322	-0.0551035	-0.0889546	-0.202871	0.0660644	-0.108261	0.269727	0.332986	0.17536	0.0158342	0.303826	0.302079	-0.0352576	0.00335855	0.191736	-0.00289296
0.453356	0.294328	-0.13086	0.371915	0.182173	0.355078	0.0142754	0.344796	0.0721225	0.265626	-0.247698	0.0560458	0.0406478	0.144067	-0.21635	-0.0123361	0.176791	0.243072	-0.480229	-0.21199	0.0465543	0.57228	-0.202867	0.350167	0.246306	0.315971	-0.38248	0.0150711	0.0287158	-0.100818	-0.430281	0.287678	0.23335	0.419709	-0.213178	0.0383072	-0.112257	0.0130699	-0.268671	-0.0129775	-0.156771	-0.102037	-0.0882767	0.357671	-0.630739	0.127976	0.0191326	0.190429	-0.107883	0.186905
-0.0833085	0.0344019	0.0436874	0.0534989	0.0106831	-0.034883	0.0516017	0.188632	0.035154	-0.560781	-0.442416	-0.342047	-0.219939	-0.212438	-0.372769	-0.891603	NaN	NaN	NaN	NaN	NaN	NaN	NaN	NaN	NaN	NaN	NaN	NaN	NaN	NaN	NaN	NaN	NaN	NaN	NaN	NaN	NaN	NaN	NaN	NaN	0.351091	-0.851073	0.826583	-0.550611	-0.162004	-0.61908	0.680896	-0.811797	0.150273	-0.047419
NaN	NaN	NaN	NaN	NaN	NaN	NaN	NaN	-0.0494119	0.582321	-0.15539	0.184688	-0.233283	0.251608	-0.159473	-0.0092737	NaN	NaN	NaN	NaN	NaN	NaN	NaN	NaN	NaN	NaN	NaN	NaN	NaN	NaN	NaN	NaN	NaN	NaN	NaN	NaN	NaN	NaN	NaN	NaN	NaN	NaN	NaN	NaN	NaN	NaN	NaN	NaN	NaN	NaN
0.309126	-0.177738	0.389927	0.0528228	0.122766	-0.0481839	0.260342	-0.0111354	0.310676	-0.082315	0.34318	-0.0242688	0.192387	-0.0168088	0.224371	0.0164154	0.433293	-0.0053475	0.406714	0.0340558	0.384147	-0.0252997	0.235485	-0.0415596	0.358186	0.0311497	0.283498	0.0697975	0.267392	-0.187485	0.179171	-0.238885	0.346342	-0.115271	0.251746	-0.052101	-0.229003	0.188398	0.181169	-0.172493	0.138252	-0.0964046	0.0344403	-0.286702	0.215499	-0.27775	0.057576	0.0121608	0.37704	0.0248413
-0.33054	-0.0716663	-0.2854	-0.166462	-0.991084	0.0508967	-0.567382	0.144807	0.308472	-0.0386984	0.0388144	-0.166194	0.0254912	0.0547186	-0.020252	-0.0857623	0.00674724	-0.000534869	-0.0554839	-0.0203843	0.738084	0.0381378	0.0867918	0.578937	0.558538	-0.0207832	0.266211	0.462232	0.0677748	-0.0373415	0.543985	-0.0531119	1.32389	0.307909	NaN	1.56353	NaN	1.29286	0.90113	0.119654	-0.703615	-0.764863	-0.288751	-0.799316	-0.643171	-0.868691	-0.415979	-0.437576	0.00799691	-0.194931
0.240798	-0.280299	-0.0351727	-0.191435	0.166221	-0.138799	0.150177	-0.199434	0.162769	-0.146639	0.153473	-0.14365	0.194958	-0.239293	0.291225	-0.0709856	0.276662	-0.273951	0.0507229	-0.287618	0.322749	-0.155213	0.144151	0.0975789	0.536114	-0.0228016	0.301396	0.0349107	0.145757	-0.121085	0.381359	-0.143128	0.090774	-0.160483	0.192689	-0.125543	-0.183207	0.133199	0.0496071	-0.276187	0.0758479	-0.25017	-0.143018	-0.120775	-0.146515	-0.725753	0.353915	-0.455827	0.15221	-0.196551
-0.300017	-0.110608	0.333748	0.439935	-0.0205387	-0.226657	0.147217	0.128685	-0.11869	-0.0682916	0.368828	0.0791278	-0.0473236	-0.265703	-0.469135	0.00664022	-0.244239	-0.00635965	0.728924	0.00484906	0.0665892	-0.145696	0.227204	-0.0763641	0.0156357	-0.119745	0.524959	0.502823	0.573421	0.166721	0.0297701	0.205534	0.144631	0.26594	0.591849	0.317824	0.488943	0.150454	0.307504	0.296224	0.242109	0.438787	0.277792	0.217513	0.628769	0.148054	-0.0424986	0.711382	0.222323	-0.0512533
NaN	NaN	NaN	NaN	NaN	NaN	NaN	NaN	0.0053204	0.0675266	0.0312856	0.0728283	-0.347441	-0.0287276	0.0579291	-0.216772	0.0887281	-0.0834856	0.336341	-0.0993912	0.464413	-0.093397	0.149315	-0.08847	0.387608	-0.490604	0.580784	-0.483821	0.474772	-0.789832	0.529843	-0.565429	0.278318	-0.0212251	0.050248	0.0230758	-0.134778	0.295568	-0.13538	-0.167003	0.162186	-0.61346	0.0733641	-0.431886	0.0727202	-0.59829	-0.0371102	-0.515634	0.431408	0.17953
0.0464027	0.606988	0.511576	-0.00540753	-0.0564723	0.0575212	0.0713292	0.0102929	NaN	NaN	NaN	NaN	NaN	NaN	NaN	NaN	NaN	NaN	NaN	NaN	NaN	NaN	NaN	NaN	NaN	NaN	NaN	NaN	NaN	NaN	NaN	NaN	NaN	NaN	NaN	NaN	NaN	NaN	NaN	NaN	NaN	NaN	NaN	NaN	NaN	NaN	NaN	NaN	NaN	NaN
NaN	NaN	NaN	NaN	NaN	NaN	NaN	NaN	NaN	NaN	NaN	NaN	NaN	NaN	NaN	NaN	NaN	NaN	NaN	NaN	NaN	NaN	NaN	NaN	NaN	NaN	NaN	NaN	NaN	NaN	NaN	NaN	NaN	NaN	NaN	NaN	NaN	NaN	NaN	NaN	NaN	NaN	NaN	NaN	NaN	NaN	NaN	NaN	0.150189	0.184567
NaN	NaN	NaN	NaN	NaN	NaN	NaN	NaN	NaN	NaN	NaN	NaN	NaN	NaN	NaN	NaN	NaN	NaN	NaN	NaN	NaN	NaN	NaN	NaN	NaN	NaN	NaN	NaN	NaN	NaN	NaN	NaN	NaN	NaN	NaN	NaN	NaN	NaN	NaN	NaN	NaN	NaN	NaN	NaN	NaN	NaN	NaN	NaN	0.226777	0.204146
0.0421972	0.0745263	0.0794481	-0.0547142	0.14606	-0.13751	0.109551	-0.227681	0.0515747	0.182659	0.0637514	0.037396	-0.119159	-0.0661788	-0.0217184	0.0202411	-0.143912	-0.0229819	0.388054	0.105994	-0.697467	-0.191119	0.246363	-0.139013	-0.0900152	0.129327	0.049997	-0.429466	0.0103913	-0.458895	-0.167923	-0.342126	0.119009	0.187036	0.137035	0.0367582	0.21778	0.0176461	0.139619	-0.0215414	0.228293	0.056535	0.21202	-0.116333	0.238531	-0.0712857	-0.130981	-0.0610974	0.267292	0.155733
0.0540761	-0.109552	-0.0689164	-0.076848	0.0297053	0.050986	-0.0378812	0.00935151	-0.00847683	0.0546958	-0.117033	-0.0171626	0.0563925	0.190504	0.129937	0.0359321	0.023683	-0.0754974	-0.190149	0.196584	0.122176	0.114135	-0.0649173	0.016156	-0.0737458	-0.129703	-0.292249	0.0319578	-0.241321	0.0282678	-0.183839	-0.160995	-0.0936709	-0.0774843	-0.142601	0.0174478	0.177444	0.0456693	-0.0264104	-0.0169754	-0.231807	-0.274463	-0.0825981	-0.112786	-0.374128	-0.146257	-0.0672906	-0.0549439	-0.22312	-0.143347
-0.276438	0.0310272	0.314442	-0.430773	0.0437161	-0.358218	-0.00985389	-1.31921	0.318545	-0.319747	0.540038	0.0238589	0.112726	-0.498616	0.0984553	-0.165822	NaN	NaN	NaN	NaN	NaN	NaN	NaN	NaN	-0.0711459	-0.0659128	-0.210978	0.534931	-0.137149	0.471738	-0.0455234	1.06056	-0.860215	-0.840025	-0.844749	-0.698049	-0.171568	-0.190133	-0.876975	-0.129587	-0.314382	-0.396884	-0.443891	-0.568197	0.0851874	-0.593322	-0.354742	-0.348013	NaN	NaN
NaN	NaN	NaN	NaN	NaN	NaN	NaN	NaN	NaN	NaN	NaN	NaN	NaN	NaN	NaN	NaN	NaN	NaN	NaN	NaN	NaN	NaN	NaN	NaN	NaN	NaN	NaN	NaN	NaN	NaN	NaN	NaN	NaN	NaN	NaN	NaN	NaN	NaN	NaN	NaN	-0.0947459	0.0851133	-0.497492	0.131552	0.417109	0.486311	-0.26522	0.678729	NaN	NaN
-0.16826	0.0995025	0.0802189	0.111296	0.0796124	0.0446903	-0.0498764	0.140944	-0.189276	0.0294299	0.00791048	0.133422	0.0212314	-0.0309867	-0.0232636	0.174913	-0.249084	-0.00662769	0.261896	-0.184393	0.00386453	-0.0658567	-0.134511	-0.00730664	-0.124641	0.0692171	0.11128	0.0579238	0.189975	0.10961	0.0715357	0.185567	-0.134176	0.182656	-0.0274292	0.137169	0.30344	0.00941885	0.0467206	0.223533	-0.093288	0.0542392	0.0288073	0.0437197	0.423373	0.036554	-0.00900653	0.049588	-0.0189988	0.0394746
NaN	NaN	NaN	NaN	NaN	NaN	NaN	NaN	NaN	NaN	NaN	NaN	NaN	NaN	NaN	NaN	NaN	NaN	NaN	NaN	NaN	NaN	NaN	NaN	-0.208934	-0.497217	0.121095	-0.336804	0.698873	-0.436814	0.313387	-0.421408	NaN	NaN	NaN	NaN	NaN	NaN	NaN	NaN	-0.170029	-0.501284	0.137467	0.0246555	-0.182586	-0.25213	-0.0844052	0.450113	NaN	NaN
NaN	NaN	NaN	NaN	NaN	NaN	NaN	NaN	NaN	NaN	NaN	NaN	NaN	NaN	NaN	NaN	-0.486483	-1.13679	-0.976499	-0.600386	-1.30599	-0.224916	-1.25641	-1.17608	NaN	NaN	NaN	NaN	NaN	NaN	NaN	NaN	NaN	NaN	NaN	NaN	NaN	NaN	NaN	NaN	NaN	NaN	NaN	NaN	NaN	NaN	NaN	NaN	NaN	NaN
0.216076	-0.31474	0.494715	0.270314	0.0637465	0.02954	0.404943	0.0224763	-0.0939774	-0.364937	0.540181	-0.0315968	0.115204	0.185996	0.474528	0.213277	-0.438711	-0.25179	0.27178	0.0259784	-0.711786	-0.30592	0.227204	0.0963726	0.00792365	-0.0101531	0.177195	0.0347675	-0.0355839	-0.0717013	0.199773	0.150432	-0.20223	-0.326492	0.42968	-0.130698	0.150168	0.0738627	0.26998	0.0770852	0.452416	0.266137	0.330464	0.237118	0.271377	0.0310443	0.248492	0.133632	-0.160236	-0.404745
0.527457	-0.909405	0.309504	-1.21685	0.171836	-0.401359	0.87728	0.514713	0.0573858	-0.277583	0.10785	-0.232973	0.385968	-0.0129278	0.312083	-0.285133	0.573952	0.146658	0.008837	0.102845	0.448876	0.0735201	-0.0638028	-0.0285227	0.569038	-0.516006	0.173486	-0.997029	0.2213	-0.97636	-0.0701198	-0.865674	1.21718	-0.0946775	0.862416	-0.0580306	-0.154446	1.54187	0.700936	-0.34708	NaN	NaN	NaN	NaN	NaN	NaN	NaN	NaN	0.388179	0.406835
0.0779343	-0.203829	-0.254712	-0.434891	1.05022	0.450729	0.162972	0.396912	0.228769	0.103338	-0.050645	0.00453093	1.99987	0.333975	1.32512	0.3253	NaN	NaN	NaN	NaN	NaN	NaN	NaN	NaN	NaN	NaN	NaN	NaN	NaN	NaN	NaN	NaN	0.114547	0.021673	-0.405133	0.0426151	-0.309227	0.188421	0.308179	-0.158242	NaN	NaN	NaN	NaN	NaN	NaN	NaN	NaN	NaN	NaN
NaN	NaN	NaN	NaN	NaN	NaN	NaN	NaN	NaN	NaN	NaN	NaN	NaN	NaN	NaN	NaN	NaN	NaN	NaN	NaN	NaN	NaN	NaN	NaN	-0.405426	0.283055	-0.162512	0.0801593	-0.418428	0.141792	-0.178101	-0.00143304	NaN	NaN	NaN	NaN	NaN	NaN	NaN	NaN	NaN	NaN	NaN	NaN	NaN	NaN	NaN	NaN	NaN	NaN
0.0822165	0.175792	0.072824	0.0917159	-0.288273	-0.243611	0.259694	0.187051	-0.917481	-0.248371	-0.866507	-1.02966	-0.00291035	2.74669	0.206915	2.074	NaN	NaN	NaN	NaN	NaN	NaN	NaN	NaN	0.20035	-0.165028	0.000332106	-0.329338	-0.0889663	-0.143995	0.41463	0.33038	0.0263841	-0.95258	0.0995125	-0.183675	-0.0416629	0.301884	0.475925	0.449783	0.583951	0.186742	-0.739637	0.234668	-1.3635	-0.139098	0.386069	0.141677	-0.127221	0.0271748
-0.16173	0.0497142	-0.0673303	0.0752993	0.0570222	0.110764	-0.111008	0.130851	-0.285491	0.0186894	-0.0983222	0.136213	0.0416211	0.0708677	0.0202496	-0.0296888	-0.297145	-0.122167	-0.143735	-0.0503307	-0.120637	0.0646335	-0.243585	-0.146184	-0.409535	-0.16713	-0.067572	0.0548482	-0.157759	0.0566877	-0.0877828	-0.106901	-0.281332	0.0528223	-0.0914147	0.108254	0.121016	-0.00722913	-0.129263	0.0445796	-0.301551	-0.213379	-0.126116	0.0693787	-0.337545	-0.0167673	-0.207625	-0.370546	-0.358079	-0.113357
0.295417	-0.146834	0.25658	0.230365	0.0566534	-0.0531996	0.334146	0.220222	0.159378	-0.233671	0.0993827	0.185041	0.101568	0.0186976	0.414846	0.0653756	0.322526	-0.212785	0.0467125	-0.829257	-0.239337	-0.0278644	0.0915285	0.114075	0.268017	-0.278362	0.0659036	-0.677352	-0.0734419	-0.46593	0.453633	-0.0279957	0.231589	-0.126165	0.232803	0.232598	-0.328005	0.22858	0.441639	0.0829322	0.00254974	0.0018343	0.128074	-0.0523758	0.100036	0.0102378	0.252055	-0.619958	-0.105367	-0.0178787
0.182272	-0.0224119	0.265483	0.0546136	0.40518	0.293798	-0.0323785	-0.292841	0.179356	0.093242	0.224768	0.0662572	0.363442	0.384584	0.0838531	-0.11173	0.108211	-0.120168	0.330305	0.0319909	0.618434	0.335773	0.0405927	-0.146824	0.287845	-0.0626291	0.250617	-0.164464	0.393394	-0.210843	0.191172	-0.102152	0.269737	-0.0236912	0.272058	0.00461964	-0.203924	0.354136	0.149689	-0.0890563	0.131874	0.129898	0.26013	-0.238863	0.259517	-0.0940169	0.108388	-0.388488	0.353818	0.166887
0.155523	0.0891396	0.0288575	0.549139	-0.282618	0.0209627	0.346354	-0.0271768	NaN	NaN	NaN	NaN	NaN	NaN	NaN	NaN	NaN	NaN	NaN	NaN	NaN	NaN	NaN	NaN	0.311563	0.357222	0.238242	0.228898	0.280159	-0.0138713	-0.0767767	0.235501	NaN	NaN	NaN	NaN	NaN	NaN	NaN	NaN	NaN	NaN	NaN	NaN	NaN	NaN	NaN	NaN	-0.0114719	-0.100836
-0.311716	0.174709	0.297149	0.353285	0.0578603	0.315994	-0.13191	0.464213	0.04222	0.155509	0.0116897	0.0889032	-0.137345	-0.28216	-0.746306	-0.185098	-0.325929	-0.0257559	0.819736	-0.0717602	0.237744	-0.200784	0.34074	0.497202	-0.531646	-0.161125	-0.348272	-0.0486554	0.0546283	0.184294	-0.36814	0.357252	0.605386	0.617695	0.670034	0.216987	0.572416	-0.048335	0.503365	0.326204	0.422767	0.494143	0.433677	0.505256	1.11414	0.292284	0.11592	0.698928	0.498943	0.359734
NaN	NaN	NaN	NaN	NaN	NaN	NaN	NaN	NaN	NaN	NaN	NaN	NaN	NaN	NaN	NaN	NaN	NaN	NaN	NaN	NaN	NaN	NaN	NaN	NaN	NaN	NaN	NaN	NaN	NaN	NaN	NaN	NaN	NaN	NaN	NaN	NaN	NaN	NaN	NaN	NaN	NaN	NaN	NaN	NaN	NaN	NaN	NaN	NaN	NaN
-0.206211	0.106235	0.050409	0.0959552	-0.024188	0.20684	0.0181107	0.08109	-0.266581	0.101359	-0.0127055	0.133256	-0.00647585	0.204811	0.0138226	-0.0111575	-0.195095	0.125725	-0.0937057	-0.172525	0.119494	0.0667467	-0.178318	-0.0624529	-0.132914	0.026829	0.181141	-0.194803	-0.146045	0.151422	0.126764	0.18861	-0.145714	-0.00660857	-0.0386823	0.235943	0.00266051	0.0113978	-0.00735718	0.0288694	-0.0428525	0.110027	-0.149981	-0.072352	-0.185143	-0.16692	-0.0842398	-0.135008	-0.0242499	0.0720214
-0.0724502	0.349087	0.360948	0.376785	0.025633	0.170495	-0.00607388	-0.153586	-0.18218	-0.529792	-0.148281	0.136512	-0.0821274	0.314265	0.450349	0.283045	NaN	NaN	NaN	NaN	NaN	NaN	NaN	NaN	-1.17602	-1.70245	-1.48341	-1.12403	-1.31338	-0.981652	-0.930744	-0.890486	NaN	NaN	NaN	NaN	NaN	NaN	NaN	NaN	1.07926	0.736654	0.701704	0.80843	1.10225	1.29137	1.01101	1.19636	-0.0426203	-0.125556
-0.087944	-0.197644	0.0198934	0.0394058	-0.0138668	-0.0255286	-0.0198013	-0.250165	NaN	NaN	NaN	NaN	NaN	NaN	NaN	NaN	0.276822	0.0385831	0.355786	0.0998789	-0.423428	0.349403	0.382715	-0.320275	NaN	NaN	NaN	NaN	NaN	NaN	NaN	NaN	0.276112	-0.00620724	0.0326593	-0.262765	-0.0349586	0.2204	0.242998	-0.303657	0.144719	-0.0248892	0.353279	0.139248	0.715144	-0.0774892	0.0537345	0.153735	NaN	NaN
-0.379403	0.0915141	-0.352814	-0.186038	0.0720663	0.318989	-0.0597935	0.0452533	-0.293615	0.142101	-0.370175	-0.489659	-0.135818	1.19284	-0.188216	0.206519	NaN	NaN	NaN	NaN	NaN	NaN	NaN	NaN	NaN	NaN	NaN	NaN	NaN	NaN	NaN	NaN	-0.0878409	-0.101718	-0.2391	-0.178534	0.0959754	0.0597858	-0.0951669	0.186326	0.0553156	0.296821	0.0693325	0.0246388	0.136079	-0.276574	-0.0556988	0.509709	NaN	NaN
-0.0780863	0.0850454	-0.0520464	-0.0991766	-0.0447665	-0.00174049	-0.0292087	0.0235025	-0.267661	0.0245917	-0.066532	-0.176548	-0.14044	-0.270177	0.280024	-0.162192	0.211975	-0.0675219	-0.284465	-0.195019	0.249623	-0.0762215	-0.0814311	-0.0481224	-0.0738085	0.136239	-0.171825	-0.179571	-0.0914643	-0.128748	0.133202	-0.22267	-0.228355	-0.0361803	-0.0771381	-0.0663297	-0.455077	-0.253057	-0.0763224	-0.0803276	0.0718307	0.131432	0.0930457	-0.046298	-0.0736442	-0.0847671	-0.0204087	-0.00251735	-0.104261	-0.0414973
2.09423	1.54371	1.5309	0.0712326	0.710534	-0.448857	-0.331286	-1.3292	2.37378	1.647	1.73414	-0.177827	0.889412	-0.66964	-1.30378	-2.27964	1.96999	1.06756	1.61762	0.410169	0.895302	-0.370607	-0.350053	-1.50062	1.78834	1.59059	1.4661	0.472524	0.944513	-0.450885	-0.227774	-0.954449	2.32185	1.62219	1.36745	-0.323107	-0.683016	0.913836	-1.05533	-2.18518	NaN	NaN	NaN	NaN	NaN	NaN	NaN	NaN	0.00306096	-0.860661
0.538309	-0.43802	0.314941	-0.458166	0.391577	-0.50474	0.330924	-0.449186	0.571665	-0.384357	0.265942	-0.533715	0.455756	-0.356118	0.450321	-0.495104	0.52282	-0.500598	0.189627	-0.660553	0.617076	-0.497238	0.126655	-0.493217	0.410987	-0.390671	0.135555	-0.593501	0.285944	-0.65582	0.175633	-0.5133	0.528783	-0.42737	0.396477	-0.447592	-0.564028	0.606432	0.392603	-0.459499	0.214026	-0.734127	0.35318	-0.46867	-0.00575806	-0.635115	0.330691	-0.575785	0.322138	-0.556761
0.306952	-0.89609	0.0128357	-0.0929914	-0.181838	-0.881061	-0.354444	1.02499	0.498711	-0.941986	0.267236	0.0775728	0.355081	-0.141641	0.236947	0.307191	0.338841	-0.814474	-0.0151713	-0.199864	0.567438	-0.413058	0.247724	0.0864342	-0.623754	-0.551249	-0.196443	-0.0400324	-0.523398	-0.515601	-0.2481	-0.676551	0.284472	-0.568917	0.059305	0.099475	-0.689073	0.135364	-0.101237	0.0823322	0.157606	0.0177205	0.161071	-0.257939	-0.448295	-1.03022	0.185063	-0.607693	0.115861	0.194513
0.0914265	0.412544	-0.11401	0.00546415	-0.105094	0.0710614	0.056315	0.284204	0.0722776	0.285923	-0.1328	0.038249	-0.1955	0.0653318	0.106885	0.0425633	0.0517249	0.224211	-0.185817	0.0103185	0.242214	0.02903	-0.200007	0.151206	-0.0200774	0.238129	-0.192895	-0.0575135	-0.225391	0.0862207	-0.157854	0.0158677	0.071972	0.383671	-0.0955114	-0.0128393	0.00591519	0.00766611	-0.0413202	0.0304538	-0.0229328	0.0496128	0.162975	0.483809	0.170945	0.163148	0.046647	0.0609016	0.114308	0.109184
0.208398	0.313899	-0.0277184	-0.0116165	0.0425651	0.0804265	0.0589523	0.0533146	0.182522	0.255369	-0.0885422	-0.0332386	-0.00965978	0.0310091	0.127746	0.0310695	0.133874	0.102883	-0.252446	-0.0528633	-0.172139	0.00257939	-0.0759055	0.0573991	0.0608903	0.1264	-0.211398	-0.0442013	-0.17878	0.05347	-0.0116885	-0.0563422	0.0358226	0.260973	-0.0888747	0.0532288	0.176273	-0.0202053	0.011122	0.0648777	-0.0179625	0.00348661	-0.10643	-0.00935116	-0.170656	0.0637399	0.0160036	-0.024258	-0.120193	0.0953498
-0.120747	0.215405	0.0111043	0.253202	-0.195395	-0.205519	0.149908	0.205089	0.0446335	0.316787	0.00938898	0.0645836	-0.248287	-0.609289	-0.521345	0.0424336	0.0475909	0.257305	0.493837	0.0202167	-0.124456	-0.312243	0.315137	0.161187	0.194999	0.417639	0.24761	0.206543	0.429427	0.155516	0.156953	0.252629	0.517999	0.607402	0.259488	0.121347	0.0766963	-0.273668	0.166698	0.174372	0.414527	0.381055	0.252187	0.310542	0.771988	0.0819116	-0.342614	0.495756	0.506684	0.368437
-0.211809	-0.146984	0.178996	0.134325	0.00586197	-0.141621	0.193349	0.226069	-0.0760715	0.00261634	0.244933	0.0387108	0.00345318	-0.107459	0.0653265	0.172425	-0.205934	0.0111034	0.61073	-0.174276	0.133586	-0.127891	0.296613	0.252004	-0.071678	0.102312	0.352592	-0.0479273	0.341282	-0.0656556	0.219762	0.266681	0.0569662	0.0194611	0.406465	0.00783742	-0.149838	0.0248727	0.220275	0.23273	0.385707	0.346548	-0.024375	-0.0830289	0.137703	-0.0797276	-0.0686934	0.225899	0.618993	0.412053
0.106559	-0.067815	-0.0774465	-0.122467	-0.127517	0.0555638	-0.0945408	-0.387747	0.231723	-0.0460401	0.0586457	-0.0714868	0.112876	-0.438253	0.011938	-0.69792	0.190575	0.0919367	0.136213	-0.150207	0.197003	0.112909	-0.110496	-0.629938	-0.500547	0.414702	0.178947	-0.147725	-0.189029	-0.293467	0.075533	-0.36757	-0.0455076	0.101103	-0.0683403	-0.150088	-0.124195	0.00234403	-0.105758	-0.129618	-0.653131	-0.222269	0.276285	0.400483	1.21744	0.460043	0.171402	-0.816848	0.0494495	0.0289504
0.265077	-0.0551641	0.327053	-0.0641795	0.187298	-0.0534875	0.14533	-0.3126	0.072394	-0.0232013	0.0996087	-0.0631914	-0.0339646	-0.490205	0.0208494	-0.233915	-0.0942757	0.128711	0.118491	-0.43396	0.499423	0.12216	0.18359	0.233316	-0.037644	-0.0444487	-0.0196265	-0.402883	0.156621	-0.00148703	-0.0171113	-0.194331	0.340522	0.0236699	0.273125	0.0779576	-0.299458	0.264953	0.291256	-0.185309	-0.0818605	-0.106277	0.101203	-0.414043	0.160705	0.00044838	-0.0236473	-0.100548	0.0568383	-0.0200568
-0.0450197	-0.0466886	0.0615299	0.175556	-0.0370509	0.217649	-0.671308	NaN	-0.219152	-0.0632114	-0.112426	0.127456	-0.189371	-0.196466	-0.754623	-0.308149	-0.709398	-0.180239	-0.158899	0.256132	0.00289434	-0.00685907	-0.487927	-0.0454569	0.732942	0.946236	0.78449	0.797199	0.783104	0.896329	0.706309	1.09231	-0.489131	-0.188614	-0.134089	0.0163917	0.414157	-0.171768	-0.308698	0.27349	0.223566	1.08263	0.798288	0.870932	0.749051	0.480014	0.523084	1.17832	-0.776262	-0.359515
NaN	NaN	NaN	NaN	NaN	NaN	NaN	NaN	NaN	NaN	NaN	NaN	NaN	NaN	NaN	NaN	NaN	NaN	NaN	NaN	NaN	NaN	NaN	NaN	NaN	NaN	NaN	NaN	NaN	NaN	NaN	NaN	NaN	NaN	NaN	NaN	NaN	NaN	NaN	NaN	NaN	NaN	NaN	NaN	NaN	NaN	NaN	NaN	NaN	NaN
-0.189076	-0.0185797	0.0904212	0.19609	-0.186396	-0.184651	0.100841	0.260344	-0.362611	0.331236	0.140006	0.365617	-0.125172	0.01126	-0.105326	0.450522	-0.0880085	0.0217143	0.216474	-0.0531538	-1.1984	-0.153698	0.0656528	-0.0123684	0.0833338	0.754904	0.284942	0.553022	0.496559	0.143676	0.254348	1.05306	0.241853	0.0856902	-1.31807	0.0855671	-0.175681	-0.271507	0.517841	0.849328	0.2895	0.622853	0.206205	0.471864	0.564182	0.341003	-0.11437	0.81926	0.515562	0.187054
0.124673	0.447866	-0.0673303	0.0641384	-0.140916	-0.0642506	-0.0427288	0.195685	0.159597	0.519663	-0.10679	0.0682769	-0.163449	-0.0187532	-0.181817	0.115599	0.109474	0.273535	-0.0900951	-0.251019	-0.0453497	-0.0648954	0.00723746	0.253684	0.119597	0.169668	0.110271	-0.164563	-0.0444188	-0.0870804	-0.0756591	0.2731	0.15887	0.519203	-0.0194011	0.0109446	-0.0991246	-0.214269	-0.00795725	0.0993624	0.131676	0.264293	0.0736052	-0.0384838	0.172185	-0.156652	-0.0337727	-0.258883	0.366612	0.351222
0.0391813	-0.210576	0.0544866	0.0261383	0.113122	-0.0628645	0.0155746	-0.223359	0.0266128	-0.125594	0.0863112	0.00754648	0.126554	-0.0359008	0.0626343	-0.262999	0.286103	-0.147328	-0.219713	-0.161807	0.331303	-0.122436	-0.0328757	-0.26593	0.0641709	-0.055036	-0.1449	-0.111709	0.071491	-0.118282	-0.0114472	-0.114533	0.055313	-0.122245	-0.00163665	0.0805233	-0.143555	0.143114	-0.0509341	-0.17598	-0.0377465	-0.238261	0.0566576	-0.153461	-0.237436	0.0147611	0.13327	-0.00556492	-0.0651346	-0.227048
-0.0666702	-0.0476434	-0.148382	0.0740339	-0.0910927	0.178803	-0.0709072	0.167688	-0.144328	0.0737374	-0.122482	0.107276	-0.147365	0.172501	-0.00502103	0.170883	-0.242282	0.097628	-0.0808522	0.397838	-0.146658	0.0947354	-0.0991044	0.0577837	-0.0882723	-0.0502845	-0.153633	0.0865288	-0.153378	0.0550671	-0.203275	0.0113166	-0.248178	-0.0520886	-0.180859	0.0177053	0.158387	-0.147846	-0.0307331	0.0860919	-0.0682703	0.0484833	-0.254095	-0.00469425	-0.307298	0.0136939	-0.112633	0.161579	-0.0955776	0.0762667
NaN	NaN	NaN	NaN	NaN	NaN	NaN	NaN	NaN	NaN	NaN	NaN	NaN	NaN	NaN	NaN	NaN	NaN	NaN	NaN	NaN	NaN	NaN	NaN	NaN	NaN	NaN	NaN	NaN	NaN	NaN	NaN	NaN	NaN	NaN	NaN	NaN	NaN	NaN	NaN	NaN	NaN	NaN	NaN	NaN	NaN	NaN	NaN	NaN	NaN
0.0426583	5.8312	-0.195983	0.251112	0.162828	1.08238	-0.0966448	-0.177292	NaN	NaN	NaN	NaN	NaN	NaN	NaN	NaN	NaN	NaN	NaN	NaN	NaN	NaN	NaN	NaN	NaN	NaN	NaN	NaN	NaN	NaN	NaN	NaN	-0.258764	0.503397	1.91661	0.710712	0.100892	0.953434	-0.00582813	0.151075	NaN	NaN	NaN	NaN	NaN	NaN	NaN	NaN	NaN	NaN
0.231607	0.118155	0.0852377	-0.115725	0.105393	0.0242117	0.0272741	-0.0860263	0.221513	0.15738	0.0455668	-0.0378381	0.141598	0.0913912	0.164484	-0.125182	0.221598	0.0849936	0.0113772	0.070752	0.232167	0.0599086	0.0531305	-0.013805	0.152641	0.00238536	-0.0214392	-0.177678	-0.00574464	-0.161258	0.000840456	-0.218429	0.229418	0.0880631	0.0388665	-0.0786342	-0.168259	0.092125	0.0162658	-0.154412	0.137503	-0.0481094	0.160299	-0.140979	-0.154843	-0.195186	0.0615142	-0.336076	0.144365	-0.0345274
-0.139558	-0.565326	-0.0913078	-0.09805	-0.0735135	-0.471216	0.0183465	-0.226793	0.0894337	-0.487603	0.0944339	-0.142281	0.00216342	-0.425973	0.0232465	-0.357793	0.0541154	-0.261175	-0.153468	-0.251049	0.0347035	-0.203015	-0.196006	-0.244215	0.189863	-0.119025	0.0288312	0.12793	0.246621	-0.251407	0.109561	0.0193938	-0.351031	-0.344682	-0.20677	-0.0447163	-0.195547	-0.140645	-0.122717	-0.235666	0.148558	-0.456701	0.15573	-0.313749	0.479543	-0.402619	0.223206	-0.0943316	0.235617	-0.029784
-0.225511	0.286883	-0.0944109	0.197589	-0.258132	0.0722941	-0.275474	0.108605	-0.324633	-0.0531831	-0.128558	-0.00433428	-0.5268	-0.146763	-0.346033	-0.113499	NaN	NaN	NaN	NaN	NaN	NaN	NaN	NaN	-0.334781	0.570664	0.0369102	0.378651	-0.226396	0.257418	0.0208992	0.247578	-0.280906	0.258997	-0.0644059	0.0216645	0.166192	-0.0826146	-0.171997	0.185513	-0.500367	0.0471409	-0.681935	-0.166186	-0.710962	-0.0750084	-0.278957	0.220692	-0.0584018	-0.0788908
NaN	NaN	NaN	NaN	NaN	NaN	NaN	NaN	NaN	NaN	NaN	NaN	NaN	NaN	NaN	NaN	NaN	NaN	NaN	NaN	NaN	NaN	NaN	NaN	NaN	NaN	NaN	NaN	NaN	NaN	NaN	NaN	NaN	NaN	NaN	NaN	NaN	NaN	NaN	NaN	NaN	NaN	NaN	NaN	NaN	NaN	NaN	NaN	NaN	NaN
-0.417707	-0.0536964	-0.0709118	0.0864406	-0.0384116	0.179157	0.215359	0.230681	NaN	NaN	NaN	NaN	NaN	NaN	NaN	NaN	0.358127	0.359651	-0.0929312	0.306482	-0.232344	0.441197	-0.147546	-0.19312	0.0474335	-0.0573128	-0.241255	-0.0265509	-0.0941784	0.160329	0.129518	0.0889277	NaN	NaN	NaN	NaN	NaN	NaN	NaN	NaN	-0.132182	0.0368075	-0.114783	0.0223006	-0.0595017	-0.267162	-0.135139	-0.0465038	-0.302756	0.0269806
NaN	NaN	NaN	NaN	NaN	NaN	NaN	NaN	-0.277314	0.324136	0.180615	0.365787	-0.398738	0.176385	-0.300123	-0.177976	NaN	NaN	NaN	NaN	NaN	NaN	NaN	NaN	NaN	NaN	NaN	NaN	NaN	NaN	NaN	NaN	0.267544	-0.146943	0.346726	-0.181634	0.52889	0.282245	0.427418	0.219992	NaN	NaN	NaN	NaN	NaN	NaN	NaN	NaN	NaN	NaN
0.00315378	-0.0292749	0.266064	0.0133386	0.0840619	-0.0564675	0.0928065	0.029923	0.00560477	0.0532712	0.0502849	-0.136574	-0.0283853	-0.13957	0.00838817	-0.0816915	-0.0618888	0.1028	0.248981	-0.554952	0.309107	-0.0510117	0.167058	0.0870208	0.0914091	-0.0116047	0.288765	-0.013372	0.265551	0.0662725	0.14265	-0.00930783	0.138167	-0.026819	0.133263	-0.166901	-0.0706481	0.00191029	-0.00119105	-0.0371036	0.0559206	-0.0578833	0.156549	-0.0145374	0.342434	0.0232703	0.0268818	0.20174	0.105645	-0.0147319
-0.130728	-0.184641	0.077942	-0.038811	0.0737577	-0.00467719	0.0427079	-0.0715105	-0.0884175	-0.0872616	0.201793	0.0544658	0.104906	0.0618161	0.111785	-0.059871	-0.131821	-0.149891	0.173503	-0.0128911	-0.196366	0.0341228	0.0394618	-0.201332	-0.250786	-0.204889	0.120633	0.0065093	0.0667653	0.0311557	0.0314106	-0.158942	-0.167212	-0.156195	0.120378	-0.0225219	0.0598108	0.0951425	0.0868954	-0.10571	-0.0510508	-0.311446	-0.219602	-0.190485	-0.176901	-0.293977	-0.137959	-0.278476	0.00663269	-0.111614
-0.316833	0.161403	0.36806	0.550432	-0.0002307	-0.0805307	0.0383566	0.23978	-0.0799884	0.256861	0.275119	0.347953	-0.0793256	-0.19293	-0.392902	0.26881	-0.36798	0.172432	0.630135	0.141481	0.0350764	-0.0537284	0.185721	0.22816	0.128672	0.243688	0.497888	0.587367	0.657669	0.316631	0.22615	0.580531	0.0941772	0.33628	0.328822	0.197391	0.368622	-0.269165	0.0563102	0.308682	0.172631	0.738537	0.377224	0.160226	0.986376	0.172806	-0.131494	0.604127	0.492445	0.386098
0.345605	0.174324	0.109677	0.0804827	0.374807	0.0389074	0.384428	0.175935	NaN	NaN	NaN	NaN	NaN	NaN	NaN	NaN	NaN	NaN	NaN	NaN	NaN	NaN	NaN	NaN	0.228491	-0.0486743	0.148838	-0.251132	-0.140642	-0.167925	0.335915	-0.193805	0.108537	-0.0576758	-0.0141013	0.0192233	-0.140829	-0.0185995	0.254502	0.105603	0.062559	0.132232	0.404865	0.162594	0.175144	0.291448	0.474643	0.326958	NaN	NaN
-0.107011	-0.0257563	-0.137588	-0.131159	-0.0440111	0.00273023	-0.0560667	0.130937	-0.00573144	0.0417498	-0.113585	0.000561051	-0.0442222	0.118527	0.0677234	0.0961689	-0.104538	0.00550276	-0.0519318	-0.257211	-0.0416633	0.0463981	0.0224223	0.0957067	-0.109488	-0.124857	-0.0172789	-0.170461	-0.144071	-0.0491941	-0.0022046	0.0472962	-0.0869279	0.0684121	-0.126943	-0.0649114	-0.0555325	-0.0694697	-0.0662884	0.149149	-0.0436792	0.0256344	-0.0320312	0.0151456	0.0599954	0.142141	-0.0358749	-0.0742572	0.00231446	0.0505784
-0.179867	-0.161625	-0.446769	-0.399488	0.0604719	-0.3758	0.0670636	-0.405843	0.0107944	0.381501	0.0889805	-0.0740194	-0.0113847	-0.0750356	-0.190515	-0.104278	-0.0747871	-0.073125	0.297688	0.210092	0.811175	0.266779	0.299896	0.463043	0.0174027	-0.0124763	-0.0521747	-0.496763	0.28803	0.0304343	0.076117	-0.237135	NaN	NaN	NaN	NaN	NaN	NaN	NaN	NaN	0.0592332	0.0249645	0.367131	-0.167463	-0.042216	-0.426514	0.133026	-0.0215437	0.351793	0.0869587
NaN	NaN	NaN	NaN	NaN	NaN	NaN	NaN	NaN	NaN	NaN	NaN	NaN	NaN	NaN	NaN	NaN	NaN	NaN	NaN	NaN	NaN	NaN	NaN	NaN	NaN	NaN	NaN	NaN	NaN	NaN	NaN	NaN	NaN	NaN	NaN	NaN	NaN	NaN	NaN	-0.244312	0.540473	-0.40069	-0.294843	-0.0532066	-0.648259	-0.0602964	-0.143762	NaN	NaN
0.193748	-0.0992953	0.156861	-0.0988009	0.279764	0.0618715	0.183399	-0.000855664	0.184102	-0.143703	0.171215	-0.040725	0.274437	0.0922531	0.222221	-0.023836	0.109564	-0.193977	0.0243854	-0.114606	0.556736	-0.0180124	0.0997803	0.0526455	0.127118	-0.23482	0.101683	-0.107878	0.19818	-0.0670061	0.172238	-0.0716366	0.143248	-0.171206	0.144622	-0.0801212	0.0113816	0.321443	0.124531	-0.0406343	-0.0285614	-0.170801	0.145378	-0.217685	0.146237	-0.126004	0.0479853	-0.272372	0.0511349	-0.153316
-0.673125	-0.033859	0.0708309	0.0812785	-0.247657	-0.591823	0.292317	0.0387163	-0.388745	-0.252205	0.338017	-0.220762	-0.209964	-0.171048	-0.282438	-0.163052	-0.724744	0.551186	0.407783	-0.0199455	-0.356762	-0.528943	0.61353	0.177368	-0.345075	0.102446	0.262375	-0.0431126	-0.279524	0.0202183	0.414194	-0.0310617	-0.26755	-0.175642	0.314337	-0.338117	0.249222	-0.396474	0.438493	-0.0556242	0.0826411	-0.123995	-0.223921	-0.212818	-0.146916	-0.442903	0.143665	0.226155	NaN	NaN
NaN	NaN	NaN	NaN	NaN	NaN	NaN	NaN	0.203778	0.232473	-0.984267	0.101608	0.613202	0.383144	0.15775	-0.0410191	-0.744159	-0.512052	-0.00636001	-0.5623	1.57555	-0.148673	-0.303829	1.53091	-0.101763	-0.0274927	-0.177908	-0.120422	-0.0457487	-0.464513	0.0250726	-0.367935	NaN	NaN	NaN	NaN	NaN	NaN	NaN	NaN	-0.396795	-0.13019	0.0010679	-0.26453	-0.461843	-0.253821	-0.229477	-0.435	0.053449	0.0842932
0.817189	-0.557865	0.480354	-0.705808	0.378353	-0.60457	0.3759	-0.791363	0.0855193	-0.557875	0.11936	-0.747253	0.100725	-0.392265	0.229732	-0.429621	0.479571	-0.469683	0.315575	-0.499669	0.0177894	-0.645824	0.0740536	-0.17774	0.234682	-0.745186	0.234853	-0.737865	0.142288	-1.01207	0.0928558	-0.995925	-0.0344471	-0.592776	0.0559318	-0.248391	-0.817209	0.24799	0.0479047	-0.812812	0.354877	-0.687118	0.20838	-0.858073	0.310684	-1.01283	0.393526	-0.661401	0.601251	-0.588607
0.104705	-0.00310631	-0.0879228	-0.187635	-0.0156994	-0.0871994	0.0779587	-0.23983	0.236057	-0.111597	0.0149115	-0.0438057	0.0585037	0.0644537	0.0254902	-0.274912	-0.0361837	0.0462981	-0.0866038	-0.289701	0.0222417	-0.0166693	-0.263453	-0.426404	-0.0649314	0.109327	-0.0492535	-0.359963	0.343785	-0.000275582	0.0370877	0.447042	0.0448913	0.338639	0.00195583	-0.247555	0.302368	-0.25806	0.177848	0.128637	-0.20257	-0.109162	-0.0667841	-0.273346	-0.137607	-0.0579852	0.0629242	-0.232513	-0.0279308	-0.165891
NaN	NaN	NaN	NaN	NaN	NaN	NaN	NaN	NaN	NaN	NaN	NaN	NaN	NaN	NaN	NaN	NaN	NaN	NaN	NaN	NaN	NaN	NaN	NaN	0.910254	0.602969	0.776557	NaN	0.809331	0.221839	0.703476	0.34898	NaN	NaN	NaN	NaN	NaN	NaN	NaN	NaN	0.484509	0.233336	0.700987	-0.00353661	0.475566	0.0496298	0.436056	-0.112485	NaN	NaN
0.51566	0.30462	0.405446	-0.495849	0.567922	0.197214	-0.221602	-0.990856	0.110284	-0.0143269	-0.325407	-0.354868	-0.368851	-0.785261	0.0201371	-0.418641	NaN	NaN	NaN	NaN	NaN	NaN	NaN	NaN	0.314129	-0.0300793	0.574759	-0.430138	0.686111	-0.169168	0.408459	-0.0916069	NaN	NaN	NaN	NaN	NaN	NaN	NaN	NaN	-0.675189	-1.76255	-0.765276	-1.74944	-1.70863	-1.13856	-0.38693	-1.19403	NaN	NaN
NaN	NaN	NaN	NaN	NaN	NaN	NaN	NaN	NaN	NaN	NaN	NaN	NaN	NaN	NaN	NaN	NaN	NaN	NaN	NaN	NaN	NaN	NaN	NaN	0.385945	0.469584	0.552808	-0.0484734	0.0809275	0.00051412	0.356494	0.0896918	NaN	NaN	NaN	NaN	NaN	NaN	NaN	NaN	0.0685056	-0.243641	0.18092	-0.33524	0.363421	-0.303678	0.0338707	0.149496	NaN	NaN
NaN	NaN	NaN	NaN	NaN	NaN	NaN	NaN	0.237165	-0.500903	0.136454	-0.330578	0.257294	-0.422163	0.380551	-0.112524	NaN	NaN	NaN	NaN	NaN	NaN	NaN	NaN	NaN	NaN	NaN	NaN	NaN	NaN	NaN	NaN	NaN	NaN	NaN	NaN	NaN	NaN	NaN	NaN	-0.240747	-0.622277	-0.250228	-0.635482	-0.531297	-1.0112	0.0722893	-0.170424	0.240848	-0.303705
-0.0028917	0.17495	0.0282489	0.06387	0.0922986	0.117632	-0.163173	-0.038912	0.0124124	0.14265	0.0760438	0.111199	0.123324	0.0860909	-0.0130961	-0.0361132	0.0560343	0.16073	0.03431	0.268209	0.183153	0.163301	-0.0101567	0.00657755	0.00489846	0.0680906	0.115178	0.147479	0.0756996	0.11307	0.0177273	-0.0131902	-0.0355885	0.217781	0.0282821	0.0873589	0.127788	0.0851802	-0.095996	0.00480558	-0.047618	0.0179849	-0.115552	-0.00856533	-0.100687	0.0625708	-0.029714	0.0192301	-0.0311432	0.013705
-0.0342826	0.0635399	0.15261	-0.32599	0.0985675	-0.0143018	0.0726916	0.0673144	0.0510238	0.0770843	0.106115	0.118544	0.241394	0.0834533	0.0345785	-0.280054	-0.216121	0.0200487	-0.191332	-0.221901	1.30504	-0.103999	-0.20257	1.03619	NaN	NaN	NaN	NaN	NaN	NaN	NaN	NaN	-0.113747	-0.728931	-0.0241066	-0.41047	0.199867	0.122887	0.00494884	-0.341031	-0.317702	-0.298214	0.158664	-0.836208	-0.0157931	-0.459183	-0.343916	-0.928095	-0.28906	-0.50989
0.17769	0.123704	0.0861151	-0.0195931	0.0240901	-0.0747695	0.124681	0.0991668	0.19069	0.127422	0.102221	-0.110934	-0.0233199	-0.0247296	0.147348	0.0713963	0.119221	0.127626	0.11118	-0.212904	0.170094	-0.0956129	0.321329	0.159634	0.143069	0.112023	0.0762438	-0.263265	-0.00604323	-0.108204	0.156738	0.0618265	0.2189	0.140644	0.105822	-0.106534	-0.00717724	-0.016375	0.155354	0.00252978	0.100244	-0.062096	0.13832	-0.033958	-0.214801	-0.220915	-0.10151	-0.168997	0.160152	0.0321903
-0.498268	0.426566	-0.164902	0.650967	-0.456617	-0.297785	-0.570126	-0.023511	-0.0276764	0.407464	0.123366	0.425657	-0.537687	-0.771583	-1.72943	0.300182	-0.21991	0.821825	0.419901	0.119436	-4.06145	-0.419551	0.134738	-1.34923	0.0828275	0.926042	0.618012	0.628278	0.436038	0.502683	-0.15051	0.554322	0.503389	0.923893	0.277906	0.400705	0.1053	-0.680256	-0.414865	0.310174	0.418993	0.761882	0.0381506	0.74411	1.05073	0.586847	-0.482515	0.958471	0.650741	0.834728
-0.12371	-0.00498706	-0.112877	0.0957911	-0.100038	0.174218	-0.175924	-0.0711123	-0.116699	0.104185	-0.072085	0.139132	-0.0347588	0.109693	0.0398043	-0.0396109	-0.0798146	0.101308	-0.125142	0.144293	0.248805	0.117338	-0.0428895	0.302732	0.0334135	-0.152676	-0.152391	-0.100592	-0.1135	0.0344491	0.0215731	0.0986638	-0.261928	-0.0777437	-0.107429	0.10581	-0.637015	-0.0777251	-0.310658	0.0596221	-0.0945607	0.0358104	0.00390384	0.258562	-0.111295	0.347653	0.26455	0.0939753	-0.241054	-0.0353968
-0.0431594	-0.357284	0.365563	-0.314387	0.167743	-0.332046	0.0235805	-0.663317	0.267529	-0.470688	0.40418	-0.364042	0.266724	-0.530767	0.369024	-0.415876	0.324585	-0.605266	0.0554542	-0.670202	0.614288	-0.57701	0.20678	-0.328743	0.515339	0.201338	0.514227	-0.12547	0.521755	-0.46968	0.453658	-0.0970775	0.231209	-0.377526	0.199011	-0.423658	-0.363546	0.142975	0.241913	-0.488298	-0.14191	-0.34965	0.213268	-0.264898	0.335705	-0.710829	-0.187926	-0.45482	0.0713846	-0.454072
0.0472914	0.300013	0.0330344	0.157244	0.0968071	0.231534	0.0187587	0.224203	-0.110434	0.293121	0.0276931	-0.00730146	0.0747922	0.179559	0.0742765	0.0531295	-0.0375804	0.203686	-0.109954	-0.0793242	0.343232	0.184144	-0.0594544	0.128187	-0.174771	0.134613	-0.018721	-0.101442	-0.240227	-0.0121184	0.151206	0.0446261	-0.151854	0.0726561	-0.141119	0.10644	0.0531367	-0.0239417	-0.0488333	-0.0905931	-0.0947922	0.0296943	-0.0521405	0.0578788	-0.128161	0.0829126	0.113159	-0.018327	-0.215393	-0.0525142
0.379944	-0.00378743	-0.0471078	-0.198098	-0.0663002	-0.396641	-0.143661	-0.212664	NaN	NaN	NaN	NaN	NaN	NaN	NaN	NaN	0.374385	0.190263	0.00763388	0.405411	0.297258	-0.574171	0.202716	0.125172	0.593765	0.310846	0.0970434	0.276861	-0.143889	0.00125058	0.38749	0.216069	0.252553	-0.178492	0.0440897	-0.319005	0.0552329	0.0754399	0.278174	0.116274	NaN	NaN	NaN	NaN	NaN	NaN	NaN	NaN	-0.420689	-0.874389
-0.186913	0.250582	0.167332	0.32484	-0.18473	-0.211007	0.12938	0.53912	0.0779289	0.265594	0.0982521	0.0192222	-0.211609	-0.259542	-0.647144	0.112821	-0.401563	-0.0284144	0.465977	-0.318837	-0.0804263	-0.115453	0.169098	-0.229274	-0.163383	0.279688	0.0888488	-0.118732	0.397038	-0.0507746	-0.101696	0.321443	0.386779	0.352427	0.367581	0.122593	0.284853	-0.0212163	0.334477	0.370797	0.479526	0.613703	0.404961	0.454874	0.752571	-0.0654845	-0.164738	0.619294	0.67288	0.433156
0.280588	-0.12509	0.316437	0.0175369	0.352822	-0.046877	0.119252	-0.270945	0.317433	-0.130028	0.306449	-0.043204	0.29465	-0.174483	0.154473	-0.338194	0.132766	-0.217914	0.296196	0.316226	0.700455	-0.0691368	0.122507	0.0849669	0.23268	-0.156621	0.288902	0.0139673	0.235435	-0.0584564	0.114276	-0.487207	0.223024	-0.0992466	0.203257	0.0391951	-0.149675	0.279089	0.12795	-0.237912	0.287068	-0.112659	0.198821	-0.297531	0.18969	-0.218927	0.203079	-0.172267	0.325971	-0.217874
-0.329546	-0.201671	-0.221358	-0.0573027	-0.0615235	0.0825253	-0.0616607	-0.123432	NaN	NaN	NaN	NaN	NaN	NaN	NaN	NaN	0.119937	-0.206477	-0.31128	0.242986	0.489069	-0.196645	-0.108789	0.112717	-0.04322	-0.169396	0.204641	0.149068	-0.0475238	0.189959	0.0994143	0.522175	-0.0247331	-0.0797562	0.0661326	0.047667	0.203549	-0.00515049	0.252724	0.0404856	0.139256	-0.342224	0.0167729	0.2003	0.150346	-0.0059947	-0.0546792	0.266776	-0.276172	0.0144613
0.0126298	0.0626551	-0.307987	0.0774945	-0.183303	0.0343367	-0.141224	0.164985	0.111455	-0.0631718	-0.288773	-0.0233786	-0.152419	0.189442	-0.0285682	0.247162	-0.163874	-0.175444	-0.41172	-0.0622143	-1.03913	-0.0077823	-0.154468	-0.547387	0.040904	0.176925	-0.249995	0.0516246	-0.0857006	0.0323402	-0.0323836	0.129101	-0.0402613	-0.0779708	-0.216553	-0.0169999	0.0774769	-0.16333	0.093176	0.0996858	-0.176876	0.0779352	-0.232776	0.00418535	-0.0556515	0.110445	-0.0702617	-0.154279	-0.0565533	0.426205
-0.0469152	-0.0373973	-0.266424	-0.0783284	0.029261	-0.0793897	-0.294449	-0.625989	-0.2112	-0.0619442	0.00456958	-0.103507	-0.265427	0.0143223	0.170917	-0.0447698	0.109969	0.108861	-0.087338	-0.878995	0.16065	0.0279626	-0.295719	-0.269358	0.237742	0.144004	0.2002	-0.161934	0.271779	0.107144	0.0881022	-0.633206	0.223351	0.0366128	-0.100384	0.0814102	0.0199343	0.0489336	-0.177151	-0.291729	-0.159941	0.227422	0.260681	-0.465174	-0.0220581	-0.46314	-0.297862	-0.751352	-0.0761306	0.170285
-0.0131412	-0.35812	0.196876	0.341349	0.0390044	0.145924	0.0463528	0.11833	0.0275332	-0.365377	-0.285818	-0.10869	-0.123376	-0.109575	0.122585	0.0621158	0.225845	0.282045	-0.226168	-0.194116	-0.266817	-0.168497	-0.0858462	-0.455026	-0.201208	-0.615571	-0.208298	0.012281	-0.367395	0.00314291	-0.326249	0.0143989	0.395492	-0.0116192	-0.136287	-0.476491	-0.118373	-0.0899935	-0.0651014	-0.62744	NaN	NaN	NaN	NaN	NaN	NaN	NaN	NaN	-0.227455	0.0293107
-0.226993	-0.387153	0.146243	-0.0123945	-0.25613	-0.36567	0.224326	-0.0755003	-0.0425501	0.151315	-0.0329832	-0.100765	0.126909	-0.200874	-0.0248877	-0.0576096	-0.340631	-0.27148	-0.166522	0.0668933	0.330585	-0.257775	-0.103505	0.829463	NaN	NaN	NaN	NaN	NaN	NaN	NaN	NaN	-0.063223	-0.226374	-0.0293873	-0.106899	-0.475049	-0.157875	-0.104891	-0.0139978	0.203859	0.0866043	0.340355	-0.064733	-0.0661222	0.024772	0.347986	0.199007	0.16658	-0.0844884
0.126066	-0.0454257	0.1474	-0.109582	-0.00775141	-0.133241	0.0325926	-0.137335	0.164953	-0.123692	0.124287	-0.126064	-0.0143837	-0.132779	-0.0720826	-0.0068552	0.104417	0.0526294	0.1743	-0.0615501	0.148889	-0.167082	0.197937	0.181611	0.0570584	-0.113185	0.167133	-0.13446	0.141599	-0.0126227	0.0039472	-0.178086	0.20712	-0.0186697	0.0924557	-0.137132	-0.027356	0.000761408	0.115194	-0.0691042	0.214082	-0.126597	-0.0411892	-0.0399141	0.333982	-0.136233	-0.0365153	0.0959139	0.231403	-0.0988356
0.0197353	-0.853033	0.760894	-0.99877	0.404653	-0.713644	0.347339	-0.369141	-0.0438105	-0.480125	0.159122	-0.284034	0.0992172	-0.335056	0.0591707	-0.59061	-0.396818	-0.670491	0.298671	-0.550099	-0.0147147	-0.527324	0.134091	-0.620947	0.109774	-0.500556	0.562124	-0.556913	0.361155	-0.650852	0.248689	-0.987071	-0.109757	-0.159864	-0.0413045	-0.364516	-0.16575	-0.0629685	-0.181003	-0.317482	0.146503	-0.439398	0.33	-0.352237	0.471878	-0.232623	0.485007	-0.174489	-0.00385906	-0.349209
-0.328909	-0.162142	-0.141305	-0.0107682	-0.115222	-0.235999	-0.022405	0.134137	-0.266042	0.00428089	-0.156585	-0.0602593	-0.0353877	-0.11499	-0.0976548	0.263477	-0.307759	0.167398	0.134829	0.754439	-0.141592	-0.0626196	0.106846	-0.00449235	-0.212416	0.123811	0.000722755	0.359728	0.24224	0.292098	0.103844	0.148871	-0.101504	0.0820072	-0.159871	-0.123838	0.159835	-0.142646	-0.0432563	0.0900044	-0.00789884	0.264496	-0.0983429	0.085323	0.382797	0.0580917	0.0934754	0.410587	0.0375057	0.0864793
-0.0484529	0.334697	-0.233348	0.0418266	-0.435329	-0.21451	0.0985582	0.438493	-0.116345	0.324923	-0.158167	0.0519691	-0.377891	-0.161397	0.169328	0.387929	-0.147139	0.227532	-0.228434	0.146962	-0.173	-0.232052	-0.0414594	0.563667	-0.18476	0.210929	-0.19478	-0.214107	-0.586168	-0.0978006	0.0686364	0.289067	-0.184687	0.339344	-0.190153	0.0959923	0.0827905	-0.434163	0.0609237	0.362554	-0.132015	0.10526	-0.247034	0.147133	-0.545009	-0.0494089	-0.269758	0.0580815	-0.188722	0.105534
0.101699	-0.156769	-0.0360872	0.122389	0.256329	0.24461	-0.0304881	0.087349	0.0698322	-0.0802289	-0.0384438	0.0381069	0.293016	0.292101	0.0464852	0.0184614	0.0935666	0.0570248	0.0181178	-0.0920741	0.611722	0.359967	0.107626	0.0343423	0.274977	-0.125768	-0.0414733	-0.147563	0.255342	-0.150379	-0.00693877	0.0803962	0.0661769	0.0124698	0.00368041	0.14098	0.0576083	0.138641	-0.115069	-0.0690739	-0.0473043	0.00642228	0.208753	-0.090438	0.100784	0.152764	0.27011	0.0487165	-0.00473419	0.241926
0.399299	0.373715	0.436738	0.693984	0.366957	0.425068	0.533603	0.0285297	-0.40043	-0.380551	-0.450146	0.00899743	-0.223593	-0.222146	-0.575403	-0.54706	NaN	NaN	NaN	NaN	NaN	NaN	NaN	NaN	NaN	NaN	NaN	NaN	NaN	NaN	NaN	NaN	-0.191068	-0.0504962	0.0457115	0.230778	0.152049	0.217107	-0.0649141	-0.075207	NaN	NaN	NaN	NaN	NaN	NaN	NaN	NaN	-0.215646	-0.00229775
-0.0400968	-0.290734	0.0962759	-0.101922	0.177307	0.00119015	0.104787	-0.272204	0.0353927	-0.272353	0.128882	-0.0891922	0.113533	0.0741632	0.275412	-0.123326	-0.11051	-0.218914	0.100999	0.120514	0.298331	-0.064504	-0.0185732	-0.00163895	0.00537344	-0.227684	0.132374	0.137298	0.0896505	0.0101385	0.123817	-0.0656694	-0.0937049	-0.371311	0.0703966	-0.0427017	-0.0692281	0.243637	0.107818	-0.054754	-0.10518	-0.277411	-0.134862	-0.192986	-0.140685	-0.33139	0.100379	-0.147531	-0.176943	-0.220179
0.505483	-0.0350283	0.41694	-0.236008	0.329498	-0.200974	0.178293	-0.413271	0.574543	-0.26013	0.251747	-0.295945	0.340023	-0.194267	0.0570885	-0.491249	0.633964	-0.173637	0.570606	-0.544593	0.26912	-0.0613055	0.377354	-0.405805	0.609334	-0.0188261	0.43018	-0.0498394	0.584154	-0.103106	0.345447	-0.0106601	0.681364	-0.233764	0.21382	0.00194143	-0.289216	0.366854	0.232317	-0.305547	0.485083	-0.0973419	0.430556	-0.174151	0.212465	-0.176917	0.549324	0.348416	0.542214	-0.140819
-0.142246	-0.0219703	-0.190351	0.066719	-0.138879	0.0944767	-0.132302	0.146178	-0.147125	0.0775516	-0.0371655	0.168158	-0.102587	0.179633	-0.145986	-0.0988307	-0.235339	-0.000712803	-0.200439	0.326879	-0.269368	0.163939	-0.221914	0.278472	-0.362051	-0.143927	-0.266963	0.020317	-0.27764	0.0615133	-0.235806	-0.291506	-0.31812	0.0418173	-0.123682	0.134584	0.0956726	-0.0275575	-0.251658	0.0782073	-0.142029	0.177106	-0.368308	0.0503249	-0.197639	0.0589369	-0.0183513	0.0181422	-0.263473	0.0507968
NaN	NaN	NaN	NaN	NaN	NaN	NaN	NaN	NaN	NaN	NaN	NaN	NaN	NaN	NaN	NaN	NaN	NaN	NaN	NaN	NaN	NaN	NaN	NaN	0.0410487	0.0138173	0.0522609	-0.1546	-0.120597	-0.0884231	-0.256001	0.150846	NaN	NaN	NaN	NaN	NaN	NaN	NaN	NaN	NaN	NaN	NaN	NaN	NaN	NaN	NaN	NaN	NaN	NaN
NaN	NaN	NaN	NaN	NaN	NaN	NaN	NaN	NaN	NaN	NaN	NaN	NaN	NaN	NaN	NaN	NaN	NaN	NaN	NaN	NaN	NaN	NaN	NaN	NaN	NaN	NaN	NaN	NaN	NaN	NaN	NaN	NaN	NaN	NaN	NaN	NaN	NaN	NaN	NaN	0.766511	NaN	1.00855	NaN	0.216723	NaN	1.04665	1.38107	NaN	NaN
0.142677	-0.0495832	0.0814661	-0.0830386	0.131326	0.0240903	0.0580357	-0.113348	0.110473	-0.0406863	0.153566	-0.0762485	0.157299	0.00611382	0.191312	-0.130694	0.0609369	0.107238	0.0816603	0.0841649	0.297144	0.0539888	0.0868222	-0.135099	0.0602619	0.0217575	0.0661704	0.0903095	0.00358278	-0.0520566	0.0559615	-0.0811385	0.113018	0.0408317	0.0737882	-0.0542101	0.0267344	0.134945	0.0773098	-0.199831	0.0300767	-0.0833206	0.115744	-0.107162	0.0914173	-0.0336024	0.119949	-0.00848446	0.100713	-0.111339
0.549729	0.0873243	0.18153	-0.148198	0.359118	0.0754881	0.0815722	-0.0485852	0.521757	0.00571695	0.0291855	-0.186188	0.244915	-0.00561632	0.0236581	-0.147763	0.428641	0.111827	0.186259	-0.461876	0.377425	-0.0075087	0.200441	0.0590228	0.408048	0.0998407	0.0555159	-0.127584	0.39621	-0.0830041	0.183966	-0.0623445	0.50917	0.0206129	0.0391335	-0.0920446	-0.31094	0.284449	0.103574	-0.215339	0.558618	0.130098	0.326747	-0.0178506	0.20101	-0.0351477	0.285491	0.223641	0.456265	0.0644133
-0.0680965	-0.572584	-0.0186117	-0.727884	-0.118892	-0.3738	0.0758655	-0.512951	NaN	NaN	NaN	NaN	NaN	NaN	NaN	NaN	NaN	NaN	NaN	NaN	NaN	NaN	NaN	NaN	NaN	NaN	NaN	NaN	NaN	NaN	NaN	NaN	0.35463	-0.596256	0.150786	0.0949678	-0.709798	0.36836	0.175498	-0.585925	-0.201273	-0.731578	0.150072	-0.592615	-0.150874	-0.375987	0.0981924	-0.444331	NaN	NaN
0.0985395	0.0497142	-0.12408	0.161107	-0.141916	0.0100693	-0.217017	0.133186	0.020274	0.0695516	-0.0569285	0.126855	-0.12088	0.188233	-0.0519541	0.0449288	0.16578	0.219305	-0.138969	0.000326333	-0.125705	0.158005	-0.21279	-0.0332954	-0.0821098	-0.0677235	-0.126341	-0.107277	-0.190952	0.0597972	-0.293859	-0.156064	0.0154987	-0.0237537	-0.131593	0.0893445	0.171372	-0.194075	-0.121061	0.0857109	-0.00746292	0.175879	0.0151673	0.128138	-0.566342	-0.198459	-0.241425	-0.127838	0.00386924	0.168046
0.142133	0.344899	-0.0984757	0.0732673	-0.154014	0.0603045	-0.0348827	-0.0236074	0.0595394	0.332983	-0.0485327	0.102866	-0.185104	0.252625	0.284465	0.330223	-0.35891	0.173747	-0.220317	-0.147413	-2.02903	0.102362	-0.0426566	-0.824127	-1.00526	0.211078	-0.562482	-0.696862	-0.842609	-0.603292	-0.364305	-0.826164	-0.0020844	0.214738	-0.0108646	0.0570416	0.202834	-0.118561	0.000450812	0.148159	-0.242695	0.0271402	-0.336251	-0.120572	-0.219402	-0.124084	-0.348055	-0.245915	-0.276285	0.0763473
0.0569393	0.258602	-0.146449	-0.121703	-0.0851598	0.138069	0.0190533	0.420192	-0.0616158	0.381617	-0.309758	0.0204456	-0.204742	-0.00821729	-0.144094	0.260998	-0.0707471	0.105834	-0.432656	-0.359897	-0.609958	-0.0275522	-0.237442	0.0984934	-0.303782	-0.0947299	-0.474847	-0.392562	-0.321943	-0.460741	-0.298941	0.250611	-0.103178	0.19178	-0.150464	-0.0831826	-0.09711	-0.0384335	-0.245099	0.238128	-0.228501	0.184152	-0.138934	0.138647	-0.393777	0.0181176	-0.224022	0.151632	-0.363321	0.24104
0.0325427	-0.235672	0.0660211	-0.274941	0.134698	-0.17028	-0.00343972	-0.274265	-0.146493	-0.280897	0.00636148	-0.187558	0.12611	-0.307564	0.15273	-0.340519	0.0718493	-0.111686	-0.0648906	-0.162576	0.227785	-0.162582	0.0900423	-0.0862958	0.209319	-0.0110239	0.0457022	-0.209079	0.389362	0.0916899	0.415758	-0.0670386	-0.366582	-0.441783	-0.226466	-0.329348	-0.383202	0.105559	-0.467168	-0.311341	0.069477	-0.263317	0.0205038	-0.104714	0.229468	-0.234418	-0.0303061	-0.232905	-0.293866	-0.142316
-0.605727	-0.134966	-0.077201	0.211104	-0.191048	0.110536	-0.154313	0.354838	-0.364447	-0.106607	0.418072	0.213639	-0.0845234	0.240695	-0.118023	0.15687	-0.555194	0.167372	0.0276786	0.485535	-0.322703	0.0307629	0.0593123	0.0723283	-0.161616	1.07053	0.703831	0.975375	0.494988	0.999198	0.598935	1.20257	-0.0688874	0.103279	0.116512	0.350344	0.56321	-0.0634223	-0.0272921	-0.0331677	-0.832553	-0.542388	-0.505896	0.0135994	-0.633265	-0.281085	-0.665907	-0.287822	-0.827933	-0.407444
-0.338043	0.434432	-0.290848	0.474043	-0.455899	0.35982	-0.530284	-0.0111354	-0.828334	-0.1346	-0.573204	-0.14805	-0.583477	-0.256696	-0.705175	-0.320025	-1.14843	-0.395271	-0.892216	-0.70696	-0.671018	-0.730847	-1.06357	-0.663087	0.0760044	0.634065	0.0243078	0.364021	-0.259801	0.42009	-0.415702	0.522839	0.184528	0.422303	-0.220446	0.387138	0.235649	-0.173438	-0.946017	0.390804	-0.362521	0.690335	-0.239348	0.524738	-0.488419	0.45363	-0.107025	0.0417581	-0.554976	-0.0457246
0.182328	-0.138761	0.510896	-0.220724	0.0906288	-0.444569	0.285871	-0.405466	0.345624	-0.104118	0.430599	-0.402588	0.13134	-0.454982	-0.333135	-0.308232	0.277785	-0.0789065	0.750803	-0.214675	0.307143	-0.513562	0.567523	-0.418177	0.470527	0.0972573	0.55661	-0.103836	0.677333	-0.307014	0.269123	-0.169316	0.634403	0.0173065	0.387364	-0.406734	-0.287205	0.107837	0.337456	-0.409887	0.638092	-0.00589379	0.437147	-0.216659	1.0456	-0.207516	0.257719	0.272649	0.740188	-0.0745057
-0.247063	0.0310539	-0.511548	-0.127553	-0.429867	-0.0546404	-0.108433	0.335737	-0.113387	0.10044	-0.31126	-0.036715	-0.383992	0.0178731	0.0886178	0.277351	-0.143966	0.104318	-0.388275	-0.267133	-0.359879	0.0404225	-0.126062	0.276159	-0.212382	0.171741	-0.148176	-0.0863178	-0.279082	0.0350401	0.0831393	0.200961	-0.156849	0.214023	-0.360258	0.0212023	0.131202	-0.294703	-0.0404298	0.325144	-0.011304	0.2816	-0.162616	0.193028	-0.152455	0.191786	-0.208191	-0.203959	0.00963848	0.308533
-0.636053	0.648554	-0.722913	0.818005	-0.512598	0.770091	-0.606368	0.940887	NaN	NaN	NaN	NaN	NaN	NaN	NaN	NaN	NaN	NaN	NaN	NaN	NaN	NaN	NaN	NaN	NaN	NaN	NaN	NaN	NaN	NaN	NaN	NaN	NaN	NaN	NaN	NaN	NaN	NaN	NaN	NaN	NaN	NaN	NaN	NaN	NaN	NaN	NaN	NaN	-0.540173	0.728439
-0.650738	-0.311937	-0.113674	-0.0626769	0.0673798	0.246717	0.111264	0.253363	-0.406633	-0.132104	0.29823	-0.0642209	0.264332	0.299142	0.062343	0.23288	-0.844399	-0.377754	0.054456	0.350968	0.319969	-0.259443	0.0414403	0.0828261	NaN	NaN	NaN	NaN	NaN	NaN	NaN	NaN	-0.449257	-0.222854	-0.160085	0.142468	0.0247122	0.194909	0.295153	0.20155	-0.0235057	-0.0461979	-0.272759	0.264226	-0.0329221	0.319429	0.212639	0.552826	-0.266506	-0.191503
0.96231	0.286103	0.90956	-0.829109	1.21187	-0.0340932	1.04285	NaN	NaN	NaN	NaN	NaN	NaN	NaN	NaN	NaN	-0.151453	-0.183636	-0.0649629	-0.0723489	-1.14336	0.0567064	-0.103817	-1.9497	NaN	NaN	NaN	NaN	NaN	NaN	NaN	NaN	0.344964	-0.467222	0.719692	-0.251304	0.0482533	0.742765	0.632357	-0.101149	NaN	NaN	NaN	NaN	NaN	NaN	NaN	NaN	0.772125	-0.458574
-0.417665	0.0975985	0.0924966	0.29625	0.456137	0.765599	-0.132498	0.153185	-0.326217	0.248905	0.134029	0.251798	0.490734	0.793717	0.0432409	-0.0195637	-0.169331	-0.0314109	0.15546	-0.140607	0.521292	0.760577	0.0129145	0.123294	-0.432308	-0.0302558	0.0050423	-0.0667029	0.394551	0.166487	-0.0845519	-0.0347496	-0.380271	0.108391	-0.0106435	0.172077	0.42107	0.364455	-0.0532548	0.0165878	0.0014672	0.183252	0.109997	-0.415378	0.131883	-0.105663	-0.38766	-0.587932	-0.0334378	0.260392
-0.00813461	0.0342427	-0.0847101	0.0256905	0.0214117	0.140001	-0.0234963	0.0369619	-0.0639156	0.0159166	-0.0908612	0.0484807	0.0433152	0.111704	0.158568	0.12123	-0.223766	-0.0648836	-0.232043	0.00299598	0.11453	0.162116	-0.196783	0.11391	-0.176218	-0.167097	-0.221195	-0.0566284	-0.229919	-0.0757179	-0.0795565	-0.0564891	-0.184832	-0.0578037	-0.138459	0.0799809	0.105792	0.0465108	0.0357283	0.0962319	-0.213314	0.0182495	0.0695501	-0.0758007	-0.0962549	0.215372	0.0528101	-0.0739408	-0.158774	0.0746023
0.193499	0.20747	0.197992	0.101621	0.0806683	-0.0180761	0.247934	0.175011	0.192761	0.14841	0.19818	0.0295535	0.0624384	-0.156921	0.206981	0.16279	0.148337	0.149601	0.460586	-0.521902	-0.0979738	-0.0545762	0.457184	0.0363393	0.301905	0.2736	0.231075	-0.351291	0.291626	-0.213618	0.416502	0.340129	0.299499	0.310142	0.244402	-0.0351512	-0.248365	-0.0237857	0.330424	0.196619	0.384263	0.468245	0.348446	-0.022464	0.531138	-0.176673	-0.00721201	-0.269753	0.439933	0.391908
0.162696	-0.437431	0.548385	0.148094	0.19149	-0.262134	0.4726	0.0589671	0.065942	-0.754961	0.31181	-0.0804859	0.177723	-0.797618	-0.63021	0.200806	-0.530472	-1.02458	0.831634	-0.742164	-2.59209	-0.772609	0.607141	-0.755525	1.03638	0.234288	1.21044	0.580987	1.34102	0.541738	0.554245	0.83942	0.12483	-0.173838	0.237789	-0.0443938	-0.0107282	-0.207998	0.187525	0.0324882	0.186225	-0.0810528	0.136683	0.302306	0.740451	-0.574823	-0.0825382	0.742535	0.75808	-0.0247107
0.287814	-0.204925	0.163977	-0.1243	0.287473	0.0503011	0.193453	-0.0641585	0.237165	-0.136599	0.126412	-0.0993185	0.358386	0.0599749	0.443234	0.0151599	0.547848	-0.176784	0.0237395	-0.0326217	-0.0987917	0.0402239	0.212533	-0.1181	0.245728	-0.269096	0.0587634	-0.0320904	0.0874125	-0.0670889	0.164478	0.0204046	0.178128	-0.255246	0.176132	-0.177237	0.048623	0.292817	0.2406	-0.125233	0.38846	0.0171432	0.425919	-0.101123	0.0743183	-0.163013	0.632221	0.0140141	0.0848458	-0.132702
-0.00232087	0.224809	-0.276069	-0.126711	0.00200048	0.0890064	-0.177543	0.01621	-0.0824904	0.272109	-0.282491	-0.228948	-0.0718015	0.194267	0.0295572	-0.122125	0.0374879	0.13747	-0.275358	0.246745	-0.525554	0.0988714	-0.123069	-0.760038	-0.0745612	0.0994105	-0.400316	0.193312	-0.14912	0.147198	-0.0415056	-0.158192	-0.130339	0.247107	-0.0938714	-0.116417	0.165458	0.0946399	-0.162113	0.0885114	-0.0942134	-0.0305972	-0.0823564	0.057993	-0.149726	0.303623	0.0251074	0.345344	-0.0578177	0.0398048
0.0874993	0.136545	-0.113507	-0.147187	0.109344	-0.00291448	0.0418966	0.0265768	0.0339596	0.0139276	-0.119699	-0.26633	0.0405535	0.0175844	0.157818	-0.0265553	0.164999	0.116484	-0.101436	0.0108491	0.316153	0.0295635	0.00505049	0.0754982	0.045472	0.0521442	-0.0516536	-0.119465	0.0437997	0.106092	0.00418593	-0.120898	-0.0367635	0.00691347	-0.158952	-0.159721	0.161046	0.0301877	0.115386	0.0068191	-0.0906996	-0.126252	-0.11591	-0.204637	-0.209646	-0.0251512	-0.0431649	-0.144058	-0.0311432	-0.0934235
NaN	NaN	NaN	NaN	NaN	NaN	NaN	NaN	NaN	NaN	NaN	NaN	NaN	NaN	NaN	NaN	NaN	NaN	NaN	NaN	NaN	NaN	NaN	NaN	NaN	NaN	NaN	NaN	NaN	NaN	NaN	NaN	NaN	NaN	NaN	NaN	NaN	NaN	NaN	NaN	NaN	NaN	NaN	NaN	NaN	NaN	NaN	NaN	0.0448048	-0.104268
0.216457	-0.0181117	-0.000413858	0.0263105	0.115442	0.230114	0.0243434	0.0164912	0.240689	-0.0619442	0.059343	0.0836107	0.136464	0.286532	0.215162	0.0385363	0.211513	-0.0554561	-0.127859	0.409173	0.244619	0.192922	-0.0508972	0.0027638	0.0814486	-0.11643	-0.0540577	0.212076	-0.0472506	0.0750447	-0.0124816	0.00717295	0.0546389	-0.049637	0.0379318	0.064712	0.179471	0.0802579	0.00244841	0.00650279	-0.0747867	-0.127741	-0.100163	-0.211284	-0.423656	-0.137339	-0.118675	-0.0804232	-0.0843008	-0.10442
-0.286904	0.00523228	-0.0649341	0.290326	0.178941	0.518421	-0.210098	0.32276	-0.418192	0.103161	-0.16548	0.313431	0.158978	0.602355	-0.139018	0.214919	-0.259233	-0.0425741	-0.154545	-0.0814503	0.575151	0.579516	-0.178464	0.39396	-0.397713	-0.241515	-0.165704	0.162604	-0.00345679	0.142484	-0.311023	0.121097	-0.410877	-0.0262242	-0.150586	0.293129	0.273487	0.142651	-0.270686	0.194072	-0.189629	0.102405	-0.164918	0.078796	-0.603282	0.188433	-0.132227	-0.226405	-0.241128	0.327164
NaN	NaN	NaN	NaN	NaN	NaN	NaN	NaN	NaN	NaN	NaN	NaN	NaN	NaN	NaN	NaN	NaN	NaN	NaN	NaN	NaN	NaN	NaN	NaN	2.7664	-0.162479	-2.3636	0.377522	-0.497783	0.475926	-1.33973	-0.354092	NaN	NaN	NaN	NaN	NaN	NaN	NaN	NaN	NaN	NaN	NaN	NaN	NaN	NaN	NaN	NaN	NaN	NaN
NaN	NaN	NaN	NaN	NaN	NaN	NaN	NaN	NaN	NaN	NaN	NaN	NaN	NaN	NaN	NaN	NaN	NaN	NaN	NaN	NaN	NaN	NaN	NaN	NaN	NaN	NaN	NaN	NaN	NaN	NaN	NaN	NaN	NaN	NaN	NaN	NaN	NaN	NaN	NaN	NaN	NaN	NaN	NaN	NaN	NaN	NaN	NaN	NaN	NaN
-0.065908	0.164195	0.189444	0.156992	-0.067104	-0.131517	0.123147	0.087349	0.0684329	0.0633591	0.0401943	0.0468217	-0.0719035	-0.321114	-0.266659	0.102747	-0.0769395	0.268522	0.455276	0.350329	0.023848	0.0843754	0.126004	0.285095	0.0100552	0.139277	0.254766	0.0572471	0.229019	0.0768677	0.149017	0.165888	0.137443	0.304976	0.316101	0.0658577	0.132088	-0.039615	0.137613	0.144688	0.0287169	0.12285	0.0215787	-0.164073	0.526566	-0.0104207	-0.26957	0.0951951	0.189087	0.0903369
-0.316636	-0.235448	0.480966	-0.326122	0.351428	-0.00446058	0.167708	0.139396	0.519825	-0.257408	0.506049	-0.533715	0.303054	-0.495493	0.0982777	-0.247888	0.204567	-0.613271	0.184496	0.336305	0.802042	0.794182	0.329782	0.598256	0.152587	-0.0857734	-0.276808	-0.0242516	0.847118	0.0450757	0.019854	-0.579725	NaN	NaN	NaN	NaN	NaN	NaN	NaN	NaN	0.150239	-0.0567687	0.0152176	0.277592	0.266051	0.0259016	0.391708	0.473825	0.376752	-0.494626
0.648025	-0.775191	0.398635	-0.407141	0.539548	-0.334844	0.226214	-0.449833	0.726239	-0.712212	0.375136	-0.334299	0.555874	-0.33211	0.419659	-0.52926	0.734819	-0.591531	0.157538	-0.490986	0.793091	-0.399576	0.350222	-0.421629	0.784007	-0.65332	0.290729	-0.619184	0.523251	-0.63646	0.34402	-0.475956	0.669586	-0.862594	0.325061	-0.311676	-0.607546	0.617567	0.357488	-0.549287	0.653061	-0.427301	0.756724	-0.702603	-0.00822772	-0.861722	0.363188	-0.512486	0.44452	-0.323744
NaN	NaN	NaN	NaN	NaN	NaN	NaN	NaN	-0.178438	-0.133185	0.117129	0.045585	-0.277242	-0.433114	-0.614287	-0.54039	-0.154481	0.296794	0.628168	0.52672	-0.598608	-0.00624384	0.318301	-0.615415	-0.179689	0.121456	0.109676	0.472989	0.263818	0.199915	-0.265465	0.0661202	NaN	NaN	NaN	NaN	NaN	NaN	NaN	NaN	0.692906	0.439057	-0.0878722	0.145768	0.884675	0.219034	-0.0222649	0.720612	0.620169	0.403267
-0.0698896	-0.0615324	0.0686499	-0.00604133	0.0368978	0.0616942	0.186234	-0.0689232	-0.0869443	-0.110654	0.112593	-0.00371221	-0.0411606	0.106245	-0.0402528	0.0779301	-0.13748	-0.0903816	0.0323846	0.201019	-0.33404	0.0910029	0.194385	-0.291294	-0.0634052	0.028214	0.112391	0.113086	0.0892467	0.0959814	0.0827519	0.020544	-0.0498172	-0.0518337	0.149007	-0.181545	0.119528	-0.0584111	0.157924	0.0549868	-0.155877	-0.143493	-0.195497	-0.0932421	0.122074	-0.000988867	-0.158152	0.124287	0.0815511	0.0446945
NaN	NaN	NaN	NaN	NaN	NaN	NaN	NaN	NaN	NaN	NaN	NaN	NaN	NaN	NaN	NaN	NaN	NaN	NaN	NaN	NaN	NaN	NaN	NaN	NaN	NaN	NaN	NaN	NaN	NaN	NaN	NaN	NaN	NaN	NaN	NaN	NaN	NaN	NaN	NaN	0.600262	-0.519071	0.722253	-0.573669	0.277473	-0.296379	0.594473	-0.644911	NaN	NaN
NaN	NaN	NaN	NaN	NaN	NaN	NaN	NaN	-0.0541879	0.464283	0.0871256	0.169002	0.149339	0.656625	0.0349498	-0.11835	NaN	NaN	NaN	NaN	NaN	NaN	NaN	NaN	NaN	NaN	NaN	NaN	NaN	NaN	NaN	NaN	NaN	NaN	NaN	NaN	NaN	NaN	NaN	NaN	NaN	NaN	NaN	NaN	NaN	NaN	NaN	NaN	NaN	NaN
-0.209794	0.215405	-0.173977	0.0924727	-0.210775	0.140281	-0.135838	0.220222	-0.313442	0.230471	-0.185128	0.1218	-0.210413	0.182101	-0.000486667	0.187433	-0.192259	0.0693686	-0.317642	0.0881694	-0.0383072	0.0893089	-0.195932	0.104423	-0.311636	-0.0387844	-0.223052	-0.0212113	-0.353647	0.00953713	-0.172733	0.0183822	-0.344025	0.178669	-0.18061	0.120868	0.084622	-0.254763	-0.0346712	0.136251	-0.271849	0.00180996	-0.364645	-0.0272132	-0.244529	0.223441	-0.0771396	-0.0990811	-0.188438	0.144338
-0.183853	0.0312135	0.31185	0.178069	-0.144536	-0.0841228	-0.0705311	-0.126637	0.125839	0.0847925	0.0827553	0.0883543	0.0545582	-0.0389001	-0.583358	-0.126385	-0.146009	-0.101344	0.63221	-0.052045	-0.494008	-0.211854	0.143946	-0.387765	0.316188	0.305564	0.372572	0.179103	0.330205	0.0814274	0.0225498	0.0625035	0.329166	0.240592	0.207111	-0.0937122	0.0418112	-0.0567623	-0.0169278	-0.085865	0.0878122	-0.106827	0.0744727	0.0389689	0.324985	-0.119003	-0.264175	0.265887	0.1928	-0.159684
0.00249036	0.111126	0.068206	0.0218268	0.0628117	0.140393	0.163452	0.0754336	-0.0263054	0.131339	0.0567845	-0.0150596	0.0616957	0.144596	-0.129834	0.0340739	-0.05571	0.0899882	0.1454	0.0529009	0.378254	0.11784	0.146108	0.182827	0.0296536	0.141447	0.0440239	0.0667191	0.022026	0.138974	-0.11186	-0.00650057	0.0431933	0.113542	0.0961552	-0.022469	0.179523	0.00476557	0.135006	0.0699767	-0.139495	-0.0995052	-0.0875218	-0.0294464	-0.114849	-0.023927	-0.165938	-0.143025	0.0868131	0.0255639
0.2056	-0.23005	0.187674	-0.0878013	0.262478	-0.000783579	0.105674	-0.115195	0.206537	-0.2926	0.129735	-0.0823002	0.202755	-0.0116646	0.249638	-0.140859	0.136486	-0.256315	0.0314378	0.199845	0.311543	-0.0805322	0.0618828	-0.0456407	0.210736	-0.34421	0.120325	0.102057	0.103499	-0.0766892	0.15508	-0.168045	0.235595	-0.150964	0.204377	-0.0131812	-0.100511	0.316998	0.145486	-0.0912698	0.112771	-0.173764	0.202925	-0.136923	-0.0355448	-0.137655	0.174232	0.0657277	0.121802	-0.221035
NaN	NaN	NaN	NaN	NaN	NaN	NaN	NaN	NaN	NaN	NaN	NaN	NaN	NaN	NaN	NaN	-0.492285	0.290166	-0.208166	NaN	7.11845	0.368293	NaN	5.85459	NaN	NaN	NaN	NaN	NaN	NaN	NaN	NaN	NaN	NaN	NaN	NaN	NaN	NaN	NaN	NaN	NaN	NaN	NaN	NaN	NaN	NaN	NaN	NaN	NaN	NaN
0.496828	-0.560347	0.418393	-0.0123238	0.201019	-0.174695	0.354311	0.144893	0.454106	-0.698055	0.271971	-0.154899	0.215944	-0.1828	0.576821	-0.0304732	0.251191	-0.650715	0.228296	-0.621652	0.534083	-0.250309	0.274914	-0.040827	0.394945	-0.423412	0.0907904	-0.317479	0.13989	-0.539122	0.308729	-0.0259072	0.197826	-0.636494	0.441867	-0.00840222	-0.73895	0.337326	0.412539	-0.0349419	0.354029	-0.0156555	0.162137	-0.402756	0.269146	-0.364748	0.321314	-0.463589	0.535435	-0.0970192
NaN	NaN	NaN	NaN	NaN	NaN	NaN	NaN	-0.550545	-0.608202	0.053655	-0.0820298	-0.379908	0.282556	0.141085	0.0209655	NaN	NaN	NaN	NaN	NaN	NaN	NaN	NaN	NaN	NaN	NaN	NaN	NaN	NaN	NaN	NaN	NaN	NaN	NaN	NaN	NaN	NaN	NaN	NaN	NaN	NaN	NaN	NaN	NaN	NaN	NaN	NaN	NaN	NaN
0.101581	0.0257769	0.149885	-0.199144	-0.0407421	-0.104604	-0.113653	0.736641	-0.258218	-0.0852889	0.287047	-0.0384002	-0.0609761	-0.00222517	-0.624277	-0.137622	NaN	NaN	NaN	NaN	NaN	NaN	NaN	NaN	-0.790269	-0.232889	-0.506152	-0.981767	-0.54089	-1.12809	0.370608	-0.730355	-0.243385	0.195676	-0.323585	0.171638	-0.0924933	-0.115484	-0.0653512	0.0541525	-0.0908151	0.0809074	-0.247546	-0.243176	-0.0344316	-0.129851	-0.0414882	-0.164947	0.128859	-0.00272285
0.481447	0.228387	-0.371262	-0.315259	-0.290362	-0.330339	-0.18675	-0.782857	0.148346	0.097076	-0.147361	-0.149466	-0.22809	-0.268064	-0.103363	-0.181078	0.359302	0.427266	-0.240717	-1.01477	0.263663	-0.538153	-0.0669797	0.382197	0.356814	0.220481	-0.673759	-0.67707	-0.334641	-0.434429	-0.0961293	-0.235345	-0.0344798	0.0303966	0.0799771	0.00988371	-0.13452	-0.0665766	0.297874	0.133937	0.634326	0.492033	0.155229	0.422055	0.340045	0.444023	0.170887	0.551642	0.320517	0.30851
0.11617	-0.0325796	-0.0220348	-0.0639229	0.161488	0.109593	0.0146889	-0.00655768	0.0261723	-0.0794273	0.0354094	-0.0134751	0.164494	0.188563	0.212965	-0.00517813	0.0441524	-0.100232	-0.104109	0.0181069	0.459245	0.11124	0.01774	0.155646	-0.0358716	-0.170693	-0.0810664	0.0477126	-0.045851	-0.0391525	0.0552047	-0.0746481	-0.104957	-0.0358337	0.00107906	-0.0154975	0.0802612	0.141725	0.0480491	-0.00411653	-0.0768892	-0.17198	0.0185769	-0.0982306	-0.234146	0.00680921	0.140957	-0.0340382	-0.0257084	-0.0901077
0.40009	-0.591751	0.684839	-0.355884	0.296846	-0.679109	0.575769	-0.841879	0.751697	-0.661968	0.771902	-0.474828	0.35657	-0.807157	-0.358753	-0.790502	0.692181	-0.420961	0.923127	-0.664058	0.445233	-0.839831	0.987385	-0.60516	0.762814	-0.240051	0.883652	-0.25887	0.996643	-0.330256	0.439782	-0.421124	0.99723	-0.348982	0.749591	-0.506277	-0.498581	0.303541	0.625951	-0.665733	0.721328	-0.436826	0.649476	-0.397402	0.830261	-0.408687	0.227194	-0.0753827	1.13905	-0.47755
0.179256	0.0701573	-0.175246	0.017329	-0.0671771	-0.0560506	0.0240501	0.137243	-0.00425837	0.141516	-0.420861	-0.319153	-0.375249	0.0212507	0.246916	0.00584204	0.353339	-0.473341	-0.560441	-0.870035	0.0145958	-0.156046	0.0156009	0.378746	-0.31001	-0.731869	-0.419272	-0.505525	-0.550927	-0.520275	0.101902	-0.35495	NaN	NaN	NaN	NaN	NaN	NaN	NaN	NaN	0.142108	0.0453727	0.569794	0.310953	0.146751	0.0064337	-0.338039	0.584017	0.0464049	0.188742
-0.583974	-0.970623	-0.717799	-1.20775	-1.04232	-1.001	-0.940589	-2.83732	0.272837	0.19278	-0.280977	-0.220932	0.278758	0.990607	0.52881	0.814997	-0.251861	-0.374176	-0.248293	-0.816155	-0.148466	-0.593806	-0.29255	-0.567619	NaN	NaN	NaN	NaN	NaN	NaN	NaN	NaN	-0.351072	-0.131205	-0.168322	-0.187944	0.699727	-0.318787	-0.194976	-0.111221	0.495901	-0.444889	0.155889	-0.523443	-0.141569	-0.672905	-0.00844556	-0.39313	NaN	NaN
0.0710201	-0.108497	-0.0615698	-0.20459	-0.0176049	-0.116258	-0.0599801	-0.284735	0.0533834	0.0593979	0.0553204	-0.0950646	0.0407734	0.0251127	0.133027	0.0148293	-0.0238221	-0.0755285	-0.0282608	-0.170461	-0.0523187	-0.0851084	-0.107814	-0.455087	-0.245514	-0.195026	-0.35094	-0.245242	-0.118622	-0.17219	-0.254368	-0.540285	0.0163486	0.0888436	0.0677036	-0.158295	0.0233529	0.0433402	0.093176	-0.0488265	0.00579274	-0.131416	0.106538	-0.00757524	0.0434216	-0.0556123	-0.0558147	0.0724129	0.0585449	-0.162721
NaN	NaN	NaN	NaN	NaN	NaN	NaN	NaN	-0.607805	0.048439	-0.332489	-0.0635344	-0.0159509	0.22567	-0.264648	0.045738	-0.128309	-0.115985	-0.262363	0.0118089	0.232906	0.179585	-0.358352	0.14301	-0.461628	-0.34136	-0.365292	0.238604	-0.19284	-0.221668	-0.656303	0.362457	0.0839134	0.316425	0.0126256	-0.000637613	-0.153726	-0.186523	-0.159944	0.0274248	NaN	NaN	NaN	NaN	NaN	NaN	NaN	NaN	-0.329761	0.134167
0.161875	-0.0942956	0.123383	0.00783797	0.155299	0.0493774	0.108278	0.0672238	0.0719673	-0.0620629	0.0636852	0.0160505	0.202867	0.206295	0.291069	0.0397715	0.156474	-0.0641086	-0.0525054	0.14427	0.0788397	0.129395	0.0627799	0.155885	0.109498	-0.170044	0.0512643	0.0804645	0.039111	0.0785886	0.151483	0.129327	0.023694	-0.126903	0.0354987	-0.0287563	0.0570997	0.0534961	0.0730605	0.0547367	-0.175773	-0.196292	0.0994997	-0.13178	-0.259781	-0.0510828	0.0844156	-0.0132625	-0.0396384	-0.10026
0.210259	-0.0589817	0.0996107	-0.26783	0.357458	-0.110952	0.0359723	-0.396704	0.109566	-0.148319	0.0487474	-0.194055	0.272272	-0.306635	0.317006	-0.388596	0.0652188	0.0468436	-0.0484243	0.0106217	0.270272	-0.139537	0.0226767	-0.471032	0.119597	0.169668	-0.0390041	0.0108839	0.149129	0.16113	0.166064	-0.386618	0.167143	-0.00568252	0.270581	-0.245422	-0.24143	0.324139	0.0806438	-0.274823	0.01927	-0.237257	0.152128	-0.0246553	-0.0700548	-0.0606992	0.405026	0.107212	-0.0384218	-0.219454
-0.0605502	0.143747	-0.146148	0.107557	-0.23697	-0.142846	0.136454	0.497896	-0.0425501	0.110556	-0.167693	-0.00682483	-0.298581	-0.326863	-0.00976115	0.279747	-0.117297	0.0433091	0.10772	0.265903	-0.0360622	-0.241835	0.0799021	0.426136	0.0926949	0.214559	-0.100484	0.261548	0.00417613	0.128273	0.15422	0.47085	0.106351	0.149732	-0.0813395	-0.0933785	0.155036	-0.24704	0.0996523	0.401186	0.189195	0.271854	0.137744	0.345966	0.16922	0.230363	-0.022718	0.635228	0.227948	0.203753
-0.173606	-0.112811	-0.0745023	0.0482174	0.0202771	0.259064	-0.173432	0.0777707	-0.179361	-0.102245	-0.116095	0.0943473	0.0701835	0.286601	-0.0978582	0.0303828	-0.174151	-0.140481	-0.159903	0.147169	0.378227	0.233828	-0.19719	0.331974	-0.150034	-0.250193	-0.0767014	0.197463	-0.0914643	0.117468	-0.177676	0.0434264	-0.167963	-0.0918249	-0.127362	0.0837484	0.0690913	0.0641431	-0.234281	0.0235374	-0.224974	0.00998056	-0.123737	0.0417091	-0.387265	-0.0609427	-0.0478149	-0.0101987	-0.140213	-0.0153034
NaN	NaN	NaN	NaN	NaN	NaN	NaN	NaN	NaN	NaN	NaN	NaN	NaN	NaN	NaN	NaN	NaN	NaN	NaN	NaN	NaN	NaN	NaN	NaN	NaN	NaN	NaN	NaN	NaN	NaN	NaN	NaN	-0.203623	-0.123182	-0.202882	-0.0249328	0.688549	-0.153662	-0.166695	0.0258371	NaN	NaN	NaN	NaN	NaN	NaN	NaN	NaN	NaN	NaN
-0.491665	-0.202015	-0.788476	-0.516972	-0.647178	-0.473998	0.0938134	0.490359	-0.0875941	0.381821	-0.50407	-0.255488	-0.209553	0.154908	-0.165347	0.102094	0.320463	0.491157	-0.303622	0.347831	-3.65706	0.165366	0.106876	-1.67022	-0.0313892	-0.20655	-0.259423	0.0620612	-0.132721	0.0704899	-0.0968606	-0.274692	-0.168499	0.0362531	-0.688069	-0.39168	-0.0662076	-0.59241	-0.255643	0.167394	NaN	NaN	NaN	NaN	NaN	NaN	NaN	NaN	NaN	NaN
0.0736394	0.235284	-0.0829422	0.145243	0.051479	0.0195637	-0.0842561	0.1833	-0.0482307	0.164807	-0.112575	0.113528	-0.108566	-0.194267	-0.0400574	0.175504	-0.0837253	0.208004	-0.0969555	-0.287058	-0.116603	-0.0589998	-0.261942	0.171968	-0.0245854	0.219566	-0.0508145	0.10203	-0.201783	0.0193614	-0.123324	0.0773178	-0.00706539	0.186793	-0.0925256	0.14445	-0.0284353	-0.112691	-0.213681	0.184116	-0.170102	0.00421497	-0.153531	0.21576	-0.0321282	0.272121	-0.107746	-0.0721843	-0.283398	-0.0103093
NaN	NaN	NaN	NaN	NaN	NaN	NaN	NaN	NaN	NaN	NaN	NaN	NaN	NaN	NaN	NaN	NaN	NaN	NaN	NaN	NaN	NaN	NaN	NaN	-0.605599	-0.519719	-0.428976	-0.343787	-0.399733	-0.169582	-0.0740023	-0.0327237	NaN	NaN	NaN	NaN	NaN	NaN	NaN	NaN	NaN	NaN	NaN	NaN	NaN	NaN	NaN	NaN	NaN	NaN
-0.0477328	0.0632017	-0.160472	-0.0140226	-0.0750927	0.120075	0.0117918	0.00501277	-0.0187261	-0.0598081	-0.0174944	0.00463998	-0.018403	-0.0365857	-0.0486067	-0.0140215	0.0444825	0.0118387	-0.0688736	-0.017908	-0.138837	0.0136426	0.114086	0.226754	-0.0753143	-0.089846	-0.113687	0.0291139	-0.185981	-0.00420357	-0.0727429	0.137543	-0.0158883	0.116607	-0.0679665	-0.0553472	0.00521211	0.0184285	0.0308872	0.0817593	-0.0296233	0.0311008	-0.0686981	0.172419	-0.02353	0.112839	-0.100075	0.0668441	0.0874878	-0.0106512
0.117513	0.18942	-0.158349	-0.0554793	-1.08468	-0.476442	-0.348962	-0.923523	-0.332211	0.143715	-0.176502	0.443232	-0.124538	0.315272	-0.0312473	0.19209	0.0238264	0.0220063	-0.189084	0.439071	0.144372	-0.196567	-0.395639	-0.248542	-0.0511305	0.0972303	-0.146815	0.263529	-0.433168	0.0406809	-0.586191	-0.237468	NaN	NaN	NaN	NaN	NaN	NaN	NaN	NaN	-0.248608	0.542146	-0.520667	-0.307959	-0.479013	0.0717781	-0.0355777	-0.346399	0.238658	-0.13075
-0.0636235	-0.0455941	0.0543745	-0.108145	0.251561	0.0802223	0.146031	-0.0547746	-0.0921507	0.0146784	0.131252	-0.0623911	0.244397	0.124246	0.299592	-0.0518158	-0.119144	-0.0297454	0.0117886	-0.114744	0.318995	0.195063	0.0500764	-0.0238564	-0.173528	-0.0507321	0.104231	-0.0528494	0.17939	0.128899	0.162127	-0.0749458	-0.232163	-0.0899918	0.0865269	-0.0740181	0.12061	0.218974	0.107928	-0.1018	0.0369405	-0.22332	0.0209289	-0.0469468	-0.13431	-0.103982	0.255796	-0.197166	-0.0414974	-0.144378
0.0384109	-0.643378	-0.486765	-0.4303	0.0185563	-0.39851	-0.217433	-0.375276	0.702556	-0.0699625	0.405199	0.0775382	0.39467	0.0441076	0.523952	-0.145064	0.436135	0.213461	0.236359	-0.00171106	0.459219	0.0237853	0.271626	0.267869	NaN	NaN	NaN	NaN	NaN	NaN	NaN	NaN	NaN	NaN	NaN	NaN	NaN	NaN	NaN	NaN	0.0796281	-0.559436	0.171491	-0.686777	0.180542	-0.553813	0.128054	-0.296081	NaN	NaN
-0.110869	-0.217923	-0.263115	0.0753992	-0.0469272	0.099581	-0.283441	0.0493812	0.10157	0.0110704	-0.216335	0.079266	0.142711	0.238291	0.0526952	0.26111	-0.778361	-0.511756	-0.425164	0.110787	-1.44449	-0.0354808	-0.307142	-0.341314	0.0868163	-0.164318	-0.235129	0.121067	-0.192462	0.144652	-0.151231	0.124796	NaN	NaN	NaN	NaN	NaN	NaN	NaN	NaN	-0.375936	-0.156078	-0.237104	-0.16552	-0.605485	-0.107365	0.00779638	-0.131895	NaN	NaN
0.239029	-0.186805	0.238312	-0.070905	0.064614	-0.221793	0.189587	-0.499756	0.266952	-0.438521	0.312228	-0.112906	0.0822579	-0.26907	0.0263493	-0.305711	NaN	NaN	NaN	NaN	NaN	NaN	NaN	NaN	NaN	NaN	NaN	NaN	NaN	NaN	NaN	NaN	0.253408	-0.146909	0.191225	-0.339502	-0.192688	-0.0891777	0.278961	-0.293144	NaN	NaN	NaN	NaN	NaN	NaN	NaN	NaN	-0.0839375	-0.174197
-0.107693	-0.236697	0.41816	0.127085	-0.104119	-0.105467	0.26606	0.175095	0.184102	-0.0648367	-0.0461021	-0.0807173	0.0516621	-0.0752116	0.197626	-0.0652079	0.144251	-0.227254	-0.11455	-0.320076	0.624596	-0.00252395	0.248676	0.280817	0.0522108	-0.642575	-0.136527	-0.816292	-0.0642553	-1.01738	-0.203629	-1.12255	0.266618	-0.0341647	0.0911432	-0.451186	-0.55605	0.37728	0.459524	-0.10484	-0.0975039	-0.363301	-0.0231114	-0.336397	-0.207433	-0.467902	0.0536056	-0.274471	0.0252786	0.186084
-0.831519	-0.340012	-0.830355	-0.639677	-0.626351	-0.332512	-0.495882	0.0636912	-0.338487	0.533326	-0.412043	-0.131929	-0.401126	0.0512171	-0.697321	-0.285581	0.0272659	0.390737	-0.315834	0.372167	-0.276795	0.329992	-0.398191	-0.832184	0.0441724	0.282866	-0.312184	0.350599	-0.0493353	0.283127	0.220437	-0.566371	NaN	NaN	NaN	NaN	NaN	NaN	NaN	NaN	-0.204317	0.0912279	0.663284	-0.161926	-0.917596	-0.107539	-0.237239	-0.00368871	-0.539403	-0.172697
-0.108444	-0.0417837	-0.205391	-0.101432	-0.0983565	-0.0168585	-0.159169	-0.107107	-0.128284	-0.174528	-0.10843	-0.113221	-0.0861345	0.163843	-0.00517368	-0.025841	-0.0971333	-0.0710057	-0.199129	0.242878	-0.719085	0.101538	-0.206925	-0.587002	-0.218192	-0.0489128	-0.113053	-0.0967595	-0.167785	-0.0979977	-0.0495879	-0.0300149	-0.194197	-0.106078	-0.184096	-0.0315506	0.128164	-0.130427	-0.126165	-0.0481097	-0.276779	-0.015065	-0.19887	0.0758999	-0.144769	0.132506	0.0839527	-0.262083	-0.167323	-0.0773679
-0.242825	-0.141307	-0.0488324	0.0890148	-0.108287	-0.0751919	-0.0228293	0.117369	-0.347019	-0.305664	-0.11921	-0.0289887	-0.135498	-0.107054	0.0827763	0.0871726	-0.150265	-0.164437	-0.181694	0.244491	-0.136277	-0.141975	-0.0444209	0.168212	-0.370961	-0.321133	-0.183066	0.111512	-0.316336	-0.115599	-0.0818348	0.0799281	-0.332997	-0.236151	-0.116647	0.0546598	-0.0278955	-0.124537	-0.0830401	0.113073	-0.0535689	0.111898	-0.258245	-0.0967776	-0.190801	-0.0963578	0.0901265	-0.00342092	-0.0637334	0.161055
-0.0284273	0.0689917	-0.135498	0.0399516	0.1521	0.34314	-0.128905	-0.0285297	-0.0688255	0.0903597	-0.116583	0.0689727	0.161609	0.342858	0.00914419	0.0519055	-0.0405778	-0.0225	-0.228475	0.304896	0.559001	0.350685	-0.150913	0.227134	-0.0547773	-0.0211632	-0.187829	0.274122	0.0394005	0.216117	-0.0923327	0.0229808	-0.201938	0.0635382	-0.123473	0.0406909	0.29771	0.0839271	-0.0868703	-0.00808993	-0.193466	-0.141477	-0.0244265	0.0355944	-0.26543	0.129389	0.0486972	0.137341	-0.313056	-0.121766
0.725459	0.269692	0.89876	-0.22007	0.649487	-0.0579116	1.20564	0.358021	0.33548	-0.619344	0.37511	-0.632063	0.218612	0.0127092	-0.111558	-0.49468	-0.0269396	0.00777512	0.627206	-0.290043	0.364212	-0.316982	0.656191	-0.0689249	NaN	NaN	NaN	NaN	NaN	NaN	NaN	NaN	0.0139234	-0.134744	0.446604	-0.436792	-0.330628	0.0982729	0.339651	-0.0930246	0.47101	-0.052925	0.437166	-0.320157	0.785785	-0.336711	0.418674	0.0780553	0.519241	-0.604518
0.143681	0.135754	0.122421	0.0218268	0.423867	0.527907	0.309416	-0.0778996	-0.147893	-0.0308903	0.0988983	0.110997	0.267368	-0.0123383	0.323464	0.115814	NaN	NaN	NaN	NaN	NaN	NaN	NaN	NaN	NaN	NaN	NaN	NaN	NaN	NaN	NaN	NaN	-0.0461976	0.227526	-0.251127	-0.074512	-0.376391	0.0242697	0.0526316	-0.0332268	0.019484	-0.106617	-0.0827861	-0.115303	0.0358202	-0.0965114	-0.0328368	-0.163151	0.0436261	0.289126
0.196375	0.0244413	0.0673546	0.190293	0.105879	-0.0998035	0.113086	0.22469	0.310544	0.0490989	0.106694	0.0408048	-0.0447552	-0.0839914	-0.189777	0.168953	0.205243	0.0796731	0.0917838	-0.259739	0.0752842	-0.147994	0.187594	0.0789142	0.290137	0.387802	0.0347313	-0.0135498	0.44274	0.0615133	-0.0805687	0.277218	0.480279	0.132256	0.129307	0.0196862	0.089771	-0.0174351	0.148612	0.0207503	0.401207	0.192569	0.557506	0.217061	0.0704059	-0.118632	0.0463445	0.19452	0.506026	0.177381
-0.163218	0.0181741	-0.209602	0.182526	-0.0963041	0.3008	-0.229415	-0.020239	-0.278006	-0.0600849	-0.278793	0.250112	-0.136776	0.272152	-0.0191725	0.188636	-0.300615	-0.12938	-0.362669	0.413173	-0.360458	0.23969	-0.246226	0.00728583	-0.218642	-0.221926	-0.357544	0.327871	-0.297325	0.152914	-0.226253	0.229485	-0.309574	0.0402041	-0.212161	0.314076	0.267636	-0.166797	-0.173343	0.226326	-0.316756	0.0335051	-0.297641	0.0912469	-0.437008	0.132571	-0.157032	0.0708876	-0.259812	0.148657
-0.341849	-0.120178	-0.485732	-0.267914	-0.444699	-0.309548	-0.684577	-0.437714	0.19732	0.529312	-0.124065	0.102492	-0.181253	-0.159997	0.145768	0.039219	0.360969	0.862326	0.0769488	-0.68449	0.506163	-0.0504831	0.314332	0.608768	0.37457	-0.0147159	-0.240793	-0.133462	-0.205475	0.0289387	-0.0778591	0.100874	0.21931	0.419479	-0.318104	0.106173	-0.456529	-0.270305	-0.0184989	-0.0376371	NaN	NaN	NaN	NaN	NaN	NaN	NaN	NaN	-0.368502	-0.0993808
-0.0958382	0.0137115	-0.0561144	0.0585927	-0.0577789	0.0692398	-0.204861	-0.040861	-0.22148	-0.0355857	-0.0647943	0.0415495	-0.0446553	0.195617	0.0235833	-0.0391303	-0.206046	-0.0255447	-0.148402	0.0759293	0.430621	0.218266	-0.133519	0.312545	-0.200625	-0.036448	0.00968178	0.149491	-0.130911	-0.0372606	-0.0880735	-0.0163678	-0.118818	0.0742918	-0.0447802	0.180381	0.0184543	-0.106488	-0.0487716	0.116833	-0.144807	0.0464339	-0.144307	0.0685534	-0.189621	0.0400001	-0.0373391	-0.150308	-0.219741	-0.0289757
0.199383	-0.392174	0.00759677	-0.187475	0.485958	-0.0325466	0.108057	-0.313542	0.343569	-0.279055	0.0267087	-0.445218	0.394694	0.176755	0.38309	0.0489704	-0.354613	-0.277576	0.0686003	0.173048	0.313445	0.0225464	-0.165728	-0.423835	0.0581747	-0.653139	0.023429	-0.216799	0.0933109	-0.188655	0.139859	-0.408076	0.152556	-0.158526	0.202876	-0.0976668	0.0835955	0.479602	0.100181	-0.296119	-0.013469	-0.437617	0.263219	-0.297239	0.000876275	0.0895793	0.041433	-0.444603	0.27612	-0.268867
-0.5516	-0.126484	-0.0793718	-0.39972	-0.13355	-0.0578795	0.307344	0.520011	0.149118	0.0165541	0.159494	-0.0803316	0.26718	0.183829	0.316915	0.13626	0.0245438	0.388315	0.11022	0.307634	0.0685113	0.42106	-0.0308615	0.597786	-0.423492	-0.242367	-0.468844	-0.161245	0.0221887	-0.258663	-0.159534	-0.523424	0.319225	-0.366786	0.31828	-0.0985037	-0.471579	0.396548	0.0286947	-0.108354	0.398956	0.00479749	0.191531	-0.145272	0.241313	0.000125084	0.515302	0.148924	-0.0458979	-0.221003
-0.174177	0.0323036	-0.340776	-0.215991	-0.107197	0.0715898	-0.0326226	0.19237	-0.0109809	0.179314	0.00766962	0.148675	-0.0877816	-0.108314	-0.242612	-0.287699	NaN	NaN	NaN	NaN	NaN	NaN	NaN	NaN	NaN	NaN	NaN	NaN	NaN	NaN	NaN	NaN	NaN	NaN	NaN	NaN	NaN	NaN	NaN	NaN	NaN	NaN	NaN	NaN	NaN	NaN	NaN	NaN	0.0601599	0.306407
0.102378	0.23221	0.0829686	-0.00371881	0.0238156	0.0407377	0.072408	0.0338172	-0.114843	0.061616	-0.133293	0.00841727	-0.0964255	-0.147179	0.134414	0.0803648	NaN	NaN	NaN	NaN	NaN	NaN	NaN	NaN	-0.303157	0.108419	-0.264043	-0.221341	-0.140059	-0.240264	-0.109054	0.346619	-0.121378	-0.180545	-0.243119	-0.153301	-0.664626	-0.0433495	-0.247577	-0.274334	NaN	NaN	NaN	NaN	NaN	NaN	NaN	NaN	-0.153358	-0.178
0.105794	0.362575	0.184195	0.19232	0.445546	0.351408	0.262284	0.456497	NaN	NaN	0.160454	NaN	-0.546342	-0.487276	-0.797738	0.485488	-0.374836	0.200697	0.0136047	-0.485737	0.418278	-0.146638	0.171137	0.498557	NaN	NaN	NaN	NaN	NaN	NaN	NaN	NaN	NaN	NaN	NaN	NaN	NaN	NaN	NaN	NaN	0.278888	1.16886	0.341857	0.777965	NaN	0.953915	1.09025	NaN	NaN	NaN
-0.175928	-0.30887	-0.0352919	-0.122467	-0.0617419	-0.0891339	-0.108111	1.65152	NaN	NaN	NaN	NaN	NaN	NaN	NaN	NaN	NaN	NaN	NaN	NaN	NaN	NaN	NaN	NaN	NaN	NaN	NaN	NaN	NaN	NaN	NaN	NaN	NaN	NaN	NaN	NaN	NaN	NaN	NaN	NaN	NaN	NaN	NaN	NaN	NaN	NaN	NaN	NaN	NaN	NaN
NaN	NaN	NaN	NaN	NaN	NaN	NaN	NaN	NaN	NaN	NaN	NaN	NaN	NaN	NaN	NaN	NaN	NaN	NaN	NaN	NaN	NaN	NaN	NaN	0.0958203	-0.293926	-0.0559433	0.203463	-0.0593911	0.00416683	-0.355921	-0.259425	NaN	NaN	NaN	NaN	NaN	NaN	NaN	NaN	0.113914	0.142502	0.0622561	-0.254654	-0.186408	-0.290699	0.0270569	-0.0185638	NaN	NaN
0.14305	-0.128474	-0.0513629	-0.0892557	0.14836	0.107905	0.0272155	-0.0256322	0.101152	-0.128949	-0.048497	-0.0344712	0.125755	0.160672	0.183195	-0.0618569	0.184684	-0.0517023	-0.174225	0.229024	0.235386	0.0967413	0.0168145	-0.00101549	0.121104	-0.301647	-0.113778	0.140043	0.124843	-0.091701	0.0919897	-0.102038	0.0239444	-0.133327	-0.0360365	0.0288352	0.030108	0.179197	0.00824648	-0.0635703	0.125627	0.00533119	0.192864	-0.0536438	-0.191481	0.0147611	0.265459	0.00665317	-0.0689214	-0.135744
0.00769498	-0.0375091	0.406032	0.0975949	0.088301	0.099437	0.100285	0.143349	-0.158094	-0.0525144	0.0521878	-0.101783	-0.0140248	-0.0506576	-0.165773	-0.0916943	-0.234023	-0.096106	0.174606	-0.0189393	-0.033963	-0.0155684	0.0538774	0.024447	-0.317193	-0.260822	-0.195675	-0.0129279	-0.164114	-0.16064	-0.362457	-0.143479	-0.141144	-0.0618724	0.0608045	0.0130381	0.131954	-0.0021787	0.0642102	-0.0502612	-0.112686	-0.256758	-0.0783873	-0.155861	-0.254371	-0.227735	-0.19465	-0.0856586	0.019172	-0.016333
0.403301	0.401803	-0.135711	0.0124696	-0.101422	-0.037508	0.0198186	0.0361301	0.366459	0.346974	-0.129806	-0.0707203	-0.0454219	-0.0117067	0.106956	0.0561847	0.2183	0.196951	-0.320704	-0.0301502	0.0819927	-0.130793	-0.197746	0.135982	0.436217	0.0438669	-0.195963	-0.314886	-0.283823	-0.119626	0.00398135	0.00720817	0.257301	0.475374	-0.298441	-0.0104483	0.165694	-0.137549	-0.041228	0.214203	-0.130709	-0.145565	-0.179408	0.149951	-0.214891	0.0220325	-0.200507	-0.384777	-0.166133	-0.110484
-0.238449	0.162253	0.289869	0.347288	-0.23184	0.0478864	-0.0472844	0.41494	-0.291867	0.136626	0.092002	0.253696	-0.286788	0.0786773	-0.394001	0.320145	-0.35337	-0.00775986	0.238793	0.395595	0.0408267	-0.0889754	0.0862748	0.390333	-0.192977	0.0723445	0.247775	0.24906	-0.0075376	0.107754	-0.208007	0.160838	-0.025802	0.178072	-0.0365427	0.0803753	0.259208	-0.280356	-0.117268	0.100925	-0.227841	0.159973	-0.049093	0.390417	0.00650178	-0.103654	-0.477258	0.392739	0.207043	0.183496
-0.240056	-0.159256	0.176904	-0.303828	-0.335469	-0.295549	-0.0984963	-0.298775	NaN	NaN	NaN	NaN	NaN	NaN	NaN	NaN	NaN	NaN	NaN	NaN	NaN	NaN	NaN	NaN	NaN	NaN	NaN	NaN	NaN	NaN	NaN	NaN	NaN	NaN	NaN	NaN	NaN	NaN	NaN	NaN	NaN	NaN	NaN	NaN	NaN	NaN	NaN	NaN	NaN	NaN
-0.531512	0.919767	-0.985781	-0.491405	-0.189933	0.859638	-1.05346	0.13137	NaN	NaN	NaN	NaN	NaN	NaN	NaN	NaN	NaN	NaN	NaN	NaN	NaN	NaN	NaN	NaN	0.679314	-0.861246	-2.81034	0.0112042	-1.00419	0.214893	-2.34065	-0.552673	NaN	NaN	NaN	NaN	NaN	NaN	NaN	NaN	-2.2096	-0.798977	-0.685683	1.86708	-2.20195	1.59496	-0.677597	-0.62407	NaN	NaN
0.218662	0.0375834	0.0474464	-0.0758867	0.141102	0.0376159	0.0682592	-0.0959203	0.037341	0.0438113	-0.0527963	-0.174612	0.0794475	0.0560846	0.179674	-0.142997	0.179541	0.0215683	-0.125595	0.203011	0.208018	-0.0322415	-0.0752247	0.0815233	-0.0272545	-0.0985502	-0.0673087	0.0467756	-0.0436691	-0.0342655	0.016646	-0.0731601	0.0647169	-0.028699	0.0337046	-0.123469	0.058371	0.118822	0.0886646	-0.0498725	-0.110367	-0.236625	-0.0599989	-0.225345	-0.16296	-0.0959737	-0.0214044	-0.0867931	-0.105803	-0.156087
-0.121332	-0.355265	0.0527298	-0.0162199	0.0664473	-0.103643	0.10462	-0.277938	-0.00966677	-0.501172	0.124192	-0.180926	-0.0511346	-0.176416	-0.00731268	-0.225962	0.0395236	-0.100232	0.0992898	-0.294032	0.508631	0.0448488	0.188218	-0.116025	0.0287486	-0.519802	0.116518	0.0703006	0.0575212	-0.00304252	0.176753	-0.28301	-0.101163	-0.656944	0.11327	-0.0999554	0.0622633	-0.0242274	0.205314	-0.355406	0.12067	-0.180452	0.0986945	-0.0547894	-0.00768146	0.114068	0.393509	0.176962	0.0412961	-0.142316
0.229421	-0.194374	-0.00321057	-0.170088	0.205171	-0.150666	0.214897	0.0322423	0.0651238	-0.191143	-0.0602428	-0.201923	0.0972252	-0.119156	0.265607	0.0166465	0.176317	-0.128116	-0.161565	-0.100592	0.31283	-0.127482	0.138616	0.185098	0.209397	-0.244004	-0.00481378	-0.0153575	-0.0281166	-0.0504476	0.217499	-0.0444846	0.042359	-0.240393	-0.0534921	-0.228529	-0.0407854	0.175084	0.119101	0.0525384	0.171958	-0.15142	0.115744	-0.104422	-0.0309648	-0.138208	0.288617	-0.134971	0.0312069	-0.167542
-0.0376904	-0.428368	0.0765446	-0.59513	0.391763	-0.483023	-0.0161762	-0.67113	-0.0274685	-0.567902	0.204258	-0.813548	0.368907	-0.715592	0.1386	-0.782609	0.0764682	-0.617313	-0.0900951	-0.44037	0.504989	-0.381734	-0.0497266	-0.568081	-0.0701135	-0.664283	0.086063	-0.464664	0.45574	-0.20622	0.238232	-0.628281	-0.0264827	-0.381885	-0.0563981	-0.492315	-0.211395	0.28403	-0.031831	-0.435983	0.188624	-0.598823	-0.0236269	-0.621704	0.551899	-0.571455	0.0177673	-0.635801	0.435147	-0.71129
-0.202345	-0.29543	-0.354598	-0.0655	0.0335276	-0.0253089	-0.182748	0.178114	-0.252815	-0.110327	-0.239181	0.100213	-0.0442222	0.221272	0.100585	-0.0146288	-0.304393	-0.246012	-0.231394	0.161078	-2.08027	-0.00795338	-0.138914	-1.75924	-0.155863	0.141656	-0.147805	0.0606552	-0.044487	0.252234	-0.168807	0.224654	-0.17244	0.0954177	-0.429453	-0.0200885	0.120096	0.219917	-0.0873775	-0.0374296	0.0364755	-0.134913	-0.267956	0.169131	-0.114177	-0.0513621	-0.0245999	-0.0735542	-0.0316847	-0.0124476
-0.105512	0.808065	-0.45451	-0.332908	-0.517733	-0.284876	0.415272	0.376539	NaN	NaN	NaN	NaN	NaN	NaN	NaN	NaN	0.231488	-0.373792	-0.469468	-0.214262	0.178803	-0.152034	0.187254	0.576552	-0.753192	-0.618532	-1.2327	-1.05133	-1.19894	-1.14167	-0.422286	-0.433719	NaN	NaN	NaN	NaN	NaN	NaN	NaN	NaN	-0.150765	-0.0553514	-0.0142208	-0.105426	-0.557177	-0.418857	-0.14199	-0.291455	NaN	NaN
0.0799722	-0.190399	0.0550842	-0.0603713	-0.0812426	-0.0885763	0.0367869	0.00170292	0.0349948	-0.223807	0.0178186	-0.116975	-0.0466561	-0.0707319	-0.254767	-0.0746041	0.113479	-0.141037	0.134829	0.0899402	0.223776	-0.171176	0.248322	0.135658	0.343187	0.256214	0.372982	-0.0347029	0.159642	0.197668	0.227874	-0.515117	0.219885	0.00406593	0.170904	0.0328658	0.0213548	0.0554645	0.16049	-0.0730483	-0.0928717	0.0387284	-0.0530085	-0.208418	0.35796	0.141083	-0.297451	-0.208428	0.124435	-0.200446
-0.0327275	0.00785697	-0.0857802	-0.0234377	0.0376456	-0.0296786	0.0732589	0.164478	-0.0785237	-0.101878	-0.0842818	-0.0744034	-0.00521073	0.0274905	0.10218	0.0382435	0.146537	-0.025605	-0.106302	0.0812324	-0.137155	-0.0505183	0.0277232	0.0495537	-0.110903	-0.174037	-0.146197	-0.0506293	-0.195184	-0.0631511	0.00172879	0.0545286	-0.0380047	-0.0041714	0.0329006	-0.0572982	0.113397	0.0024716	0.0528618	0.0620586	-0.172055	-0.00237815	-0.0410326	-0.0836043	-0.0636596	-0.220915	-0.100721	-0.0542502	-0.134797	-0.055186
-0.346229	-0.147918	0.138475	0.220104	-0.0598864	-0.388745	0.16999	-0.0205273	0.115262	0.307594	0.283101	0.200872	0.198932	-0.346053	-0.763311	0.145228	0.234839	0.463344	0.72506	0.752325	-1.90394	-0.0793814	0.768846	-2.01622	0.45442	0.574461	0.700261	0.644004	0.870121	0.449956	0.251765	0.4266	0.353559	0.377604	0.262509	-0.112157	0.288469	-0.318628	0.223806	0.0541804	0.544892	0.384397	0.73206	0.715863	1.45593	0.331042	0.113757	1.11028	0.523475	0.122418
-0.262397	-0.0881859	0.382863	0.17307	0.0646807	-0.080172	0.190005	-0.202485	-0.0660057	-0.165909	0.359368	0.149103	0.0650351	-0.0186686	-0.57359	-0.054519	-0.00393951	0.0541722	0.664302	0.146985	0.0337878	-0.0353414	0.415317	-0.0860123	-0.0393574	0.0682007	0.373521	0.16883	0.385597	0.164421	-0.131392	-0.140944	0.230884	0.0499156	0.42548	0.0599947	0.149506	0.0584368	0.245442	-0.111845	0.296861	-0.0798944	0.07334	0.0684077	0.366715	-0.02709	-0.133573	0.331238	0.392316	0.0300865
-0.0524193	0.49746	0.163285	0.486737	-0.112241	-0.0489176	0.141765	0.427681	0.239481	0.667966	0.303313	0.440654	-0.0650261	-0.167996	-0.539196	0.472884	0.0591646	0.567322	0.712795	0.388029	-0.516236	0.00597171	0.430351	0.26798	0.303378	0.712014	0.464522	0.482975	0.631197	0.430537	0.100595	0.48506	0.521307	0.819159	0.404829	0.284682	0.450937	-0.344805	0.184613	0.333052	0.0967004	0.445328	0.0975096	0.31396	0.615625	0.234446	-0.403711	0.286542	0.383958	0.486137
-0.226696	-0.0793997	0.213901	-0.00523148	0.14858	-0.0458259	0.0883795	-0.0174539	NaN	NaN	NaN	NaN	NaN	NaN	NaN	NaN	NaN	NaN	NaN	NaN	NaN	NaN	NaN	NaN	NaN	NaN	NaN	NaN	NaN	NaN	NaN	NaN	0.0759635	-0.0932341	0.297007	-0.411024	0.524113	0.0222833	0.0124244	-0.303122	NaN	NaN	NaN	NaN	NaN	NaN	NaN	NaN	NaN	NaN
-0.187814	-0.0172311	-0.201683	0.193332	0.0127592	0.34039	-0.173701	-0.0421293	-0.361143	-0.0799882	-0.246344	0.155635	-0.0509004	0.370637	-0.317222	-0.113499	-0.287143	-0.223165	-0.209124	0.502578	-0.012261	0.22486	-0.375639	-0.00744087	-0.271349	-0.143577	-0.219178	0.390607	0.0158281	0.29504	-0.20174	0.0454139	-0.304691	-0.0396828	-0.16512	0.215304	0.298116	0.016914	-0.255928	-0.0334337	-0.214747	0.0830004	-0.271136	0.138446	-0.315162	0.279096	-0.0561858	0.103798	-0.131994	0.0827716
NaN	NaN	NaN	NaN	NaN	NaN	NaN	NaN	NaN	NaN	NaN	NaN	NaN	NaN	NaN	NaN	NaN	NaN	NaN	NaN	NaN	NaN	NaN	NaN	1.72469	1.61506	1.78061	0.844698	2.12724	1.25869	1.58106	1.28579	0.512364	-0.217841	0.476756	-0.19912	-0.0896741	0.508576	0.619341	0.161648	1.24009	0.223883	1.30825	0.42623	0.826415	0.088718	1.09517	0.205567	NaN	NaN
0.161026	0.284408	0.0919872	-0.242051	0.0690102	-0.0435989	0.101843	-0.0620789	0.178492	0.297354	0.0764047	-0.215288	0.0167356	-0.0801022	0.12952	-0.132926	0.13507	0.0947435	0.0454736	-0.262515	0.228111	-0.0258193	0.12766	-0.00471545	0.20754	0.153361	0.0289953	-0.366114	0.0886252	-0.209625	0.23623	-0.21621	0.177706	0.2795	0.0690377	-0.174675	-0.111971	0.0923647	0.10474	-0.0881964	0.246045	-0.00814441	0.165759	-0.336418	0.331887	-0.218091	-0.00918609	-0.194145	0.267059	0.00887776
-0.0348014	0.0117446	-0.0991819	0.00808202	0.0992515	0.141876	-0.0365342	0.0532233	-0.154867	-0.0408814	-0.0869247	0.0853311	0.0188099	0.144256	-0.0408004	-0.0082991	-0.0707471	0.0638482	-0.10567	0.0965974	-0.195093	0.0468922	-0.211704	-0.194494	-0.202373	-0.168327	-0.269216	0.0714178	-0.245116	0.146413	-0.0902926	-0.0663724	-0.0965268	0.0915864	0.0247817	0.0854688	0.26105	0.132756	-0.0210707	0.0697291	-0.159529	-0.348317	0.0655563	-0.00595506	-0.203228	-0.0100047	-0.149071	-0.0360912	-0.198344	-0.126853
-0.0828391	0.42071	-0.378053	0.365886	-0.0869371	0.0335836	-0.785977	-0.166933	-0.444086	0.354676	-0.422112	-0.342001	-0.861656	-0.145284	-0.868187	-0.0885654	-0.77403	0.424618	0.287216	0.122035	-0.653432	0.30457	0.226127	0.431028	0.534346	1.00658	0.191154	0.131658	-0.291084	-0.218847	-0.249522	0.48791	0.258073	0.646332	-0.0202908	0.229333	-0.0155656	-0.49146	-0.266767	-0.0196079	-0.402859	0.676922	-0.128554	0.24057	-0.057481	0.222302	-0.492177	-0.141293	-0.264296	0.889592
NaN	NaN	NaN	NaN	NaN	NaN	NaN	NaN	NaN	NaN	NaN	NaN	NaN	NaN	NaN	NaN	NaN	NaN	NaN	NaN	NaN	NaN	NaN	NaN	NaN	NaN	NaN	NaN	NaN	NaN	NaN	NaN	NaN	NaN	NaN	NaN	NaN	NaN	NaN	NaN	NaN	NaN	NaN	NaN	NaN	NaN	NaN	NaN	NaN	NaN
NaN	NaN	NaN	NaN	NaN	NaN	NaN	NaN	NaN	NaN	NaN	NaN	NaN	NaN	NaN	NaN	NaN	NaN	NaN	NaN	NaN	NaN	NaN	NaN	0.270341	0.256528	0.00490314	0.0538027	-0.420108	-0.150203	-0.130494	-0.117712	NaN	NaN	NaN	NaN	NaN	NaN	NaN	NaN	NaN	NaN	NaN	NaN	NaN	NaN	NaN	NaN	NaN	NaN
0.135491	0.377298	-0.27922	-0.0226181	-0.24658	-0.0184197	-0.141488	0.0276929	0.139193	0.35138	-0.080217	0.155242	0.00651191	0.102556	0.109108	0.102	0.00906837	0.292806	0.000325634	0.114813	-0.0414846	-0.122436	-0.187337	0.159515	0.403236	0.442828	-0.0517694	0.147294	0.159701	0.379005	0.393828	0.529588	-0.00693748	0.204185	-0.102827	0.280804	0.381253	-0.082344	0.0658649	0.276879	-0.217367	0.0650308	-0.166995	-0.00810435	-0.254926	-0.00841382	-0.0771162	0.16614	-0.150519	-0.00263789
0.525523	0.21041	0.0255454	0.464492	0.532571	0.453344	0.443102	0.936485	-0.368968	-0.127084	-0.401222	-0.0827252	-0.0806233	-0.167526	-0.145566	-0.297436	0.150791	0.0310005	-0.0372782	-0.241508	-0.193226	-0.244251	-0.202272	0.0577837	-0.137232	0.888139	0.736393	0.533837	0.396536	0.384601	0.355559	0.586357	-0.0958122	-1.00491	-0.538999	0.329797	-0.653527	0.224015	-0.62593	-0.943679	0.563043	1.20795	1.11976	1.07648	0.808165	1.2396	1.02193	0.969616	0.10524	0.294925
0.121941	-0.253157	-0.806343	-0.326869	-0.538052	-0.293923	-0.8307	0.379238	1.19597	0.766864	-0.401633	-0.213002	-0.766362	-0.477825	-1.11468	-1.62915	2.24427	1.49867	0.219357	0.00418933	-1.48737	-0.220866	-0.197079	-1.46494	NaN	NaN	NaN	NaN	NaN	NaN	NaN	NaN	1.27185	0.957661	-0.521413	-0.0732501	-0.673135	-0.822451	-0.440273	-1.00397	-0.330705	-0.260515	-0.429335	-0.306153	0.183301	0.11798	0.428336	0.145456	-0.866674	-0.0391121
0.0323879	0.118431	-0.187123	0.043495	-0.0642928	-0.00616325	-0.101502	0.0985471	0.00856674	0.0550244	-0.212202	0.0283019	-0.0389349	-0.0208273	-0.0947683	0.0838988	0.210925	0.0579365	-0.410708	0.0897489	-0.281051	0.0432978	-0.311665	-0.122598	-0.216841	-0.0652494	-0.160202	0.17188	-0.161894	0.0315163	-0.145508	0.0170906	-0.100275	-0.0825198	-0.0599963	-0.00290776	0.0776442	-0.013638	0.0400308	-0.014552	-0.0543343	0.00835976	-0.0423119	0.0920912	-0.349098	0.0471284	0.0754046	0.17036	-0.0171685	0.086053
0.0185795	0.0885774	-0.0755648	0.0265171	0.0246732	0.124495	-0.131648	0.0342801	-0.00139848	0.0607437	-0.101622	-0.0156865	0.00818337	0.120295	0.0476999	0.0294013	0.0100828	0.0496535	-0.0816568	0.208507	0.195002	0.0913223	-0.0995196	0.184472	-0.195158	-0.0927928	-0.13576	-0.0360259	-0.0593911	-0.0048372	-0.135519	-0.0658174	-0.121378	0.0718376	-0.0630587	0.00355407	0.111438	-0.0358641	-0.0916962	-0.0187884	-0.257497	-0.197268	-0.10889	-0.00459203	-0.223051	-0.0267239	-0.180855	-0.0904152	-0.109261	-0.0338902
0.00750597	-0.0116851	0.465343	0.134421	0.482217	0.0530389	0.113858	-0.296911	0.310775	-0.410379	0.244174	0.105242	-0.127429	-0.226047	-0.5741	-0.478534	-0.490918	0.0386985	0.437927	-1.2311	0.256762	-0.191041	0.000569683	-0.571713	NaN	NaN	NaN	NaN	NaN	NaN	NaN	NaN	-0.132535	0.036343	0.196452	-0.141237	-0.444313	0.0484889	-0.0446716	-0.206114	-0.039595	-0.0223156	-0.219307	-0.177852	0.298619	-0.262931	-0.0375451	-0.215468	0.449778	0.369335
-0.270622	-0.031079	-0.232026	0.314668	-0.189456	0.271791	-0.228297	0.354096	-0.327649	-0.0291093	-0.236896	0.394298	-0.195907	0.278879	-0.0566929	0.23708	-0.245276	0.0111328	-0.245299	0.184472	-0.0522467	0.263864	-0.332134	0.329426	-0.351864	-0.107959	-0.246943	0.0884343	-0.36318	0.0353741	-0.310981	0.0505757	-0.345601	0.107479	-0.240978	0.399659	0.209716	-0.207083	-0.267557	0.243675	-0.321571	0.182243	-0.22481	-0.0328288	-0.424836	0.0543081	-0.307795	-0.0895976	-0.281124	0.358918
-0.11779	0.0572577	-0.54852	0.0675559	-0.27762	0.134392	0.188173	0.154719	NaN	NaN	NaN	NaN	NaN	NaN	NaN	NaN	NaN	NaN	NaN	NaN	NaN	NaN	NaN	NaN	NaN	NaN	NaN	NaN	NaN	NaN	NaN	NaN	NaN	NaN	NaN	NaN	NaN	NaN	NaN	NaN	NaN	NaN	NaN	NaN	NaN	NaN	NaN	NaN	-0.0750469	0.463915
0.142419	0.0140615	0.31438	-0.077366	-0.0222736	0.076132	-0.0608513	0.0106693	0.583197	-1.10706	0.528957	-0.740836	0.181175	-0.89519	0.440434	-0.802395	0.334375	-0.00493102	0.414983	-0.226271	0.143492	0.00407297	0.438525	-0.229431	0.632924	-1.82165	0.467534	-2.04696	0.0895263	-1.72928	0.391849	-1.36816	0.401721	-0.883308	0.454431	-0.424323	-0.447077	0.430562	0.299912	-0.125359	NaN	NaN	NaN	NaN	NaN	NaN	NaN	NaN	0.30183	-0.141474
0.284777	-0.0993244	0.582024	0.332547	0.423243	-0.25608	0.179189	-0.500025	-0.0552043	-0.280574	0.361739	-0.114287	0.00901839	-0.188927	0.0664528	-0.0239039	-0.0900257	-0.125333	0.791455	-0.0565382	-0.0869032	-0.510117	0.444376	0.492118	NaN	NaN	NaN	NaN	NaN	NaN	NaN	NaN	0.423576	0.0521703	0.322322	-0.113143	0.336842	-0.0383023	-0.087441	-0.0282703	NaN	NaN	NaN	NaN	NaN	NaN	NaN	NaN	NaN	NaN
-0.531374	-0.0602281	0.103732	0.292332	-0.232455	-0.177274	-0.00427728	0.283191	-0.223811	0.0558636	0.183207	0.232798	-0.323795	-0.430411	-0.837621	0.414486	-0.436275	-0.100581	0.558264	0.133265	-0.458501	-0.214694	0.462397	0.11354	-0.210485	0.165409	0.435063	0.32759	0.464078	0.0542561	0.118724	0.554683	0.268257	0.323638	0.253979	0.000352792	0.270321	-0.372855	0.120996	0.280093	0.137897	0.324749	0.121094	0.497702	1.07046	0.111942	-0.419555	0.848988	0.362691	0.314573
NaN	NaN	NaN	NaN	NaN	NaN	NaN	NaN	-0.149475	-0.111392	-0.168976	0.114236	-0.0933546	0.128377	0.119823	0.1901	-0.645329	-0.508674	-0.81733	-0.255023	-0.144891	-0.102318	-0.527791	-0.380159	NaN	NaN	NaN	NaN	NaN	NaN	NaN	NaN	NaN	NaN	NaN	NaN	NaN	NaN	NaN	NaN	-0.0780559	0.0509295	-0.481644	0.0559042	-0.358919	0.0258487	-0.175933	-0.105031	-0.277682	0.284768
NaN	NaN	NaN	NaN	NaN	NaN	NaN	NaN	NaN	NaN	NaN	NaN	NaN	NaN	NaN	NaN	NaN	NaN	NaN	NaN	NaN	NaN	NaN	NaN	NaN	NaN	NaN	NaN	NaN	NaN	NaN	NaN	NaN	NaN	NaN	NaN	NaN	NaN	NaN	NaN	0.842601	0.405558	-0.00706599	0.928612	0.493098	0.585171	0.0298126	-0.0238845	NaN	NaN
0.0387192	0.0207485	-0.010578	0.136911	-0.0881603	0.163683	-0.0872958	0.0740836	0.140599	-0.0451398	-0.0246197	0.140787	0.0271092	0.16816	-0.019635	-0.13674	0.0159614	0.173931	0.083619	0.11206	-0.135667	0.048867	-0.083654	0.0883185	0.192655	0.304444	0.189515	0.17931	0.0995248	0.0203221	-0.150851	0.0909532	0.139583	0.190865	0.158892	0.112045	-0.0573981	0.0105609	-0.0729595	0.0132149	0.132844	0.056535	-0.141143	0.00340662	-0.0849876	-0.0113076	0.2843	0.0669078	0.216729	0.155352
-0.0660736	-0.279704	-0.321837	-0.00787379	-0.0679082	-0.222657	-0.597944	0.0503884	-0.178761	-0.333013	0.114255	-0.183658	-0.0468897	-0.00574202	0.120173	-0.138137	-0.142355	-0.321729	-0.236109	-0.29822	-0.3525	-0.271097	-0.2783	-0.476654	-0.0972629	-0.146221	-0.179299	-0.300613	-0.0871745	-0.212581	-0.219827	-0.286669	-0.100139	-0.17266	-0.0131323	-0.198791	-0.115343	-0.0879279	-0.248747	-0.191661	0.0638249	0.000520723	0.0280612	-0.0377692	-0.0558666	-0.0776978	0.0662089	-0.212833	-0.109664	-0.153788
NaN	NaN	NaN	NaN	NaN	NaN	NaN	NaN	NaN	NaN	NaN	NaN	NaN	NaN	NaN	NaN	-0.0730981	0.359073	0.489485	-0.265755	-0.176449	-0.603285	0.661714	0.0530315	0.0191971	0.453493	0.743782	0.242329	0.35894	0.0912698	0.278232	0.367095	0.226592	0.040473	0.648622	0.0171131	-0.112384	-0.288291	0.275908	0.311012	NaN	NaN	NaN	NaN	NaN	NaN	NaN	NaN	0.801048	0.309218
NaN	NaN	NaN	NaN	NaN	NaN	NaN	NaN	NaN	NaN	NaN	NaN	NaN	NaN	NaN	NaN	NaN	NaN	NaN	NaN	NaN	NaN	NaN	NaN	NaN	NaN	NaN	NaN	NaN	NaN	NaN	NaN	2.45383	0.960159	2.61204	0.468235	-0.437765	-0.0485992	0.453304	0.561514	NaN	NaN	NaN	NaN	NaN	NaN	NaN	NaN	0.207313	0.101216
0.104293	0.17015	-0.0446649	0.145307	0.0707383	0.334433	-0.171415	-0.235583	0.17723	0.252507	0.0223897	0.112651	0.171769	0.310769	0.193508	0.199119	0.153504	0.169799	-0.0633005	-0.635464	0.139304	0.136964	-0.0442877	-0.171163	0.313674	0.173122	0.241553	-0.254383	0.12657	-0.452541	-0.0664625	0.189757	-0.121274	-0.0504962	0.099103	0.112407	-0.22952	0.13271	0.105989	0.112191	0.034889	0.129475	0.216808	-0.195627	-0.486533	0.260097	0.389189	-0.487315	0.00846168	0.143698
-0.294843	-0.0139065	-0.0929206	0.490437	-0.0721559	0.469607	-0.446176	0.199569	-0.322745	0.0182401	-0.0819733	0.559171	-0.0547544	0.51	-0.216306	0.173077	-0.25244	0.0112799	-0.201274	0.641213	0.122272	0.508801	-0.438242	0.157402	-0.390315	-0.096762	-0.184843	0.48612	-0.200643	0.202068	-0.405519	0.0290895	-0.442796	-0.000415693	-0.130211	0.536756	0.408429	-0.0864348	-0.487694	0.123371	-0.429068	0.0694457	-0.355821	0.157429	-0.452997	0.199363	-0.356769	-0.119289	-0.428343	0.148937
0.0789537	-0.129306	0.0350804	0.191276	-0.0398812	-0.0289547	-0.0524111	-0.0545777	0.12554	-0.176412	0.0641817	0.0834385	-0.0353215	0.0105556	-0.204996	-0.00454139	0.0174514	-0.0638297	0.120177	0.0359191	-0.14685	-0.0353762	-0.0678596	-0.0450897	-0.0305673	-0.0869358	0.0848262	-0.104089	0.0088811	-0.0804414	0.0420785	-0.0910797	0.17959	-0.037757	0.0183238	0.160721	0.000545478	0.0158528	-0.174353	0.010637	-0.0212374	0.0228334	0.148265	0.114295	0.421559	-0.12473	-0.421943	-0.177734	0.125549	0.141392
-0.373527	0.0353836	0.315627	0.412162	-0.0952603	-0.301543	0.183767	0.0719209	-0.0425081	-0.0491363	0.269648	0.0469983	-0.210226	-0.873304	-0.703749	0.0636827	-0.0889391	0.157172	0.914149	0.177601	-0.185543	-0.591907	0.696809	0.225537	0.0589757	0.459226	0.757342	0.40891	0.845151	0.353604	0.153329	0.492163	0.433886	0.365369	0.507062	-0.099006	0.339819	-0.312839	0.392853	0.0775505	0.460003	0.479201	0.413727	0.390417	0.906784	0.105962	-0.020929	0.761176	0.665276	0.153497
NaN	NaN	NaN	NaN	NaN	NaN	NaN	NaN	0.185214	0.0287981	0.0607366	0.105954	0.392062	-0.130218	0.288176	0.251883	NaN	NaN	NaN	NaN	NaN	NaN	NaN	NaN	1.56431	0.375617	-0.144746	-0.491473	0.28895	0.260168	0.435718	-0.0342067	0.693952	0.210787	0.0379585	-0.942533	-0.7085	0.509887	0.764296	-0.457118	NaN	NaN	NaN	NaN	NaN	NaN	NaN	NaN	NaN	0.0920629
-0.0776854	-0.117345	0.253394	0.0621914	-0.173356	0.172659	-0.114686	-0.0160155	0.606362	-0.115042	-0.11707	0.262057	0.0270775	-0.11016	0.0667433	0.196993	-0.669642	NaN	-0.552764	0.590877	0.912636	-0.138301	0.564097	0.697447	0.102578	0.29433	0.0171238	0.260519	-0.0861217	0.0503977	0.223985	0.321952	0.770396	0.676799	1.00761	0.901273	0.846078	0.454778	0.664552	0.655471	0.0557537	-0.00411053	-0.310071	0.117444	0.0402299	-0.043047	0.0465822	0.15073	-0.489067	-0.505466
-0.477449	0.24754	-0.0552273	-0.29778	0.00363684	-0.229294	-0.127862	0.122516	NaN	NaN	NaN	NaN	NaN	NaN	NaN	NaN	NaN	NaN	NaN	NaN	NaN	NaN	NaN	NaN	-1.76307	-0.0512395	0.457889	-0.706692	-0.805224	-0.145304	-0.187807	-0.68051	-0.485785	0.00336088	0.171415	0.0749669	0.180794	-0.0827768	-0.0179549	-0.0429531	0.140653	-0.0307712	0.707852	0.553129	0.277601	0.781031	-0.199354	0.0912505	-0.328234	-0.283355
0.174187	-0.135115	1.29708e-05	0.258137	-0.0161226	0.0560682	-0.284385	-0.00503502	0.159597	-0.0298834	0.0566182	0.217221	-0.0581477	0.191235	-0.00903376	0.020768	-0.255803	-0.249321	-0.242066	-0.357971	0.245088	-0.145621	0.0139384	0.0297301	0.00474998	-0.31184	-0.27299	-0.286874	-0.276598	-0.1368	-0.301594	-0.181008	0.0797029	-0.085517	-0.00953874	0.186646	-0.0327308	-0.0829664	-0.179752	0.00874359	-0.0671568	0.0845855	-0.167337	-0.194753	-0.155477	-0.284757	-0.135213	-0.143541	0.107064	0.11217
NaN	NaN	NaN	NaN	NaN	NaN	NaN	NaN	NaN	NaN	NaN	NaN	NaN	NaN	NaN	NaN	0.238141	-0.323064	0.635018	-0.00825002	0.307171	0.177391	-0.0717242	0.111112	NaN	NaN	NaN	NaN	NaN	NaN	NaN	NaN	NaN	NaN	NaN	NaN	NaN	NaN	NaN	NaN	NaN	NaN	NaN	NaN	NaN	NaN	NaN	NaN	NaN	NaN
0.116754	-0.153742	0.0675028	-0.0576677	0.0907598	0.0588247	0.0495275	0.0408372	0.0744091	-0.0852487	0.0740407	-0.00726474	0.159152	0.166003	0.186608	-0.00239848	0.140418	-0.0560416	0.0128854	0.306646	0.458512	0.191075	0.0963402	0.165081	0.0178147	-0.321097	-0.0715572	0.169273	-0.0751819	0.0575226	0.0610842	-0.0156531	-0.119856	-0.187004	-0.0362334	-0.127307	0.117686	0.0457187	0.0513361	-0.0727749	-0.347932	-0.366342	-0.0605277	0.0796476	-0.146171	0.00321117	-0.121001	-0.0323978	-0.0509897	-0.142348
0.436169	0.0605455	0.328413	-0.148781	0.314822	-0.0610936	0.272595	-0.274151	0.293345	-0.031239	0.272143	-0.111407	0.285931	0.0550401	0.298757	-0.251502	0.266996	-0.104273	0.346708	-0.0497246	0.600062	-0.0362482	0.314124	0.0399356	0.356139	0.0330657	0.213386	-0.0682094	0.0197456	-0.15867	0.325527	-0.0566361	0.243494	-0.129859	0.206208	-0.29077	-0.302465	0.270493	0.179404	-0.288727	0.338011	-0.0570725	0.263008	-0.263593	0.154117	-0.198645	0.219992	-0.292968	0.106427	-0.0386762
0.305647	0.0116098	-0.381435	0.0906294	0.12507	0.334287	0.249491	0.436043	0.0154816	-0.335307	-0.0726669	0.119015	0.0327736	-0.124381	0.123877	-0.0888852	NaN	NaN	NaN	NaN	NaN	NaN	NaN	NaN	NaN	NaN	NaN	NaN	NaN	NaN	NaN	NaN	0.388652	-0.145311	0.277046	-0.229873	-0.112352	0.298999	0.156613	-0.285766	0.32744	-0.203534	0.33845	-0.463043	0.120671	-0.358517	0.115055	-0.198584	-0.655503	0.0921426
-0.157911	0.312171	-0.427336	0.331293	-0.273819	0.458404	-0.153384	0.507263	-0.200759	0.37593	-0.376807	0.396129	-0.282773	0.468962	-0.0314805	0.395364	-0.198215	0.376123	-0.510737	0.0273528	-0.379667	0.497832	-0.245958	0.444724	-0.264641	0.263049	-0.435532	0.0196804	-0.449865	0.0878066	-0.205639	0.315065	-0.323845	0.329643	-0.414461	0.362497	0.129697	-0.314777	-0.245064	0.382697	-0.225735	0.37536	-0.209859	0.263802	-0.481683	0.295947	-0.210538	0.0124919	-0.326357	0.412584
-0.33321	0.221316	0.256937	0.434963	-0.323153	-0.447553	0.327742	0.29336	-0.200196	0.159792	0.237353	0.221515	-0.440702	-0.743071	-0.414637	0.249805	-0.315362	0.256511	0.695396	0.478299	-0.132618	-0.541566	0.450912	0.190371	-0.0602025	0.548298	0.455509	0.656399	0.378039	0.538915	0.267476	0.402445	0.113724	0.414184	0.293878	0.0839697	0.402301	-0.479653	0.223423	0.191241	0.453446	0.412928	-0.0479126	0.182371	0.782434	-0.161284	-0.546882	0.44867	0.575343	0.324727
-0.004923	0.019274	-0.0822438	-0.0850459	-0.117453	-0.1055	0.114079	0.134482	-0.0593197	-0.0459226	-0.031745	-0.099983	-0.138198	-0.105886	0.138842	0.125461	-0.148755	-0.0246397	0.00143121	-0.194378	0.0618727	-0.149503	0.00582273	0.269826	-0.0327903	-0.00777576	-0.0803577	-0.295959	-0.218453	-0.0455494	0.0543487	-0.0126196	-0.0865898	0.00535261	-0.0452331	0.00607366	-0.00260343	-0.100037	0.000928115	0.0780705	-0.0604713	0.0511174	-0.0815241	0.0597204	0.155047	0.0740323	-0.173063	-0.0164342	0.0389321	-0.0694511
0.0935344	0.330812	-0.0257424	0.28892	-0.054225	0.0907743	0.0131524	0.390852	-0.0554586	0.348762	-0.0848687	0.24916	-0.25263	-0.0252394	0.103738	0.375856	-0.273032	0.0593597	-0.0215082	-0.0256606	0.171328	0.0563138	0.0591262	0.269826	0.559589	0.805979	0.487668	0.429709	0.312615	0.58961	0.355051	0.882173	0.0440889	0.352908	-0.0381471	0.151647	0.0603466	-0.209268	0.119403	0.296388	0.0232227	0.305613	0.092903	0.285692	0.0529797	0.255876	-0.0782225	0.155175	0.00517398	0.126674
0.0980368	0.614446	-0.101886	0.248368	-0.126222	0.258058	-0.0212539	0.305606	0.045345	0.620929	-0.0265563	0.277912	-0.140084	0.260105	0.0900478	0.278536	0.0361606	0.479807	-0.142628	-0.105704	-0.106884	0.286803	-0.0990697	0.30403	-0.0341319	0.421753	-0.121686	-0.119975	-0.267499	-0.0101553	-0.0323487	0.203848	-0.0743396	0.614024	-0.115993	0.271831	0.0544401	-0.179908	-0.0710145	0.20944	-0.158343	0.178376	-0.0600516	0.259555	-0.278864	0.337738	-0.121972	-0.181781	-0.273947	0.298103
-0.149917	0.0187376	-0.137246	-0.0117933	-0.025004	0.0940723	-0.0448201	0.0558701	-0.309091	0.0262311	-0.102736	-0.0206373	0.0439107	0.243978	0.189779	0.148698	-0.217308	0.125209	-0.187981	0.222057	0.0689085	0.149196	-0.0926495	-0.0438967	-0.215318	-0.272572	-0.139569	0.230649	-0.0874555	0.0772669	-0.0382712	-0.0702631	-0.158163	0.0220968	-0.138097	-0.00465853	0.364904	0.0716274	-0.0387427	0.16603	-0.436678	-0.206396	-0.210534	-0.0698197	-0.177398	0.0959968	0.038048	0.128662	-0.33994	-0.262847
-0.223662	0.551391	-0.043345	-0.17313	-0.21134	-0.239563	0.195487	0.41494	-0.16361	0.280219	-0.0362429	0.160671	0.0162564	-0.0967934	-0.0799398	0.0435359	-0.111245	0.170062	0.0720572	-0.220121	0.369706	0.0840223	-0.164207	0.27049	-0.189236	-0.0453701	-0.276774	-0.362979	-0.865911	-0.492124	-0.445569	-0.252714	0.263943	0.773357	-0.361315	0.31592	0.0107688	0.196939	-0.121061	0.273609	NaN	NaN	NaN	NaN	NaN	NaN	NaN	NaN	-0.128754	0.0957204
-0.205773	0.162156	-0.164249	0.202047	-0.0463867	0.202557	-0.139054	0.215903	-0.351174	0.0551338	-0.137814	0.143234	-0.195019	0.193975	0.0345785	0.183144	-0.229	0.0471879	-0.192004	0.177399	0.065959	0.249511	-0.166706	0.180551	-0.30518	0.0493068	-0.0895388	0.126211	-0.149157	0.124439	0.107848	0.180836	-0.388872	0.161624	-0.150982	0.178448	0.157411	-0.0731746	-0.105726	0.204761	-0.160692	0.0608826	-0.171416	0.0596878	-0.135333	0.137691	-0.0707067	-0.0578262	-0.273533	0.136537
0.18029	0.143969	-0.0414273	-0.0821101	0.0126209	-0.0390283	-0.0238603	-0.18654	0.331305	0.228207	-0.0450667	0.0479515	0.0257134	-0.108584	0.123947	-0.0704243	0.36886	0.262381	-0.0401899	0.139934	0.150329	0.117965	-0.0600941	0.0211186	0.250043	0.140689	0.027051	-0.0306511	-0.10299	-0.0479963	-0.109017	-0.119055	0.192237	0.178805	-0.0903047	-0.0117353	-0.0379445	0.0577741	-0.0659759	-0.00907778	0.000297012	-0.0387265	0.0754599	-0.139875	-0.296105	-0.0819693	-0.0155979	-0.13281	-0.0357998	0.051261
-0.411799	0.239481	0.164497	0.546716	0.399955	0.593806	-0.314344	0.150967	-0.393451	0.200094	0.144989	0.50824	0.344636	0.477114	-0.268491	0.0881156	-0.38801	0.136472	0.269602	0.0901075	0.514817	0.541942	-0.255296	0.233316	-0.322138	0.181403	0.142149	0.306725	0.390144	0.124656	-0.252574	0.200837	-0.265788	0.27623	0.167757	0.488996	0.0998774	0.347042	-0.2292	0.114994	-0.232903	0.305948	-0.0701885	0.052389	-0.349922	0.153895	-0.181765	0.00708533	-0.0631147	0.320202
0.0124101	-0.183777	0.162071	-0.156382	0.0994468	0.0108348	0.255852	0.194443	-0.118867	-0.528698	-0.0485685	-0.227154	-0.0537815	-0.103416	0.222384	0.0710784	-0.312884	-0.157675	0.189779	-0.286189	0.496497	-0.0704938	0.00144116	-0.0370334	-0.129912	-0.196049	0.00582128	-0.293152	-0.139149	-0.183175	0.133576	-0.234679	0.0137973	-0.287407	0.138929	-0.0232368	-0.149056	0.32789	0.302552	-0.0781918	-0.00981864	-0.212787	0.0793544	-0.266796	-0.173046	-0.432902	-0.166164	-0.0955086	-0.0114091	-0.223477
0.116637	0.24612	-0.138569	0.099822	-0.105282	-0.00192586	0.082587	0.203279	0.0300913	-0.0237408	-0.111528	0.0301967	-0.324361	-0.126384	0.177859	0.138234	-0.144234	0.328163	-0.268804	0.178726	-0.0401984	0.0164372	-0.0369127	0.172166	-0.0843506	0.262569	-0.216483	-0.0889368	-0.354745	0.0901329	0.00476545	-0.00401771	-0.10835	0.145987	-0.171098	-0.012182	0.027831	-0.220806	-0.0467356	0.118138	-0.226267	-0.119624	-0.182945	0.0601601	-0.264404	-0.0945345	-0.255895	0.0554808	-0.211671	0.0129483
-0.43699	-0.102356	-0.272597	0.0913868	-0.182195	0.160485	-0.17734	-0.331799	-0.213799	0.161522	-0.0513259	0.046857	-0.260387	0.236272	-0.0657	-0.123726	NaN	NaN	NaN	NaN	NaN	NaN	NaN	NaN	NaN	NaN	NaN	NaN	NaN	NaN	NaN	NaN	NaN	NaN	NaN	NaN	NaN	NaN	NaN	NaN	0.0255678	-0.220311	-0.768815	-0.00488153	-0.0860308	-0.42893	-0.167491	-0.0825434	0.181413	-0.145942
-0.225585	0.174516	-0.0375597	0.266441	-0.24505	0.0760149	-0.120967	0.271145	-0.550903	0.161183	0.0644794	0.437101	-0.222085	0.0346415	0.0579291	0.389001	-0.372568	0.0827838	0.138382	-0.101001	0.32591	0.0265269	0.0544996	0.739036	-0.37679	0.206191	-0.0319923	-0.176185	-0.094496	-0.0480781	0.0927916	-0.251115	-0.174701	0.247755	0.0163185	0.211955	-0.22319	-0.114516	-0.0516453	0.491691	-0.307174	0.336249	-0.231048	0.0301685	0.00668214	-0.0729285	-0.453239	-0.172003	-0.0677778	0.342191
-0.214745	-0.212968	0.079081	0.324671	-0.285294	-0.177169	0.454686	0.792434	NaN	NaN	NaN	NaN	NaN	NaN	NaN	NaN	NaN	NaN	NaN	NaN	NaN	NaN	NaN	NaN	-0.337677	0.254162	0.103322	-0.0400927	0.0178209	0.260981	0.0897099	0.327905	0.0729407	0.207596	0.139576	0.335261	0.277569	-0.208352	0.0997359	0.160615	NaN	NaN	NaN	NaN	NaN	NaN	NaN	NaN	0.123434	0.523867
NaN	NaN	NaN	NaN	NaN	NaN	NaN	NaN	-0.0903697	0.305386	0.146896	0.262908	-0.455245	-0.0630351	-0.560968	-0.997322	NaN	NaN	NaN	NaN	NaN	NaN	NaN	NaN	NaN	NaN	NaN	NaN	NaN	NaN	NaN	NaN	-0.134211	-0.164542	-0.598427	-0.226576	0.191547	0.0179995	0.0232427	-0.550471	NaN	NaN	NaN	NaN	NaN	NaN	NaN	NaN	NaN	NaN
-0.0363912	-0.192416	-0.0458258	-0.120979	-0.0490549	-0.146802	-0.0105149	0.00595715	0.0363076	-0.242706	0.116204	-0.103703	-0.00650825	-0.0349166	0.072867	-0.0540681	0.148731	-0.0882369	0.0357607	0.224499	0.140722	-0.0851084	0.116799	0.0523881	-0.0820152	-0.265524	0.0828237	-0.064216	-0.0570167	-0.044029	0.0610842	-0.0817742	0.0687284	-0.239413	0.0278786	-0.0778364	-0.0383371	0.0055549	0.0411334	-0.0958614	0.0354815	-0.169788	0.0723513	-0.0399316	0.185623	-0.0945921	-0.0566264	-0.0119824	0.0418714	-0.199081
0.0291343	-0.251247	0.275838	-0.0882114	0.0995446	-0.315485	-0.327538	-0.104251	-0.0325478	-0.133102	0.113104	-0.0285421	-0.0379726	-0.152134	0.14673	-0.028019	0.202414	-0.327633	-0.052362	0.0939765	-0.191519	0.00268131	-0.0542804	0.101855	-0.32292	-0.0429044	-0.51634	0.0396855	-0.00624245	0.202045	-0.388677	-0.127601	-0.0464276	-0.237817	0.360464	0.0321014	-0.199966	-0.00622791	0.190901	-0.00843853	NaN	NaN	NaN	NaN	NaN	NaN	NaN	NaN	-0.199883	-0.437276
0.0544724	-0.0485989	0.989246	0.220436	-0.0261758	-0.159216	0.0898379	-0.508899	NaN	NaN	NaN	NaN	NaN	NaN	NaN	NaN	-1.06896	-0.423901	-0.333758	-0.37131	1.28209	-0.489288	-0.127896	1.45443	NaN	NaN	NaN	NaN	NaN	NaN	NaN	NaN	NaN	NaN	NaN	NaN	NaN	NaN	NaN	NaN	NaN	NaN	NaN	NaN	NaN	NaN	NaN	NaN	0.131933	-0.123644
[truncated: 6,691 more rows]
[truncated: 34 more columns]
